# Supplementary material for: Reconstructed colorectal cancer model to dissect the anti-tumor effect of mesenchymal stromal cells derived extracellular vesicles
Source: Exp Hematol Oncol. 2024 Jun 18;13:61. doi: 10.1186/s40164-024-00526-2 (PMC11184788; doi:10.1186/s40164-024-00526-2)
Supplement: Supplementary file 4 — Supplementary Material 4 [file 40164_2024_526_MOESM4_ESM.xls]

## Sheet: MSC-EV proteins
Proteins identified in MSC-EVs
Accession	Description	Coverage [%]	Score Sequest HT: Sequest HT	Gene Symbol	ExoCarta	False Discovery Rate (FDR)
P02751	Fibronectin [OS=Homo sapiens]	59	1285.65	FN1	-	High
P12111	Collagen alpha-3(VI) chain [OS=Homo sapiens]	42	755.03	COL6A3	-	High
P08123	Collagen alpha-2(I) chain [OS=Homo sapiens]	75	660.94	COL1A2	-	High
P02452	Collagen alpha-1(I) chain [OS=Homo sapiens]	75	653.9		-	High
P07996	Thrombospondin-1 [OS=Homo sapiens]	60	476.44	THBS1	yes	High
P21333	Filamin-A [OS=Homo sapiens]	34	338.38	FLNA	yes	High
P35579	Myosin-9 [OS=Homo sapiens]	37	314.01	MYH9	yes	High
P12109	Collagen alpha-1(VI) chain [OS=Homo sapiens]	48	301.69	COL6A1	-	High
P60709	Actin, cytoplasmic 1 [OS=Homo sapiens]	68	281.82	ACTB	yes	High
P35555	Fibrillin-1 [OS=Homo sapiens]	27	279.43	FBN1	-	High
P08253	72 kDa type IV collagenase [OS=Homo sapiens]	58	226.93	MMP2	-	High
Q99715	Collagen alpha-1(XII) chain [OS=Homo sapiens]	25	220.67	COL12A1	-	High
P14618	Pyruvate kinase PKM [OS=Homo sapiens]	66	214.54	PKM	yes	High
P12110	Collagen alpha-2(VI) chain [OS=Homo sapiens]	34	203.82	COL6A2	-	High
P08670	Vimentin [OS=Homo sapiens]	58	184.32	VIM	-	High
Q08380	Galectin-3-binding protein [OS=Homo sapiens]	41	181.21	LGALS3BP	yes	High
P16112	Aggrecan core protein [OS=Homo sapiens]	13	176.62	ACAN	-	High
P12814	Alpha-actinin-1 [OS=Homo sapiens]	42	161.59	ACTN1	-	High
Q08431	Lactadherin [OS=Homo sapiens]	62	160.07	MFGE8	yes	High
P23142	Fibulin-1 [OS=Homo sapiens]	34	156.84	FBLN1	-	High
O43707	Alpha-actinin-4 [OS=Homo sapiens]	42	154.25	ACTN4	yes	High
P02768	Albumin [OS=Homo sapiens]	23	144.14	ALB	yes	High
Q15582	Transforming growth factor-beta-induced protein ig-h3 [OS=Homo sapiens]	41	137.05	TGFBI	-	High
P01024	Complement C3 [OS=Homo sapiens]	13	135.23	C3	-	High
P26022	Pentraxin-related protein PTX3 [OS=Homo sapiens]	43	127.61	PTX3	-	High
P04406	Glyceraldehyde-3-phosphate dehydrogenase [OS=Homo sapiens]	62	126.19	GAPDH	yes	High
P06733	Alpha-enolase [OS=Homo sapiens]	55	124.95	ENO1	yes	High
P11142	Heat shock cognate 71 kDa protein [OS=Homo sapiens]	40	122.88	HSPA8	yes	High
P02774	Vitamin D-binding protein [OS=Homo sapiens]	11	119.77	GC	-	High
P07437	Tubulin beta chain [OS=Homo sapiens]	60	117.48	TUBB	-	High
P11021	Endoplasmic reticulum chaperone BiP [OS=Homo sapiens]	40	117.14	HSPA5	yes	High
Q00610	Clathrin heavy chain 1 [OS=Homo sapiens]	20	114	CLTC	yes	High
P13611	Versican core protein [OS=Homo sapiens]	9	112.99	VCAN	-	High
Q71U36	Tubulin alpha-1A chain [OS=Homo sapiens]	43	110.74	TUBA1A	yes	High
P68133	Actin, alpha skeletal muscle [OS=Homo sapiens]	35	105.62	ACTA1	-	High
P02461	Collagen alpha-1(III) chain [OS=Homo sapiens]	21	105.53	COL3A1	-	High
P35442	Thrombospondin-2 [OS=Homo sapiens]	20	103.81	THBS2	-	High
P68366	Tubulin alpha-4A chain [OS=Homo sapiens]	44	102.39	TUBA4A	-	High
Q07954	Prolow-density lipoprotein receptor-related protein 1 [OS=Homo sapiens]	8	100.46	LRP1	-	High
Q9Y490	Talin-1 [OS=Homo sapiens]	14	100.09	TLN1	-	High
P27797	Calreticulin [OS=Homo sapiens]	41	95.92	CALR	-	High
P19823	Inter-alpha-trypsin inhibitor heavy chain H2 [OS=Homo sapiens]	13	95.25	ITIH2	-	High
P10915	Hyaluronan and proteoglycan link protein 1 [OS=Homo sapiens]	38	95.16	HAPLN1	-	High
P07237	Protein disulfide-isomerase [OS=Homo sapiens]	48	94.85	P4HB	-	High
P04075	Fructose-bisphosphate aldolase A [OS=Homo sapiens]	60	93.45	ALDOA	yes	High
P04350	Tubulin beta-4A chain [OS=Homo sapiens]	49	92.17	TUBB4A	-	High
P06396	Gelsolin [OS=Homo sapiens]	29	91.02	GSN	-	High
P00338	L-lactate dehydrogenase A chain [OS=Homo sapiens]	56	90.3	LDHA	yes	High
P11047	Laminin subunit gamma-1 [OS=Homo sapiens]	20	89.18	LAMC1	-	High
P07093	Glia-derived nexin [OS=Homo sapiens]	43	88.62	SERPINE2	-	High
P07355	Annexin A2 [OS=Homo sapiens]	44	83.22	ANXA2	yes	High
P30101	Protein disulfide-isomerase A3 [OS=Homo sapiens]	42	82.77	PDIA3	-	High
P50454	Serpin H1 [OS=Homo sapiens]	45	82.31	SERPINH1	-	High
P02765	Alpha-2-HS-glycoprotein [OS=Homo sapiens]	10	79.79	AHSG	-	High
P01023	Alpha-2-macroglobulin [OS=Homo sapiens]	7	79.75	A2M	yes	High
P09486	SPARC [OS=Homo sapiens]	43	77.64	SPARC	-	High
P18206	Vinculin [OS=Homo sapiens]	22	76.22	VCL	-	High
P98160	Basement membrane-specific heparan sulfate proteoglycan core protein [OS=Homo sapiens]	7	73.79	HSPG2	-	High
Q16270	Insulin-like growth factor-binding protein 7 [OS=Homo sapiens]	41	70.55	IGFBP7	-	High
P02545	Prelamin-A/C [OS=Homo sapiens]	27	70.15	LMNA	-	High
Q15113	Procollagen C-endopeptidase enhancer 1 [OS=Homo sapiens]	30	69.45	PCOLCE	-	High
P49747	Cartilage oligomeric matrix protein [OS=Homo sapiens]	17	69.38	COMP	-	High
Q15063	Periostin [OS=Homo sapiens]	25	68.63	POSTN	-	High
P69905	Hemoglobin subunit alpha [OS=Homo sapiens]	35	68.59	HBA1; HBA2	-	High
Q6FI13	Histone H2A type 2-A [OS=Homo sapiens]	58	66.73	H2AC18; H2AC19	-	High
O43852	Calumenin [OS=Homo sapiens]	36	65.83	CALU	-	High
Q92743	Serine protease HTRA1 [OS=Homo sapiens]	46	65.82	HTRA1	-	High
P09382	Galectin-1 [OS=Homo sapiens]	73	65.15	LGALS1	-	High
P05121	Plasminogen activator inhibitor 1 [OS=Homo sapiens]	38	65.03	SERPINE1	-	High
O43854	EGF-like repeat and discoidin I-like domain-containing protein 3 [OS=Homo sapiens]	33	63.22	EDIL3	-	High
P07942	Laminin subunit beta-1 [OS=Homo sapiens]	9	62.58	LAMB1	-	High
P68104	Elongation factor 1-alpha 1 [OS=Homo sapiens]	33	61.36	EEF1A1	yes	High
P08238	Heat shock protein HSP 90-beta [OS=Homo sapiens]	25	60.49	HSP90AB1	yes	High
P06576	ATP synthase subunit beta, mitochondrial [OS=Homo sapiens]	26	60.43	ATP5F1B	-	High
P16104	Histone H2AX [OS=Homo sapiens]	61	60.15	H2AX	-	High
P00734	Prothrombin [OS=Homo sapiens]	18	59.96	F2	-	High
P00736	Complement C1r subcomponent [OS=Homo sapiens]	22	59.5	C1R	-	High
P20742	Pregnancy zone protein [OS=Homo sapiens]	5	58.68	PZP	-	High
Q16363	Laminin subunit alpha-4 [OS=Homo sapiens]	13	57.67	LAMA4	-	High
P21810	Biglycan [OS=Homo sapiens]	38	57.49	BGN	-	High
P29401	Transketolase [OS=Homo sapiens]	38	56.98	TKT	yes	High
P14625	Endoplasmin [OS=Homo sapiens]	21	56.48	HSP90B1	-	High
P04114	Apolipoprotein B-100 [OS=Homo sapiens]	6	56.24	APOB	-	High
O00560	Syntenin-1 [OS=Homo sapiens]	38	55.19	SDCBP	yes	High
P63104	14-3-3 protein zeta/delta [OS=Homo sapiens]	40	52.26	YWHAZ	yes	High
P62937	Peptidyl-prolyl cis-trans isomerase A [OS=Homo sapiens]	65	51.99	PPIA	yes	High
P26038	Moesin [OS=Homo sapiens]	30	51.96	MSN	yes	High
P07585	Decorin [OS=Homo sapiens]	24	51.48	DCN	-	High
Q14315	Filamin-C [OS=Homo sapiens]	6	51.17	FLNC	-	High
P67936	Tropomyosin alpha-4 chain [OS=Homo sapiens]	37	50.91	TPM4	-	High
P60174	Triosephosphate isomerase [OS=Homo sapiens]	45	50.46	TPI1	yes	High
P62258	14-3-3 protein epsilon [OS=Homo sapiens]	41	49.94	YWHAE	yes	High
P35443	Thrombospondin-4 [OS=Homo sapiens]	13	49.08	THBS4	-	High
P07339	Cathepsin D [OS=Homo sapiens]	22	48.93	CTSD	-	High
P60033	CD81 antigen [OS=Homo sapiens]	25	48.75	CD81	yes	High
Q15149	Plectin [OS=Homo sapiens]	7	48.41	PLEC	-	High
Q16778	Histone H2B type 2-E [OS=Homo sapiens]	34	47.95	H2BC21	-	High
P07195	L-lactate dehydrogenase B chain [OS=Homo sapiens]	28	47.95	LDHB	yes	High
P07737	Profilin-1 [OS=Homo sapiens]	62	46.56	PFN1	yes	High
P60660	Myosin light polypeptide 6 [OS=Homo sapiens]	54	44.97	MYL6	-	High
P31946	14-3-3 protein beta/alpha [OS=Homo sapiens]	36	44.57	YWHAB	yes	High
P05452	Tetranectin [OS=Homo sapiens]	30	44.23	CLEC3B	-	High
P35580	Myosin-10 [OS=Homo sapiens]	9	42.9	MYH10		Medium
O14818	Proteasome subunit alpha type-7 [OS=Homo sapiens]	37	42.65	PSMA7	-	High
Q9BYX7	Putative beta-actin-like protein 3 [OS=Homo sapiens]	25	41.6	POTEKP		Medium
Q96D15	Reticulocalbin-3 [OS=Homo sapiens]	27	41.12	RCN3	-	High
P36955	Pigment epithelium-derived factor [OS=Homo sapiens]	8	41.06	SERPINF1	-	High
P0DTE7	Alpha-amylase 1B [OS=Homo sapiens]	12	40.57	AMY1B	-	High
P12259	Coagulation factor V [OS=Homo sapiens]	3	40.52	F5	-	High
P01033	Metalloproteinase inhibitor 1 [OS=Homo sapiens]	34	39.87	TIMP1	-	High
P54652	Heat shock-related 70 kDa protein 2 [OS=Homo sapiens]	13	39.83	HSPA2		Medium
P02753	Retinol-binding protein 4 [OS=Homo sapiens]	21	39.46	RBP4	-	High
P08758	Annexin A5 [OS=Homo sapiens]	28	39.05	ANXA5	yes	High
P00747	Plasminogen [OS=Homo sapiens]	5	38.92	PLG	-	High
O00391	Sulfhydryl oxidase 1 [OS=Homo sapiens]	11	38.85	QSOX1	-	High
P40926	Malate dehydrogenase, mitochondrial [OS=Homo sapiens]	30	37.77	MDH2	-	High
P55072	Transitional endoplasmic reticulum ATPase [OS=Homo sapiens]	25	37.73	VCP	yes	High
Q9BUF5	Tubulin beta-6 chain [OS=Homo sapiens]	19	37.51	TUBB6		Medium
Q14697	Neutral alpha-glucosidase AB [OS=Homo sapiens]	13	37.45	GANAB	-	High
P0C0L4	Complement C4-A [OS=Homo sapiens]	11	37.06	C4A	-	High
Q8NBS9	Thioredoxin domain-containing protein 5 [OS=Homo sapiens]	19	36.9	TXNDC5	-	High
Q06033	Inter-alpha-trypsin inhibitor heavy chain H3 [OS=Homo sapiens]	9	36.74	ITIH3	-	High
P00558	Phosphoglycerate kinase 1 [OS=Homo sapiens]	21	35.85	PGK1	yes	High
P28066	Proteasome subunit alpha type-5 [OS=Homo sapiens]	24	35.77	PSMA5	-	High
P13639	Elongation factor 2 [OS=Homo sapiens]	10	35.47	EEF2	yes	High
P50395	Rab GDP dissociation inhibitor beta [OS=Homo sapiens]	36	35.01	GDI2	yes	High
P23526	Adenosylhomocysteinase [OS=Homo sapiens]	16	34.85	AHCY	yes	High
P35749	Myosin-11 [OS=Homo sapiens]	9	34.69	MYH11		Medium
P68431	Histone H3.1 [OS=Homo sapiens]	34	34.58	H3C1; H3C10; H3C11; H3C12; H3C2; H3C3; H3C4; H3C6; H3C7; H3C8	-	High
P37802	Transgelin-2 [OS=Homo sapiens]	44	34.35	TAGLN2	-	High
P20908	Collagen alpha-1(V) chain [OS=Homo sapiens]	11	33.21	COL5A1	-	High
P62805	Histone H4 [OS=Homo sapiens]	42	32.95	H4C1; H4C11; H4C12; H4C13; H4C14; H4C15; H4C16; H4C2; H4C3; H4C4; H4C5; H4C6; H4C8; H4C9	-	High
P0DMV9	Heat shock 70 kDa protein 1B [OS=Homo sapiens]	14	32.74	HSPA1B	-	High
P16035	Metalloproteinase inhibitor 2 [OS=Homo sapiens]	44	32.21	TIMP2	-	High
P62987	Ubiquitin-60S ribosomal protein L40 [OS=Homo sapiens]	38	31.48	UBA52	-	High
P02788	Lactotransferrin [OS=Homo sapiens]	9	31.17	LTF	-	High
Q01995	Transgelin [OS=Homo sapiens]	35	31.13	TAGLN	-	High
Q7Z406	Myosin-14 [OS=Homo sapiens]	6	30.55	MYH14	-	High
P04264	Keratin, type II cytoskeletal 1 [OS=Homo sapiens]	11	30.49	KRT1	-	High
P14314	Glucosidase 2 subunit beta [OS=Homo sapiens]	21	29.7	PRKCSH	-	High
P23284	Peptidyl-prolyl cis-trans isomerase B [OS=Homo sapiens]	33	29.09	PPIB	-	High
P25786	Proteasome subunit alpha type-1 [OS=Homo sapiens]	28	28.97	PSMA1	-	High
P09104	Gamma-enolase [OS=Homo sapiens]	21	28.75	ENO2		Medium
P25789	Proteasome subunit alpha type-4 [OS=Homo sapiens]	39	28.58	PSMA4	-	High
Q12841	Follistatin-related protein 1 [OS=Homo sapiens]	37	27.8	FSTL1	-	High
P23528	Cofilin-1 [OS=Homo sapiens]	33	27.74	CFL1	yes	High
A1L4H1	Soluble scavenger receptor cysteine-rich domain-containing protein SSC5D [OS=Homo sapiens]	12	27.4	SSC5D	-	High
Q06830	Peroxiredoxin-1 [OS=Homo sapiens]	53	27.27	PRDX1	yes	High
P61981	14-3-3 protein gamma [OS=Homo sapiens]	29	27.27	YWHAG	yes	High
P23396	40S ribosomal protein S3 [OS=Homo sapiens]	31	27.06	RPS3	-	High
P60900	Proteasome subunit alpha type-6 [OS=Homo sapiens]	24	26.69	PSMA6	-	High
P41250	Glycine--tRNA ligase [OS=Homo sapiens]	11	26.21	GARS1	-	High
Q96AY3	Peptidyl-prolyl cis-trans isomerase FKBP10 [OS=Homo sapiens]	10	26.17	FKBP10	-	High
P05386	60S acidic ribosomal protein P1 [OS=Homo sapiens]	53	25.16	RPLP1	-	High
P18669	Phosphoglycerate mutase 1 [OS=Homo sapiens]	37	25.03	PGAM1	-	High
P24592	Insulin-like growth factor-binding protein 6 [OS=Homo sapiens]	23	25.01	IGFBP6	-	High
P04083	Annexin A1 [OS=Homo sapiens]	18	24.93	ANXA1	yes	High
P20618	Proteasome subunit beta type-1 [OS=Homo sapiens]	30	24.65	PSMB1	-	High
P05543	Thyroxine-binding globulin [OS=Homo sapiens]	12	24.34	SERPINA7	-	High
Q14974	Importin subunit beta-1 [OS=Homo sapiens]	6	24.26	KPNB1	yes	High
Q9Y4K0	Lysyl oxidase homolog 2 [OS=Homo sapiens]	11	24.11	LOXL2	-	High
P06744	Glucose-6-phosphate isomerase [OS=Homo sapiens]	13	24.03	GPI	-	High
P09871	Complement C1s subcomponent [OS=Homo sapiens]	15	23.98	C1S	-	High
P06753	Tropomyosin alpha-3 chain [OS=Homo sapiens]	11	23.09	TPM3	-	High
O75083	WD repeat-containing protein 1 [OS=Homo sapiens]	12	22.89	WDR1	-	High
P05546	Heparin cofactor 2 [OS=Homo sapiens]	7	22.69	SERPIND1	-	High
P10909	Clusterin [OS=Homo sapiens]	12	22.19	CLU	-	High
Q05682	Caldesmon [OS=Homo sapiens]	10	21.99	CALD1	-	High
P0CG39	POTE ankyrin domain family member J [OS=Homo sapiens]	6	21.82	POTEJ		Medium
Q9H4B7	Tubulin beta-1 chain [OS=Homo sapiens]	13	21.8	TUBB1	-	High
P61158	Actin-related protein 3 [OS=Homo sapiens]	21	21.6	ACTR3	-	High
Q9UGM3	Deleted in malignant brain tumors 1 protein [OS=Homo sapiens]	8	21.47	DMBT1	-	High
P80723	Brain acid soluble protein 1 [OS=Homo sapiens]	44	21.28	BASP1	-	High
P67809	Y-box-binding protein 1 [OS=Homo sapiens]	19	21.23	YBX1	-	High
P61204	ADP-ribosylation factor 3 [OS=Homo sapiens]	18	21.04	ARF3	-	High
P02771	Alpha-fetoprotein [OS=Homo sapiens]	9	20.97	AFP	-	High
O60701	UDP-glucose 6-dehydrogenase [OS=Homo sapiens]	12	20.72	UGDH	-	High
P00441	Superoxide dismutase [Cu-Zn] [OS=Homo sapiens]	28	20.5	SOD1	-	High
P29966	Myristoylated alanine-rich C-kinase substrate [OS=Homo sapiens]	24	20.47	MARCKS	-	High
Q9Y6V0	Protein piccolo [OS=Homo sapiens]	3	20.32	PCLO	-	High
P16070	CD44 antigen [OS=Homo sapiens]	8	20.27	CD44	-	High
P07858	Cathepsin B [OS=Homo sapiens]	18	20.24	CTSB	-	High
P49368	T-complex protein 1 subunit gamma [OS=Homo sapiens]	7	20.17	CCT3	yes	High
Q14764	Major vault protein [OS=Homo sapiens]	8	20.12	MVP	yes	High
P19827	Inter-alpha-trypsin inhibitor heavy chain H1 [OS=Homo sapiens]	7	20.07	ITIH1	-	High
Q04917	14-3-3 protein eta [OS=Homo sapiens]	19	19.92	YWHAH	yes	High
Q01518	Adenylyl cyclase-associated protein 1 [OS=Homo sapiens]	17	19.71	CAP1	-	High
P02794	Ferritin heavy chain [OS=Homo sapiens]	16	19.65	FTH1	-	High
P08865	40S ribosomal protein SA [OS=Homo sapiens]	24	19.65	RPSA	-	High
P10809	60 kDa heat shock protein, mitochondrial [OS=Homo sapiens]	20	19.64	HSPD1	-	High
P49720	Proteasome subunit beta type-3 [OS=Homo sapiens]	20	19.29	PSMB3	-	High
Q12805	EGF-containing fibulin-like extracellular matrix protein 1 [OS=Homo sapiens]	16	19.23	EFEMP1	-	High
P13010	X-ray repair cross-complementing protein 5 [OS=Homo sapiens]	14	19.09	XRCC5	-	High
Q8NHW5	60S acidic ribosomal protein P0-like [OS=Homo sapiens]	22	19	RPLP0P6	-	High
P53396	ATP-citrate synthase [OS=Homo sapiens]	9	18.83	ACLY	yes	High
P02679	Fibrinogen gamma chain [OS=Homo sapiens]	13	18.83	FGG	-	High
Q92626	Peroxidasin homolog [OS=Homo sapiens]	5	18.74	PXDN	-	High
Q16851	UTP--glucose-1-phosphate uridylyltransferase [OS=Homo sapiens]	17	18.33	UGP2	-	High
P02675	Fibrinogen beta chain [OS=Homo sapiens]	16	18.17	FGB	-	High
P11717	Cation-independent mannose-6-phosphate receptor [OS=Homo sapiens]	2	18.17	IGF2R	-	High
P48741	Putative heat shock 70 kDa protein 7 [OS=Homo sapiens]	14	18.14	HSPA7	-	High
P61224	Ras-related protein Rap-1b [OS=Homo sapiens]	31	18.12	RAP1B	yes	High
P37837	Transaldolase [OS=Homo sapiens]	26	17.77	TALDO1	-	High
P00450	Ceruloplasmin [OS=Homo sapiens]	5	17.68	CP	-	High
P38646	Stress-70 protein, mitochondrial [OS=Homo sapiens]	11	17.65	HSPA9	-	High
P22392	Nucleoside diphosphate kinase B [OS=Homo sapiens]	38	17.59	NME2	-	High
Q6YHK3	CD109 antigen [OS=Homo sapiens]	6	17.42	CD109	-	High
Q16555	Dihydropyrimidinase-related protein 2 [OS=Homo sapiens]	15	17.3	DPYSL2	-	High
Q99497	Parkinson disease protein 7 [OS=Homo sapiens]	31	17.15	PARK7	-	High
P15531	Nucleoside diphosphate kinase A [OS=Homo sapiens]	24	16.73	NME1	-	High
Q9BXJ4	Complement C1q tumor necrosis factor-related protein 3 [OS=Homo sapiens]	9	16.68	C1QTNF3	-	High
P01031	Complement C5 [OS=Homo sapiens]	7	16.48	C5	-	High
P10599	Thioredoxin [OS=Homo sapiens]	30	16.36	TXN	-	High
P32119	Peroxiredoxin-2 [OS=Homo sapiens]	15	16.25	PRDX2	yes	High
P07951	Tropomyosin beta chain [OS=Homo sapiens]	17	15.96	TPM2		Medium
P51884	Lumican [OS=Homo sapiens]	15	15.87	LUM	-	High
P13489	Ribonuclease inhibitor [OS=Homo sapiens]	8	15.74	RNH1	-	High
P30050	60S ribosomal protein L12 [OS=Homo sapiens]	41	15.71	RPL12	-	High
P01008	Antithrombin-III [OS=Homo sapiens]	9	15.52	SERPINC1	-	High
P27348	14-3-3 protein theta [OS=Homo sapiens]	21	14.79	YWHAQ	yes	Medium
P17661	Desmin [OS=Homo sapiens]	14	14.68	DES		Medium
P22692	Insulin-like growth factor-binding protein 4 [OS=Homo sapiens]	30	14.58	IGFBP4	-	High
Q96S86	Hyaluronan and proteoglycan link protein 3 [OS=Homo sapiens]	14	14.5	HAPLN3		Medium
P02458	Collagen alpha-1(II) chain [OS=Homo sapiens]	5	14.21	COL2A1		Medium
P61970	Nuclear transport factor 2 [OS=Homo sapiens]	45	14.14	NUTF2	-	High
P28070	Proteasome subunit beta type-4 [OS=Homo sapiens]	15	13.71	PSMB4	-	High
Q6P3W7	SCY1-like protein 2 [OS=Homo sapiens]	2	13.66	SCYL2	-	High
A6NHL2	Tubulin alpha chain-like 3 [OS=Homo sapiens]	13	13.62	TUBAL3		Medium
O14950	Myosin regulatory light chain 12B [OS=Homo sapiens]	18	13.55	MYL12B	-	High
P07358	Complement component C8 beta chain [OS=Homo sapiens]	9	13.51	C8B	-	High
Q14624	Inter-alpha-trypsin inhibitor heavy chain H4 [OS=Homo sapiens]	1	13.48	ITIH4	-	High
Q15493	Regucalcin [OS=Homo sapiens]	12	13.42	RGN	-	High
P15311	Ezrin [OS=Homo sapiens]	19	13.37	EZR	yes	High
P09211	Glutathione S-transferase P [OS=Homo sapiens]	28	13.21	GSTP1	-	High
P14543	Nidogen-1 [OS=Homo sapiens]	5	13.21	NID1	-	High
P02649	Apolipoprotein E [OS=Homo sapiens]	9	13.18	APOE	-	High
P49454	Centromere protein F [OS=Homo sapiens]	3	13.09	CENPF	-	High
P25788	Proteasome subunit alpha type-3 [OS=Homo sapiens]	16	13.08	PSMA3	-	High
Q9BZP6	Acidic mammalian chitinase [OS=Homo sapiens]	17	13.06	CHIA	-	High
Q15084	Protein disulfide-isomerase A6 [OS=Homo sapiens]	7	12.87	PDIA6	-	High
P04004	Vitronectin [OS=Homo sapiens]	3	12.83	VTN	-	High
P00751	Complement factor B [OS=Homo sapiens]	7	12.76	CFB	-	High
P60842	Eukaryotic initiation factor 4A-I [OS=Homo sapiens]	9	12.68	EIF4A1	-	High
P48740	Mannan-binding lectin serine protease 1 [OS=Homo sapiens]	8	12.68	MASP1	-	High
P02748	Complement component C9 [OS=Homo sapiens]	9	12.57	C9	-	High
Q14568	Heat shock protein HSP 90-alpha A2 [OS=Homo sapiens]	17	12.52	HSP90AA2P		Medium
P49721	Proteasome subunit beta type-2 [OS=Homo sapiens]	13	12.48	PSMB2	-	High
P02042	Hemoglobin subunit delta [OS=Homo sapiens]	20	12.39	HBD	-	High
P07602	Prosaposin [OS=Homo sapiens]	17	12.37	PSAP	-	High
P00488	Coagulation factor XIII A chain [OS=Homo sapiens]	10	12.11		-	High
O00299	Chloride intracellular channel protein 1 [OS=Homo sapiens]	24	11.98	CLIC1	yes	High
O75369	Filamin-B [OS=Homo sapiens]	5	11.8	FLNB	-	High
P05156	Complement factor I [OS=Homo sapiens]	5	11.64	CFI	-	High
P35527	Keratin, type I cytoskeletal 9 [OS=Homo sapiens]	8	11.62	KRT9	-	High
Q04756	Hepatocyte growth factor activator [OS=Homo sapiens]	10	11.57	HGFAC	-	High
P62826	GTP-binding nuclear protein Ran [OS=Homo sapiens]	9	11.56	RAN	yes	High
P02647	Apolipoprotein A-I [OS=Homo sapiens]	6	11.33	APOA1	-	High
P60981	Destrin [OS=Homo sapiens]	20	11.25	DSTN	-	High
P16403	Histone H1.2 [OS=Homo sapiens]	16	11.18	H1-2		Medium
P16402	Histone H1.3 [OS=Homo sapiens]	15	11.18	H1-3		Medium
P13645	Keratin, type I cytoskeletal 10 [OS=Homo sapiens]	6	11.05	KRT10	-	High
P04732	Metallothionein-1E [OS=Homo sapiens]	33	10.9	MT1E	-	High
P21291	Cysteine and glycine-rich protein 1 [OS=Homo sapiens]	22	10.87	CSRP1	-	High
O95497	Pantetheinase [OS=Homo sapiens]	2	10.75	VNN1	-	High
P50990	T-complex protein 1 subunit theta [OS=Homo sapiens]	8	10.7	CCT8	-	High
P10643	Complement component C7 [OS=Homo sapiens]	3	10.49	C7	-	High
P24534	Elongation factor 1-beta [OS=Homo sapiens]	10	10.46	EEF1B2	-	High
Q12860	Contactin-1 [OS=Homo sapiens]	6	10.28	CNTN1	-	High
P05387	60S acidic ribosomal protein P2 [OS=Homo sapiens]	25	10.18	RPLP2	-	High
P35556	Fibrillin-2 [OS=Homo sapiens]	2	10.13	FBN2		Medium
P54289	Voltage-dependent calcium channel subunit alpha-2/delta-1 [OS=Homo sapiens]	4	10.08	CACNA2D1	-	High
Q9UBR2	Cathepsin Z [OS=Homo sapiens]	13	10.03	CTSZ	-	High
Q03135	Caveolin-1 [OS=Homo sapiens]	26	9.99	CAV1	-	High
P59190	Ras-related protein Rab-15 [OS=Homo sapiens]	36	9.98	RAB15	-	High
Q9H0U4	Ras-related protein Rab-1B [OS=Homo sapiens]	23	9.98	RAB1B		Medium
Q9Y696	Chloride intracellular channel protein 4 [OS=Homo sapiens]	14	9.96	CLIC4	-	High
P41219	Peripherin [OS=Homo sapiens]	7	9.96	PRPH		Medium
P04278	Sex hormone-binding globulin [OS=Homo sapiens]	4	9.9	SHBG	-	High
P16870	Carboxypeptidase E [OS=Homo sapiens]	8	9.75	CPE		Medium
Q58FF8	Putative heat shock protein HSP 90-beta 2 [OS=Homo sapiens]	9	9.75	HSP90AB2P		Medium
Q02809	Procollagen-lysine,2-oxoglutarate 5-dioxygenase 1 [OS=Homo sapiens]	6	9.74	PLOD1	-	High
P46939	Utrophin [OS=Homo sapiens]	4	9.72	UTRN	-	High
Q8WZ42	Titin [OS=Homo sapiens]	2	9.55	TTN		Medium
P30048	Thioredoxin-dependent peroxide reductase, mitochondrial [OS=Homo sapiens]	12	9.54	PRDX3	-	High
P15259	Phosphoglycerate mutase 2 [OS=Homo sapiens]	19	9.52	PGAM2		Medium
P06703	Protein S100-A6 [OS=Homo sapiens]	39	9.41	S100A6	-	High
P36222	Chitinase-3-like protein 1 [OS=Homo sapiens]	18	9.35	CHI3L1	-	High
P04040	Catalase [OS=Homo sapiens]	6	9.23	CAT	-	High
Q9BY14	Testis-expressed protein 101 [OS=Homo sapiens]	15	9.23	TEX101	-	High
Q9H299	SH3 domain-binding glutamic acid-rich-like protein 3 [OS=Homo sapiens]	19	9.01	SH3BGRL3	-	High
Q92747	Actin-related protein 2/3 complex subunit 1A [OS=Homo sapiens]	5	8.84	ARPC1A	-	High
O00232	26S proteasome non-ATPase regulatory subunit 12 [OS=Homo sapiens]	6	8.83	PSMD12	-	High
Q16853	Membrane primary amine oxidase [OS=Homo sapiens]	2	8.78	AOC3	-	High
Q92797	Symplekin [OS=Homo sapiens]	6	8.72	SYMPK	-	High
Q58FG0	Putative heat shock protein HSP 90-alpha A5 [OS=Homo sapiens]	18	8.68	HSP90AA5P	-	High
P14174	Macrophage migration inhibitory factor [OS=Homo sapiens]	18	8.68	MIF	-	High
Q8NFJ9	Bardet-Biedl syndrome 1 protein [OS=Homo sapiens]	8	8.6	BBS1	-	High
O15143	Actin-related protein 2/3 complex subunit 1B [OS=Homo sapiens]	13	8.48	ARPC1B		Medium
Q9C0B2	Cilia- and flagella-associated protein 74 [OS=Homo sapiens]	1	8.47	CFAP74		Medium
P15169	Carboxypeptidase N catalytic chain [OS=Homo sapiens]	5	8.47	CPN1		Medium
Q14117	Dihydropyrimidinase [OS=Homo sapiens]	9	8.45	DPYS	-	High
P43652	Afamin [OS=Homo sapiens]	5	8.43	AFM		Medium
Q5M9N0	Coiled-coil domain-containing protein 158 [OS=Homo sapiens]	4	8.06	CCDC158		Medium
P48643	T-complex protein 1 subunit epsilon [OS=Homo sapiens]	12	8.05	CCT5	yes	High
P15586	N-acetylglucosamine-6-sulfatase [OS=Homo sapiens]	11	8	GNS	-	High
P55083	Microfibril-associated glycoprotein 4 [OS=Homo sapiens]	7	7.99	MFAP4	-	High
P36871	Phosphoglucomutase-1 [OS=Homo sapiens]	9	7.91	PGM1	-	High
Q96S21	Ras-related protein Rab-40C [OS=Homo sapiens]	3	7.89	RAB40C	-	High
P08729	Keratin, type II cytoskeletal 7 [OS=Homo sapiens]	11	7.85	KRT7		Medium
Q9NSB2	Keratin, type II cuticular Hb4 [OS=Homo sapiens]	10	7.85	KRT84		Medium
Q8TAL5	Uncharacterized protein C9orf43 [OS=Homo sapiens]	2	7.77	C9orf43	-	High
P00738	Haptoglobin [OS=Homo sapiens]	7	7.75	HP		Medium
Q9NRN5	Olfactomedin-like protein 3 [OS=Homo sapiens]	7	7.71	OLFML3	-	High
P01266	Thyroglobulin [OS=Homo sapiens]	1	7.65	TG	-	High
P62249	40S ribosomal protein S16 [OS=Homo sapiens]	18	7.61	RPS16	-	High
Q9NQC3	Reticulon-4 [OS=Homo sapiens]	3	7.54	RTN4	-	High
P46940	Ras GTPase-activating-like protein IQGAP1 [OS=Homo sapiens]	6	7.46	IQGAP1	-	High
Q9C0D4	Zinc finger protein 518B [OS=Homo sapiens]	3	7.46	ZNF518B	-	High
P0DP23	Calmodulin-1 [OS=Homo sapiens]	34	7.38	CALM1		Medium
P01591	Immunoglobulin J chain [OS=Homo sapiens]	6	7.33	JCHAIN	-	High
P52565	Rho GDP-dissociation inhibitor 1 [OS=Homo sapiens]	13	7.25	ARHGDIA	-	High
Q9P2E9	Ribosome-binding protein 1 [OS=Homo sapiens]	20	7.16	RRBP1	-	High
Q9UBF2	Coatomer subunit gamma-2 [OS=Homo sapiens]	2	7.14	COPG2	-	High
Q07960	Rho GTPase-activating protein 1 [OS=Homo sapiens]	16	6.97	ARHGAP1	-	High
Q7Z5M8	Protein ABHD12B [OS=Homo sapiens]	2	6.95	ABHD12B		Medium
Q02878	60S ribosomal protein L6 [OS=Homo sapiens]	11	6.95	RPL6		Medium
Q12931	Heat shock protein 75 kDa, mitochondrial [OS=Homo sapiens]	3	6.95	TRAP1	-	High
Q92783	Signal transducing adapter molecule 1 [OS=Homo sapiens]	14	6.93	STAM		Medium
P26599	Polypyrimidine tract-binding protein 1 [OS=Homo sapiens]	6	6.92	PTBP1	-	High
P07954	Fumarate hydratase, mitochondrial [OS=Homo sapiens]	4	6.84	FH	-	High
P05976	Myosin light chain 1/3, skeletal muscle isoform [OS=Homo sapiens]	15	6.84	MYL1		Medium
Q15293	Reticulocalbin-1 [OS=Homo sapiens]	4	6.84	RCN1	-	High
P59998	Actin-related protein 2/3 complex subunit 4 [OS=Homo sapiens]	10	6.83	ARPC4	-	High
Q15019	Septin-2 [OS=Homo sapiens]	19	6.76	SEPTIN2	-	High
Q8WWZ4	ATP-binding cassette sub-family A member 10 [OS=Homo sapiens]	2	6.69	ABCA10	-	High
P10124	Serglycin [OS=Homo sapiens]	8	6.68	SRGN	-	High
P84098	60S ribosomal protein L19 [OS=Homo sapiens]	10	6.67	RPL19	-	High
P18124	60S ribosomal protein L7 [OS=Homo sapiens]	7	6.67	RPL7	-	High
Q9Y566	SH3 and multiple ankyrin repeat domains protein 1 [OS=Homo sapiens]	2	6.58	SHANK1		Medium
P02671	Fibrinogen alpha chain [OS=Homo sapiens]	4	6.52	FGA	-	High
P63313	Thymosin beta-10 [OS=Homo sapiens]	68	6.43	TMSB10	-	High
P12955	Xaa-Pro dipeptidase [OS=Homo sapiens]	4	6.42	PEPD	-	High
P13671	Complement component C6 [OS=Homo sapiens]	6	6.39	C6	-	High
Q9UK05	Growth/differentiation factor 2 [OS=Homo sapiens]	5	6.35	GDF2	-	High
Q6PCB0	von Willebrand factor A domain-containing protein 1 [OS=Homo sapiens]	6	6.29	VWA1	-	High
P55058	Phospholipid transfer protein [OS=Homo sapiens]	2	6.17	PLTP	-	High
P08697	Alpha-2-antiplasmin [OS=Homo sapiens]	5	6.11	SERPINF2	-	High
Q9Y6C2	EMILIN-1 [OS=Homo sapiens]	2	6.02	EMILIN1	-	High
P98164	Low-density lipoprotein receptor-related protein 2 [OS=Homo sapiens]	2	6.02	LRP2	-	High
P62847	40S ribosomal protein S24 [OS=Homo sapiens]	17	5.96	RPS24	-	High
P27694	Replication protein A 70 kDa DNA-binding subunit [OS=Homo sapiens]	6	5.95	RPA1	-	High
B1AJZ9	Forkhead-associated domain-containing protein 1 [OS=Homo sapiens]	6	5.94	FHAD1		Medium
P13796	Plastin-2 [OS=Homo sapiens]	5	5.91	LCP1	-	High
P39023	60S ribosomal protein L3 [OS=Homo sapiens]	11	5.87	RPL3	-	High
Q09666	Neuroblast differentiation-associated protein AHNAK [OS=Homo sapiens]	11	5.79	AHNAK	-	High
P22352	Glutathione peroxidase 3 [OS=Homo sapiens]	11	5.79	GPX3	-	High
P61916	NPC intracellular cholesterol transporter 2 [OS=Homo sapiens]	11	5.79	NPC2	-	High
P25787	Proteasome subunit alpha type-2 [OS=Homo sapiens]	5	5.79	PSMA2	-	High
P07148	Fatty acid-binding protein, liver [OS=Homo sapiens]	19	5.73	FABP1	-	High
O95965	Integrin beta-like protein 1 [OS=Homo sapiens]	9	5.71	ITGBL1	-	High
P26641	Elongation factor 1-gamma [OS=Homo sapiens]	2	5.69	EEF1G	-	High
Q9H254	Spectrin beta chain, non-erythrocytic 4 [OS=Homo sapiens]	4	5.67	SPTBN4		Medium
Q16394	Exostosin-1 [OS=Homo sapiens]	1	5.63	EXT1	-	High
P06748	Nucleophosmin [OS=Homo sapiens]	13	5.62	NPM1	-	High
P78539	Sushi repeat-containing protein SRPX [OS=Homo sapiens]	11	5.62	SRPX	-	High
P04792	Heat shock protein beta-1 [OS=Homo sapiens]	17	5.61	HSPB1	-	High
Q8IXS2	Dynein regulatory complex subunit 2 [OS=Homo sapiens]	4	5.54	CCDC65	-	High
O95445	Apolipoprotein M [OS=Homo sapiens]	7	5.53	APOM		Medium
Q8NFP9	Neurobeachin [OS=Homo sapiens]	3	5.49	NBEA		Medium
Q92954	Proteoglycan 4 [OS=Homo sapiens]	3	5.44	PRG4	-	High
P02656	Apolipoprotein C-III [OS=Homo sapiens]	16	5.42	APOC3	-	High
O00754	Lysosomal alpha-mannosidase [OS=Homo sapiens]	6	5.35	MAN2B1	-	High
O14647	Chromodomain-helicase-DNA-binding protein 2 [OS=Homo sapiens]	4	5.34	CHD2		Medium
Q8N693	Homeobox protein ESX1 [OS=Homo sapiens]	10	5.3	ESX1	-	High
P06737	Glycogen phosphorylase, liver form [OS=Homo sapiens]	5	5.27	PYGL		Medium
P11217	Glycogen phosphorylase, muscle form [OS=Homo sapiens]	8	5.27	PYGM		Medium
P30154	Serine/threonine-protein phosphatase 2A 65 kDa regulatory subunit A beta isoform [OS=Homo sapiens]	3	5.24	PPP2R1B	-	High
Q86UQ4	ATP-binding cassette sub-family A member 13 [OS=Homo sapiens]	2	5.23	ABCA13		Medium
P25705	ATP synthase subunit alpha, mitochondrial [OS=Homo sapiens]	6	5.22	ATP5F1A	-	High
Q9NRG4	N-lysine methyltransferase SMYD2 [OS=Homo sapiens]	5	5.12	SMYD2	-	High
O75391	Sperm-associated antigen 7 [OS=Homo sapiens]	15	5.11	SPAG7		Medium
Q14498	RNA-binding protein 39 [OS=Homo sapiens]	4	5.08	RBM39		Medium
P51570	Galactokinase [OS=Homo sapiens]	5	5.02	GALK1	-	High
Q8NDV2	G-protein coupled receptor 26 [OS=Homo sapiens]	8	5.01	GPR26		Medium
Q04760	Lactoylglutathione lyase [OS=Homo sapiens]	5	4.98	GLO1	-	High
P31949	Protein S100-A11 [OS=Homo sapiens]	9	4.94	S100A11	-	High
Q8TDD2	Transcription factor Sp7 [OS=Homo sapiens]	10	4.94	SP7		Medium
P14550	Aldo-keto reductase family 1 member A1 [OS=Homo sapiens]	3	4.93	AKR1A1	-	High
P16401	Histone H1.5 [OS=Homo sapiens]	5	4.93	H1-5	-	High
P18065	Insulin-like growth factor-binding protein 2 [OS=Homo sapiens]	14	4.91	IGFBP2	-	High
Q9BSA4	Protein tweety homolog 2 [OS=Homo sapiens]	5	4.91	TTYH2	-	High
P07225	Vitamin K-dependent protein S [OS=Homo sapiens]	12	4.9	PROS1	-	High
P08962	CD63 antigen [OS=Homo sapiens]	3	4.89	CD63	yes	High
P52209	6-phosphogluconate dehydrogenase, decarboxylating [OS=Homo sapiens]	10	4.89	PGD		Medium
O75962	Triple functional domain protein [OS=Homo sapiens]	2	4.87	TRIO	-	High
Q14766	Latent-transforming growth factor beta-binding protein 1 [OS=Homo sapiens]	3	4.84	LTBP1	-	High
P61604	10 kDa heat shock protein, mitochondrial [OS=Homo sapiens]	10	4.81	HSPE1	-	High
Q14721	Potassium voltage-gated channel subfamily B member 1 [OS=Homo sapiens]	5	4.8	KCNB1	-	High
P40763	Signal transducer and activator of transcription 3 [OS=Homo sapiens]	12	4.8	STAT3	-	High
B9A064	Immunoglobulin lambda-like polypeptide 5 [OS=Homo sapiens]	4	4.79	IGLL5	-	High
P39019	40S ribosomal protein S19 [OS=Homo sapiens]	7	4.75	RPS19	-	High
P62888	60S ribosomal protein L30 [OS=Homo sapiens]	17	4.72	RPL30	-	High
P46781	40S ribosomal protein S9 [OS=Homo sapiens]	8	4.72	RPS9	-	High
O75326	Semaphorin-7A [OS=Homo sapiens]	2	4.7	SEMA7A	-	High
P31943	Heterogeneous nuclear ribonucleoprotein H [OS=Homo sapiens]	4	4.67	HNRNPH1		Medium
Q9ULC6	Protein-arginine deiminase type-1 [OS=Homo sapiens]	6	4.67	PADI1	-	High
Q8N1S5	Zinc transporter ZIP11 [OS=Homo sapiens]	13	4.67	SLC39A11	-	High
Q6IQ22	Ras-related protein Rab-12 [OS=Homo sapiens]	11	4.57	RAB12		Medium
P61106	Ras-related protein Rab-14 [OS=Homo sapiens]	15	4.57	RAB14	yes	Medium
Q9H082	Ras-related protein Rab-33B [OS=Homo sapiens]	11	4.57	RAB33B	-	High
Q96DA2	Ras-related protein Rab-39B [OS=Homo sapiens]	22	4.57	RAB39B		Medium
P50914	60S ribosomal protein L14 [OS=Homo sapiens]	5	4.56	RPL14	-	High
Q9UI33	Sodium channel protein type 11 subunit alpha [OS=Homo sapiens]	2	4.55	SCN11A		Medium
Q76LX8	A disintegrin and metalloproteinase with thrombospondin motifs 13 [OS=Homo sapiens]	3	4.54	ADAMTS13	-	High
O60676	Cystatin-8 [OS=Homo sapiens]	15	4.54	CST8		Medium
O95396	Adenylyltransferase and sulfurtransferase MOCS3 [OS=Homo sapiens]	2	4.53	MOCS3	-	High
O43175	D-3-phosphoglycerate dehydrogenase [OS=Homo sapiens]	2	4.53	PHGDH	-	High
Q8ND61	Uncharacterized protein C3orf20 [OS=Homo sapiens]	6	4.5	C3orf20	-	High
P81605	Dermcidin [OS=Homo sapiens]	10	4.5	DCD	-	High
O94808	Glutamine--fructose-6-phosphate aminotransferase [isomerizing] 2 [OS=Homo sapiens]	1	4.5	GFPT2	-	High
P30086	Phosphatidylethanolamine-binding protein 1 [OS=Homo sapiens]	23	4.5	PEBP1		Medium
Q96IY4	Carboxypeptidase B2 [OS=Homo sapiens]	4	4.49	CPB2	-	High
P03951	Coagulation factor XI [OS=Homo sapiens]	3	4.49	F11	-	High
Q8TEW6	Docking protein 4 [OS=Homo sapiens]	3	4.47	DOK4	-	High
P05204	Non-histone chromosomal protein HMG-17 [OS=Homo sapiens]	13	4.45	HMGN2	-	High
Q9UNP9	Peptidyl-prolyl cis-trans isomerase E [OS=Homo sapiens]	3	4.45	PPIE	-	High
Q13418	Integrin-linked protein kinase [OS=Homo sapiens]	13	4.41	ILK	-	High
Q9BZM3	GS homeobox 2 [OS=Homo sapiens]	15	4.38	GSX2		Medium
Q15746	Myosin light chain kinase, smooth muscle [OS=Homo sapiens]	4	4.37	MYLK	-	High
P58107	Epiplakin [OS=Homo sapiens]	2	4.36	EPPK1		Medium
Q03252	Lamin-B2 [OS=Homo sapiens]	7	4.35	LMNB2		Medium
P02760	Protein AMBP [OS=Homo sapiens]	2	4.34	AMBP	-	High
P15086	Carboxypeptidase B [OS=Homo sapiens]	10	4.33	CPB1	-	High
Q8TCC7	Solute carrier family 22 member 8 [OS=Homo sapiens]	1	4.33	SLC22A8	-	High
P08708	40S ribosomal protein S17 [OS=Homo sapiens]	16	4.3	RPS17	-	High
P01344	Insulin-like growth factor II [OS=Homo sapiens]	16	4.29	IGF2		Medium
Q8N884	Cyclic GMP-AMP synthase [OS=Homo sapiens]	2	4.26	CGAS	-	High
Q96I34	Protein phosphatase 1 regulatory subunit 16A [OS=Homo sapiens]	5	4.26	PPP1R16A		Medium
P62328	Thymosin beta-4 [OS=Homo sapiens]	27	4.26	TMSB4X	-	High
Q9BZC7	ATP-binding cassette sub-family A member 2 [OS=Homo sapiens]	3	4.21	ABCA2		Medium
Q14767	Latent-transforming growth factor beta-binding protein 2 [OS=Homo sapiens]	9	4.2	LTBP2	-	High
O43708	Maleylacetoacetate isomerase [OS=Homo sapiens]	9	4.18	GSTZ1		Medium
P12036	Neurofilament heavy polypeptide [OS=Homo sapiens]	11	4.18	NEFH		Medium
P07196	Neurofilament light polypeptide [OS=Homo sapiens]	14	4.18	NEFL		Medium
Q9C000	NACHT, LRR and PYD domains-containing protein 1 [OS=Homo sapiens]	2	4.18	NLRP1	-	High
Q9UBW5	Bridging integrator 2 [OS=Homo sapiens]	5	4.17	BIN2		Medium
P33402	Guanylate cyclase soluble subunit alpha-2 [OS=Homo sapiens]	6	4.17	GUCY1A2		Medium
Q5TCZ1	SH3 and PX domain-containing protein 2A [OS=Homo sapiens]	5	4.17	SH3PXD2A		Medium
P26358	DNA (cytosine-5)-methyltransferase 1 [OS=Homo sapiens]	2	4.15	DNMT1		Medium
Q494V2	Cilia- and flagella-associated protein 100 [OS=Homo sapiens]	6	4.13	CFAP100	-	High
Q16881	Thioredoxin reductase 1, cytoplasmic [OS=Homo sapiens]	7	4.13	TXNRD1	-	High
Q0VDD8	Dynein axonemal heavy chain 14 [OS=Homo sapiens]	2	4.11	DNAH14	-	High
P28074	Proteasome subunit beta type-5 [OS=Homo sapiens]	10	4.1	PSMB5	-	High
Q9UBG0	C-type mannose receptor 2 [OS=Homo sapiens]	4	4.09	MRC2	-	High
P49842	Serine/threonine-protein kinase 19 [OS=Homo sapiens]	3	4.09	STK19	-	High
Q96PQ0	VPS10 domain-containing receptor SorCS2 [OS=Homo sapiens]	1	4.06	SORCS2	-	High
Q9HDC9	Adipocyte plasma membrane-associated protein [OS=Homo sapiens]	2	4.05	APMAP	-	High
P06732	Creatine kinase M-type [OS=Homo sapiens]	2	4.01	CKM	-	High
Q9P2K1	Coiled-coil and C2 domain-containing protein 2A [OS=Homo sapiens]	5	4	CC2D2A	-	High
O15479	Melanoma-associated antigen B2 [OS=Homo sapiens]	12	3.99	MAGEB2	-	High
O14901	Krueppel-like factor 11 [OS=Homo sapiens]	4	3.95	KLF11		Medium
P49643	DNA primase large subunit [OS=Homo sapiens]	6	3.95	PRIM2	-	High
Q8NBM4	Ubiquitin-associated domain-containing protein 2 [OS=Homo sapiens]	6	3.95	UBAC2	-	High
Q9Y5G0	Protocadherin gamma-B5 [OS=Homo sapiens]	4	3.93	PCDHGB5	-	High
P02786	Transferrin receptor protein 1 [OS=Homo sapiens]	4	3.93	TFRC	yes	High
P46782	40S ribosomal protein S5 [OS=Homo sapiens]	4	3.9	RPS5	-	High
Q16348	Solute carrier family 15 member 2 [OS=Homo sapiens]	2	3.9	SLC15A2	-	High
P05114	Non-histone chromosomal protein HMG-14 [OS=Homo sapiens]	34	3.89	HMGN1	-	High
Q9UPV9	Trafficking kinesin-binding protein 1 [OS=Homo sapiens]	5	3.89	TRAK1	-	High
P14210	Hepatocyte growth factor [OS=Homo sapiens]	3	3.88	HGF	-	High
P34932	Heat shock 70 kDa protein 4 [OS=Homo sapiens]	5	3.87	HSPA4		Medium
P06858	Lipoprotein lipase [OS=Homo sapiens]	2	3.85	LPL		Medium
Q6EMK4	Vasorin [OS=Homo sapiens]	1	3.85	VASN		Medium
A8MWY0	Endosome/lysosome-associated apoptosis and autophagy regulator family member 2 [OS=Homo sapiens]	4	3.84	ELAPOR2	-	High
Q9GZN2	Homeobox protein TGIF2 [OS=Homo sapiens]	8	3.83	TGIF2	-	High
Q70YC5	Protein ZNF365 [OS=Homo sapiens]	2	3.83	ZNF365	-	High
Q96KE9	BTB/POZ domain-containing protein 6 [OS=Homo sapiens]	7	3.82	BTBD6		Medium
P48357	Leptin receptor [OS=Homo sapiens]	5	3.8	LEPR		Medium
Q9UHA2	SS18-like protein 2 [OS=Homo sapiens]	30	3.8	SS18L2		Medium
Q15916	Zinc finger and BTB domain-containing protein 6 [OS=Homo sapiens]	3	3.79	ZBTB6	-	High
Q92186	Alpha-2,8-sialyltransferase 8B [OS=Homo sapiens]	7	3.78	ST8SIA2	-	High
Q5TB80	Centrosomal protein of 162 kDa [OS=Homo sapiens]	2	3.77	CEP162	-	High
Q14573	Inositol 1,4,5-trisphosphate receptor type 3 [OS=Homo sapiens]	4	3.77	ITPR3		Medium
P26196	Probable ATP-dependent RNA helicase DDX6 [OS=Homo sapiens]	4	3.76	DDX6		Medium
P21589	5'-nucleotidase [OS=Homo sapiens]	12	3.76	NT5E	-	High
P02766	Transthyretin [OS=Homo sapiens]	4	3.74	TTR		Medium
Q8IYE0	Coiled-coil domain-containing protein 146 [OS=Homo sapiens]	4	3.73	CCDC146	-	High
Q96JI7	Spatacsin [OS=Homo sapiens]	4	3.73	SPG11		Medium
Q8NHP7	piRNA biogenesis protein EXD1 [OS=Homo sapiens]	10	3.72	EXD1	-	High
Q96JB1	Dynein axonemal heavy chain 8 [OS=Homo sapiens]	3	3.71	DNAH8	-	High
Q96RW7	Hemicentin-1 [OS=Homo sapiens]	2	3.71	HMCN1		Medium
Q9Y2A7	Nck-associated protein 1 [OS=Homo sapiens]	3	3.71	NCKAP1	-	High
O43542	DNA repair protein XRCC3 [OS=Homo sapiens]	4	3.7	XRCC3	-	High
Q3KNW1	Zinc finger protein SNAI3 [OS=Homo sapiens]	17	3.69	SNAI3		Medium
O00410	Importin-5 [OS=Homo sapiens]	5	3.68	IPO5		Medium
P80303	Nucleobindin-2 [OS=Homo sapiens]	2	3.68	NUCB2		Medium
Q9HCH0	Nck-associated protein 5-like [OS=Homo sapiens]	6	3.67			Medium
Q9P219	Protein Daple [OS=Homo sapiens]	3	3.66	CCDC88C		Medium
Q9UHN6	Cell surface hyaluronidase [OS=Homo sapiens]	4	3.66	CEMIP2		Medium
Q96LJ7	Dehydrogenase/reductase SDR family member 1 [OS=Homo sapiens]	3	3.66	DHRS1		Medium
P33176	Kinesin-1 heavy chain [OS=Homo sapiens]	9	3.66	KIF5B		Medium
Q7Z2W9	39S ribosomal protein L21, mitochondrial [OS=Homo sapiens]	5	3.66	MRPL21	-	High
Q9H611	ATP-dependent DNA helicase PIF1 [OS=Homo sapiens]	1	3.65	PIF1	-	High
P31948	Stress-induced-phosphoprotein 1 [OS=Homo sapiens]	4	3.63	STIP1		Medium
P04003	C4b-binding protein alpha chain [OS=Homo sapiens]	4	3.62	C4BPA		Medium
A4UGR9	Xin actin-binding repeat-containing protein 2 [OS=Homo sapiens]	5	3.62	XIRP2		Medium
M0R2J8	Doublecortin domain-containing protein 1 [OS=Homo sapiens]	3	3.61	DCDC1		Medium
Q9BY89	Uncharacterized protein KIAA1671 [OS=Homo sapiens]	2	3.61	KIAA1671		Medium
O15066	Kinesin-like protein KIF3B [OS=Homo sapiens]	6	3.6	KIF3B		Medium
O75417	DNA polymerase theta [OS=Homo sapiens]	3	3.6	POLQ		Medium
P36575	Arrestin-C [OS=Homo sapiens]	6	3.59	ARR3		Medium
Q9NZQ0	DnaJ homolog subfamily C member 27 [OS=Homo sapiens]	5	3.59	DNAJC27		Medium
Q9UBZ9	DNA repair protein REV1 [OS=Homo sapiens]	3	3.59	REV1		Medium
P05155	Plasma protease C1 inhibitor [OS=Homo sapiens]	4	3.58	SERPING1		Medium
A6NNT2	Uncharacterized protein C16orf96 [OS=Homo sapiens]	2	3.57	C16orf96		Medium
Q9NRR4	Ribonuclease 3 [OS=Homo sapiens]	3	3.56	DROSHA		Medium
Q9BY11	Protein kinase C and casein kinase substrate in neurons protein 1 [OS=Homo sapiens]	4	3.55	PACSIN1		Medium
Q8N998	Coiled-coil domain-containing protein 89 [OS=Homo sapiens]	2	3.54	CCDC89		Medium
P09958	Furin [OS=Homo sapiens]	3	3.54	FURIN		Medium
Q8TDI0	Chromodomain-helicase-DNA-binding protein 5 [OS=Homo sapiens]	2	3.53	CHD5		Medium
Q9P2E2	Kinesin-like protein KIF17 [OS=Homo sapiens]	2	3.53	KIF17		Medium
Q5T0U0	Coiled-coil domain-containing protein 122 [OS=Homo sapiens]	3	3.52	CCDC122		Medium
Q5VYS8	Terminal uridylyltransferase 7 [OS=Homo sapiens]	2	3.52	TUT7		Medium
P15924	Desmoplakin [OS=Homo sapiens]	3	3.51	DSP		Medium
P48723	Heat shock 70 kDa protein 13 [OS=Homo sapiens]	5	3.51	HSPA13		Medium
Q92835	Phosphatidylinositol 3,4,5-trisphosphate 5-phosphatase 1 [OS=Homo sapiens]	5	3.51	INPP5D		Medium
P00439	Phenylalanine-4-hydroxylase [OS=Homo sapiens]	13	3.51	PAH		Medium
Q9NZJ4	Sacsin [OS=Homo sapiens]	2	3.5	SACS		Medium
Q9Y2D4	Exocyst complex component 6B [OS=Homo sapiens]	3	3.49	EXOC6B		Medium
Q6ZMV9	Kinesin-like protein KIF6 [OS=Homo sapiens]	4	3.49	KIF6		Medium
Q96KB5	Lymphokine-activated killer T-cell-originated protein kinase [OS=Homo sapiens]	2	3.48	PBK		Medium
Q96J94	Piwi-like protein 1 [OS=Homo sapiens]	1	3.48	PIWIL1		Medium
Q9P2G9	Kelch-like protein 8 [OS=Homo sapiens]	7	3.47	KLHL8		Medium
O75410	Transforming acidic coiled-coil-containing protein 1 [OS=Homo sapiens]	3	3.47	TACC1		Medium
P31939	Bifunctional purine biosynthesis protein ATIC [OS=Homo sapiens]	11	3.46	ATIC	-	High
Q14562	ATP-dependent RNA helicase DHX8 [OS=Homo sapiens]	4	3.46	DHX8		Medium
O14556	Glyceraldehyde-3-phosphate dehydrogenase, testis-specific [OS=Homo sapiens]	12	3.46	GAPDHS		Medium
P31327	Carbamoyl-phosphate synthase [ammonia], mitochondrial [OS=Homo sapiens]	3	3.44	CPS1		Medium
Q14165	Malectin [OS=Homo sapiens]	7	3.44	MLEC		Medium
Q13464	Rho-associated protein kinase 1 [OS=Homo sapiens]	4	3.44	ROCK1		Medium
Q15435	Protein phosphatase 1 regulatory subunit 7 [OS=Homo sapiens]	3	3.43	PPP1R7		Medium
Q9HAU5	Regulator of nonsense transcripts 2 [OS=Homo sapiens]	3	3.43	UPF2		Medium
Q9Y210	Short transient receptor potential channel 6 [OS=Homo sapiens]	7	3.42	TRPC6		Medium
Q9BRH9	Zinc finger protein 251 [OS=Homo sapiens]	2	3.42	ZNF251		Medium
Q8N7Z5	Ankyrin repeat domain-containing protein 31 [OS=Homo sapiens]	3	3.41	ANKRD31		Medium
Q9UPQ7	E3 ubiquitin-protein ligase PDZRN3 [OS=Homo sapiens]	3	3.41	PDZRN3		Medium
Q5BJE1	Coiled-coil domain-containing protein 178 [OS=Homo sapiens]	2	3.4	CCDC178		Medium
Q3V5L5	Alpha-1,6-mannosylglycoprotein 6-beta-N-acetylglucosaminyltransferase B [OS=Homo sapiens]	2	3.39	MGAT5B		Medium
Q03181	Peroxisome proliferator-activated receptor delta [OS=Homo sapiens]	7	3.39	PPARD		Medium
Q6SA08	Testis-specific serine/threonine-protein kinase 4 [OS=Homo sapiens]	3	3.39	TSSK4		Medium
Q96J92	Serine/threonine-protein kinase WNK4 [OS=Homo sapiens]	6	3.39	WNK4		Medium
B4DU55	Zinc finger protein 879 [OS=Homo sapiens]	9	3.39	ZNF879		Medium
P54296	Myomesin-2 [OS=Homo sapiens]	0	3.38			Medium
Q9Y243	RAC-gamma serine/threonine-protein kinase [OS=Homo sapiens]	4	3.37	AKT3		Medium
Q14451	Growth factor receptor-bound protein 7 [OS=Homo sapiens]	1	3.37	GRB7		Medium
P38935	DNA-binding protein SMUBP-2 [OS=Homo sapiens]	3	3.37	IGHMBP2		Medium
O14727	Apoptotic protease-activating factor 1 [OS=Homo sapiens]	1	3.36	APAF1		Medium
P02749	Beta-2-glycoprotein 1 [OS=Homo sapiens]	2	3.36	APOH		Medium
Q9H1J1	Regulator of nonsense transcripts 3A [OS=Homo sapiens]	4	3.36	UPF3A		Medium
Q01955	Collagen alpha-3(IV) chain [OS=Homo sapiens]	8	3.35	COL4A3		Medium
P03952	Plasma kallikrein [OS=Homo sapiens]	3	3.35	KLKB1		Medium
Q86UL8	Membrane-associated guanylate kinase, WW and PDZ domain-containing protein 2 [OS=Homo sapiens]	1	3.35	MAGI2		Medium
P13995	Bifunctional methylenetetrahydrofolate dehydrogenase/cyclohydrolase, mitochondrial [OS=Homo sapiens]	3	3.35	MTHFD2		Medium
Q12830	Nucleosome-remodeling factor subunit BPTF [OS=Homo sapiens]	3	3.34	BPTF		Medium
P15309	Prostatic acid phosphatase [OS=Homo sapiens]	3	3.33	ACP3		Medium
P29475	Nitric oxide synthase, brain [OS=Homo sapiens]	2	3.32	NOS1		Medium
Q9NYH9	U3 small nucleolar RNA-associated protein 6 homolog [OS=Homo sapiens]	8	3.32	UTP6		Medium
Q5JPF3	Ankyrin repeat domain-containing protein 36C [OS=Homo sapiens]	3	3.3	ANKRD36C		Medium
P05067	Amyloid-beta precursor protein [OS=Homo sapiens]	2	3.3	APP		Medium
P32456	Guanylate-binding protein 2 [OS=Homo sapiens]	6	3.3	GBP2		Medium
P78509	Reelin [OS=Homo sapiens]	1	3.29	RELN		Medium
Q8TBG4	Ethanolamine-phosphate phospho-lyase [OS=Homo sapiens]	2	3.27	ETNPPL		Medium
Q7Z3E1	Protein mono-ADP-ribosyltransferase TIPARP [OS=Homo sapiens]	15	3.27	TIPARP		Medium
Q9BY12	S phase cyclin A-associated protein in the endoplasmic reticulum [OS=Homo sapiens]	2	3.25	SCAPER		Medium
Q8IYT8	Serine/threonine-protein kinase ULK2 [OS=Homo sapiens]	4	3.24	ULK2		Medium
P17405	Sphingomyelin phosphodiesterase [OS=Homo sapiens]	6	3.16	SMPD1		Medium
O15145	Actin-related protein 2/3 complex subunit 3 [OS=Homo sapiens]	35	3.12	ARPC3		Medium
Q5JXM2	Probable methyltransferase-like protein 24 [OS=Homo sapiens]	11	3.03	METTL24	-	High
P11498	Pyruvate carboxylase, mitochondrial [OS=Homo sapiens]	7	2.95	PC	-	High
P00742	Coagulation factor X [OS=Homo sapiens]	7	2.9	F10	-	High
Q86UU0	B-cell CLL/lymphoma 9-like protein [OS=Homo sapiens]	6	2.88	BCL9L		Medium
P24298	Alanine aminotransferase 1 [OS=Homo sapiens]	8	2.85	GPT	-	High
Q6ZN16	Mitogen-activated protein kinase kinase kinase 15 [OS=Homo sapiens]	5	2.84	MAP3K15	-	High
P62191	26S proteasome regulatory subunit 4 [OS=Homo sapiens]	13	2.83	PSMC1	-	High
Q9NYZ2	Mitoferrin-1 [OS=Homo sapiens]	15	2.81	SLC25A37		Medium
Q96JG9	Zinc finger protein 469 [OS=Homo sapiens]	1	2.8	ZNF469		Medium
A6NHR9	Structural maintenance of chromosomes flexible hinge domain-containing protein 1 [OS=Homo sapiens]	5	2.68	SMCHD1	-	High
Q96NU7	Probable imidazolonepropionase [OS=Homo sapiens]	9	2.66	AMDHD1	-	High
Q8TF17	SH3 domain and tetratricopeptide repeat-containing protein 2 [OS=Homo sapiens]	3	2.63	SH3TC2	-	High
O60502	Protein O-GlcNAcase [OS=Homo sapiens]	4	2.62	OGA	-	High
Q9NUU6	Inactive ubiquitin thioesterase OTULINL [OS=Homo sapiens]	12	2.62	OTULINL	-	High
Q8N111	Cell cycle exit and neuronal differentiation protein 1 [OS=Homo sapiens]	19	2.6	CEND1		Medium
P78364	Polyhomeotic-like protein 1 [OS=Homo sapiens]	5	2.6	PHC1	-	High
Q8IW70	Transmembrane protein 151B [OS=Homo sapiens]	10	2.6	TMEM151B	-	High
Q68CZ2	Tensin-3 [OS=Homo sapiens]	7	2.6	TNS3		Medium
Q9UIG8	Solute carrier organic anion transporter family member 3A1 [OS=Homo sapiens]	3	2.58	SLCO3A1		Medium
Q92545	Transmembrane protein 131 [OS=Homo sapiens]	4	2.57	TMEM131		Medium
Q01954	Zinc finger protein basonuclin-1 [OS=Homo sapiens]	7	2.56	BNC1		Medium
O94819	Kelch repeat and BTB domain-containing protein 11 [OS=Homo sapiens]	6	2.55	KBTBD11		Medium
Q9Y216	Myotubularin-related protein 7 [OS=Homo sapiens]	6	2.55	MTMR7		Medium
Q9NVP4	Double zinc ribbon and ankyrin repeat-containing protein 1 [OS=Homo sapiens]	7	2.54	DZANK1		Medium
Q8WVV9	Heterogeneous nuclear ribonucleoprotein L-like [OS=Homo sapiens]	10	2.52	HNRNPLL		Medium
Q92736	Ryanodine receptor 2 [OS=Homo sapiens]	4	2.49	RYR2		Medium
Q96AP4	Zinc finger-containing ubiquitin peptidase 1 [OS=Homo sapiens]	6	2.49	ZUP1		Medium
Q9UNA4	DNA polymerase iota [OS=Homo sapiens]	6	2.47	POLI	-	High
P05455	Lupus La protein [OS=Homo sapiens]	6	2.46	SSB		Medium
Q9UK61	Protein TASOR [OS=Homo sapiens]	4	2.46	TASOR		Medium
Q9BXN1	Asporin [OS=Homo sapiens]	11	2.41	ASPN		Medium
O75051	Plexin-A2 [OS=Homo sapiens]	2	2.4	PLXNA2		Medium
Q6NZI2	Caveolae-associated protein 1 [OS=Homo sapiens]	7	2.38	CAVIN1	-	High
P16152	Carbonyl reductase [NADPH] 1 [OS=Homo sapiens]	8	2.31	CBR1		Medium
P35247	Pulmonary surfactant-associated protein D [OS=Homo sapiens]	14	2.31	SFTPD		Medium
A5PL33	Protein KRBA1 [OS=Homo sapiens]	5	2.25	KRBA1		Medium
A6NP61	ZAR1-like protein [OS=Homo sapiens]	14	2.25	ZAR1L		Medium
Q69YQ0	Cytospin-A [OS=Homo sapiens]	8	2.24			Medium
Q96M83	Coiled-coil domain-containing protein 7 [OS=Homo sapiens]	6	2.22	CCDC7	-	High
Q9BWV2	Spermatogenesis-associated protein 9 [OS=Homo sapiens]	7	2.21	SPATA9		Medium
P25940	Collagen alpha-3(V) chain [OS=Homo sapiens]	5	2.2	COL5A3		Medium
Q8N7P1	Inactive phospholipase D5 [OS=Homo sapiens]	11	2.2	PLD5		Medium
Q7Z6P3	Ras-related protein Rab-44 [OS=Homo sapiens]	4	2.2	RAB44		Medium
P25391	Laminin subunit alpha-1 [OS=Homo sapiens]	3	2.19	LAMA1		Medium
O43242	26S proteasome non-ATPase regulatory subunit 3 [OS=Homo sapiens]	5	2.19	PSMD3		Medium
Q8NF91	Nesprin-1 [OS=Homo sapiens]	3	2.19	SYNE1	-	High
Q01814	Plasma membrane calcium-transporting ATPase 2 [OS=Homo sapiens]	6	2.17	ATP2B2		Medium
Q15436	Protein transport protein Sec23A [OS=Homo sapiens]	4	2.17	SEC23A		Medium
Q13642	Four and a half LIM domains protein 1 [OS=Homo sapiens]	7	2.16	FHL1	-	High
Q7Z388	Probable C-mannosyltransferase DPY19L4 [OS=Homo sapiens]	6	2.15	DPY19L4		Medium
Q9Y4G6	Talin-2 [OS=Homo sapiens]	3	2.15	TLN2		Medium
Q8N6H7	ADP-ribosylation factor GTPase-activating protein 2 [OS=Homo sapiens]	11	2.12	ARFGAP2		Medium
Q9GZV4	Eukaryotic translation initiation factor 5A-2 [OS=Homo sapiens]	10	2.12	EIF5A2		Medium
Q8N336	ELMO domain-containing protein 1 [OS=Homo sapiens]	5	2.12	ELMOD1	-	High
Q6P2Q9	Pre-mRNA-processing-splicing factor 8 [OS=Homo sapiens]	5	2.12	PRPF8		Medium
O94973	AP-2 complex subunit alpha-2 [OS=Homo sapiens]	1	2.11	AP2A2		Medium
Q9H8V3	Protein ECT2 [OS=Homo sapiens]	4	2.11	ECT2		Medium
P51160	Cone cGMP-specific 3',5'-cyclic phosphodiesterase subunit alpha' [OS=Homo sapiens]	6	2.11	PDE6C		Medium
O60447	Ecotropic viral integration site 5 protein homolog [OS=Homo sapiens]	3	2.09	EVI5		Medium
P62993	Growth factor receptor-bound protein 2 [OS=Homo sapiens]	15	2.09	GRB2		Medium
P24043	Laminin subunit alpha-2 [OS=Homo sapiens]	4	2.09	LAMA2	-	High
Q2TBE0	CWF19-like protein 2 [OS=Homo sapiens]	4	2.08	CWF19L2		Medium
A0A0C4DH39	Immunoglobulin heavy variable 1-58 [OS=Homo sapiens]	16	2.08	IGHV1-58		Medium
Q17R98	Zinc finger protein 827 [OS=Homo sapiens]	5	2.07	ZNF827		Medium
Q9UN86	Ras GTPase-activating protein-binding protein 2 [OS=Homo sapiens]	4	2.06	G3BP2		Medium
Q2V2M9	FH1/FH2 domain-containing protein 3 [OS=Homo sapiens]	2	2.05	FHOD3		Medium
Q9NP58	ATP-binding cassette sub-family B member 6 [OS=Homo sapiens]	2	2.04	ABCB6		Medium
Q7Z6Z7	E3 ubiquitin-protein ligase HUWE1 [OS=Homo sapiens]	1	2.04	HUWE1		Medium
Q7Z407	CUB and sushi domain-containing protein 3 [OS=Homo sapiens]	2	2.03	CSMD3		Medium
Q9UK55	Protein Z-dependent protease inhibitor [OS=Homo sapiens]	8	2.03	SERPINA10	-	High
Q9NRR5	Ubiquilin-4 [OS=Homo sapiens]	2	2.03	UBQLN4		Medium
O60759	Cytohesin-interacting protein [OS=Homo sapiens]	5	2.02	CYTIP		Medium
Q8IYS0	Protein Aster-C [OS=Homo sapiens]	6	2.02	GRAMD1C		Medium
Q9UGU0	Transcription factor 20 [OS=Homo sapiens]	5	2.02	TCF20		Medium
Q9NW68	BSD domain-containing protein 1 [OS=Homo sapiens]	3	2.01	BSDC1		Medium
Q96QI5	Heparan sulfate glucosamine 3-O-sulfotransferase 6 [OS=Homo sapiens]	14	2.01	HS3ST6		Medium
Q6ZST4	Lipocalin-like 1 protein [OS=Homo sapiens]	9	2.01	LCNL1		Medium
Q96JA1	Leucine-rich repeats and immunoglobulin-like domains protein 1 [OS=Homo sapiens]	1	2.01	LRIG1		Medium
Q5VST9	Obscurin [OS=Homo sapiens]	4	2.01	OBSCN		Medium
P60880	Synaptosomal-associated protein 25 [OS=Homo sapiens]	16	2.01	SNAP25		Medium
Q5T1M5	FK506-binding protein 15 [OS=Homo sapiens]	5	1.94	FKBP15		Medium
P41252	Isoleucine--tRNA ligase, cytoplasmic [OS=Homo sapiens]	2	1.92	IARS1	-	High
Q8IYW2	Cilia- and flagella-associated protein 46 [OS=Homo sapiens]	1	1.9	CFAP46		Medium
Q9UNZ2	NSFL1 cofactor p47 [OS=Homo sapiens]	5	1.9	NSFL1C	-	High
O15519	CASP8 and FADD-like apoptosis regulator [OS=Homo sapiens]	5	1.88	CFLAR		Medium
Q16821	Protein phosphatase 1 regulatory subunit 3A [OS=Homo sapiens]	2	1.88	PPP1R3A		Medium
Q9UHW9	Solute carrier family 12 member 6 [OS=Homo sapiens]	3	1.88	SLC12A6		Medium
P11182	Lipoamide acyltransferase component of branched-chain alpha-keto acid dehydrogenase complex, mitochondrial [OS=Homo sapiens]	7	1.87	DBT		Medium
P55287	Cadherin-11 [OS=Homo sapiens]	7	1.85	CDH11		Medium
P51813	Cytoplasmic tyrosine-protein kinase BMX [OS=Homo sapiens]	2	1.84	BMX		Medium
Q96T23	Remodeling and spacing factor 1 [OS=Homo sapiens]	1	1.84	RSF1		Medium
Q8IX03	Protein KIBRA [OS=Homo sapiens]	3	1.84	WWC1		Medium
P33240	Cleavage stimulation factor subunit 2 [OS=Homo sapiens]	5	1.83	CSTF2		Medium
Q8NCX0	Coiled-coil domain-containing protein 150 [OS=Homo sapiens]	2	1.82	CCDC150		Medium
Q5VT79	Annexin A8-like protein 1 [OS=Homo sapiens]	8	1.81	ANXA8L1		Medium
P02787	Serotransferrin [OS=Homo sapiens]	7	1.81	TF		Medium
Q9UPS8	Ankyrin repeat domain-containing protein 26 [OS=Homo sapiens]	7	1.79	ANKRD26		Medium
P08243	Asparagine synthetase [glutamine-hydrolyzing] [OS=Homo sapiens]	5	1.79	ASNS		Medium
Q9UPV0	Centrosomal protein of 164 kDa [OS=Homo sapiens]	2	1.79	CEP164		Medium
Q16787	Laminin subunit alpha-3 [OS=Homo sapiens]	4	1.78			Medium
Q8IZA3	Histone H1.8 [OS=Homo sapiens]	5	1.78	H1-8		Medium
O43361	Zinc finger protein 749 [OS=Homo sapiens]	6	1.78	ZNF749		Medium
Q86WA8	Lon protease homolog 2, peroxisomal [OS=Homo sapiens]	7	1.76	LONP2		Medium
P40879	Chloride anion exchanger [OS=Homo sapiens]	3	1.76	SLC26A3		Medium
Q9H2D6	TRIO and F-actin-binding protein [OS=Homo sapiens]	2	1.76	TRIOBP		Medium
Q14643	Inositol 1,4,5-trisphosphate receptor type 1 [OS=Homo sapiens]	2	1.75	ITPR1		Medium
Q14571	Inositol 1,4,5-trisphosphate receptor type 2 [OS=Homo sapiens]	4	1.75	ITPR2		Medium
Q9NQC1	E3 ubiquitin-protein ligase Jade-2 [OS=Homo sapiens]	3	1.75	JADE2		Medium
Q9HD15	Steroid receptor RNA activator 1 [OS=Homo sapiens]	5	1.74			Medium
Q8NF37	Lysophosphatidylcholine acyltransferase 1 [OS=Homo sapiens]	8	1.74	LPCAT1		Medium
A8MV23	Serpin E3 [OS=Homo sapiens]	4	1.74	SERPINE3		Medium
P23786	Carnitine O-palmitoyltransferase 2, mitochondrial [OS=Homo sapiens]	6	1.73	CPT2		Medium
Q13099	Intraflagellar transport protein 88 homolog [OS=Homo sapiens]	3	1.73	IFT88		Medium
Q9GZM8	Nuclear distribution protein nudE-like 1 [OS=Homo sapiens]	17	1.73	NDEL1		Medium
O94916	Nuclear factor of activated T-cells 5 [OS=Homo sapiens]	1	1.73	NFAT5		Medium
Q9NW08	DNA-directed RNA polymerase III subunit RPC2 [OS=Homo sapiens]	1	1.73	POLR3B		Medium
P78395	Melanoma antigen preferentially expressed in tumors [OS=Homo sapiens]	6	1.73	PRAME		Medium
Q9BVS4	Serine/threonine-protein kinase RIO2 [OS=Homo sapiens]	5	1.73	RIOK2		Medium
O95816	BAG family molecular chaperone regulator 2 [OS=Homo sapiens]	9	1.72	BAG2		Medium
Q86SJ6	Desmoglein-4 [OS=Homo sapiens]	1	1.72	DSG4		Medium
Q13330	Metastasis-associated protein MTA1 [OS=Homo sapiens]	8	1.72	MTA1		Medium
O94985	Calsyntenin-1 [OS=Homo sapiens]	5	1.71	CLSTN1		Medium
Q92765	Secreted frizzled-related protein 3 [OS=Homo sapiens]	12	1.71	FRZB		Medium
Q8TAK5	GA-binding protein subunit beta-2 [OS=Homo sapiens]	4	1.71	GABPB2		Medium
Q15424	Scaffold attachment factor B1 [OS=Homo sapiens]	2	1.71	SAFB		Medium
Q9P126	C-type lectin domain family 1 member B [OS=Homo sapiens]	15	1.7	CLEC1B		Medium
Q9UBC5	Unconventional myosin-Ia [OS=Homo sapiens]	2	1.7	MYO1A		Medium
P51956	Serine/threonine-protein kinase Nek3 [OS=Homo sapiens]	3	1.7	NEK3		Medium
Q8WWF8	Calcyphosin-like protein [OS=Homo sapiens]	11	1.69	CAPSL		Medium
P29279	CCN family member 2 [OS=Homo sapiens]	3	1.69	CCN2		Medium
Q9C0D2	Centrosomal protein of 295 kDa [OS=Homo sapiens]	3	1.69	CEP295		Medium
Q93034	Cullin-5 [OS=Homo sapiens]	3	1.69	CUL5		Medium
Q9Y233	cAMP and cAMP-inhibited cGMP 3',5'-cyclic phosphodiesterase 10A [OS=Homo sapiens]	5	1.69	PDE10A		Medium
P61247	40S ribosomal protein S3a [OS=Homo sapiens]	15	1.69	RPS3A		Medium
Q9Y2I7	1-phosphatidylinositol 3-phosphate 5-kinase [OS=Homo sapiens]	3	1.68	PIKFYVE		Medium
P54277	PMS1 protein homolog 1 [OS=Homo sapiens]	4	1.68	PMS1		Medium
Q8NB66	Protein unc-13 homolog C [OS=Homo sapiens]	4	1.68	UNC13C		Medium
Q9UJX2	Cell division cycle protein 23 homolog [OS=Homo sapiens]	1	1.67	CDC23		Medium
Q6ZR08	Dynein axonemal heavy chain 12 [OS=Homo sapiens]	4	1.67	DNAH12		Medium
Q9BXW7	Haloacid dehalogenase-like hydrolase domain-containing 5 [OS=Homo sapiens]	5	1.67	HDHD5		Medium
Q86YV9	Hermansky-Pudlak syndrome 6 protein [OS=Homo sapiens]	2	1.67	HPS6		Medium
Q53G44	Interferon-induced protein 44-like [OS=Homo sapiens]	6	1.67	IFI44L		Medium
Q14003	Potassium voltage-gated channel subfamily C member 3 [OS=Homo sapiens]	2	1.67	KCNC3		Medium
O15230	Laminin subunit alpha-5 [OS=Homo sapiens]	2	1.67	LAMA5		Medium
Q8WUM4	Programmed cell death 6-interacting protein [OS=Homo sapiens]	4	1.67	PDCD6IP	yes	Medium
Q8TDX9	Polycystic kidney disease protein 1-like 1 [OS=Homo sapiens]	4	1.67	PKD1L1		Medium
Q9BS34	Zinc finger protein 670 [OS=Homo sapiens]	5	1.67	ZNF670		Medium
Q1MSJ5	Centrosome and spindle pole-associated protein 1 [OS=Homo sapiens]	3	1.66	CSPP1		Medium
Q9NXE8	Pre-mRNA-splicing factor CWC25 homolog [OS=Homo sapiens]	5	1.66	CWC25		Medium
Q9P225	Dynein axonemal heavy chain 2 [OS=Homo sapiens]	3	1.66	DNAH2		Medium
Q9UG01	Intraflagellar transport protein 172 homolog [OS=Homo sapiens]	3	1.66	IFT172		Medium
Q5JU85	IQ motif and SEC7 domain-containing protein 2 [OS=Homo sapiens]	4	1.66	IQSEC2		Medium
P23368	NAD-dependent malic enzyme, mitochondrial [OS=Homo sapiens]	2	1.66	ME2		Medium
Q6NUP7	Serine/threonine-protein phosphatase 4 regulatory subunit 4 [OS=Homo sapiens]	3	1.66	PPP4R4		Medium
Q07699	Sodium channel subunit beta-1 [OS=Homo sapiens]	3	1.66	SCN1B		Medium
O43791	Speckle-type POZ protein [OS=Homo sapiens]	3	1.66	SPOP		Medium
Q07283	Trichohyalin [OS=Homo sapiens]	10	1.66	TCHH		Medium
Q9H270	Vacuolar protein sorting-associated protein 11 homolog [OS=Homo sapiens]	5	1.66	VPS11		Medium
Q6ZQQ6	WD repeat-containing protein 87 [OS=Homo sapiens]	3	1.66	WDR87		Medium
Q9UDR5	Alpha-aminoadipic semialdehyde synthase, mitochondrial [OS=Homo sapiens]	3	1.65	AASS		Medium
Q8WXK1	Ankyrin repeat and SOCS box protein 15 [OS=Homo sapiens]	10	1.65	ASB15		Medium
P20248	Cyclin-A2 [OS=Homo sapiens]	5	1.65	CCNA2		Medium
Q9BXR6	Complement factor H-related protein 5 [OS=Homo sapiens]	1	1.65	CFHR5		Medium
Q9H2I8	Leucine-rich melanocyte differentiation-associated protein [OS=Homo sapiens]	6	1.65	LRMDA		Medium
O43772	Mitochondrial carnitine/acylcarnitine carrier protein [OS=Homo sapiens]	3	1.65	SLC25A20		Medium
Q96C45	Serine/threonine-protein kinase ULK4 [OS=Homo sapiens]	4	1.65	ULK4		Medium
Q14019	Coactosin-like protein [OS=Homo sapiens]	12	1.64	COTL1		Medium
P15018	Leukemia inhibitory factor [OS=Homo sapiens]	4	1.64	LIF		Medium
Q9NQR4	Omega-amidase NIT2 [OS=Homo sapiens]	10	1.64	NIT2		Medium
Q9ULI1	NACHT and WD repeat domain-containing protein 2 [OS=Homo sapiens]	1	1.64	NWD2		Medium
P29590	Protein PML [OS=Homo sapiens]	1	1.64	PML		Medium
Q6ZMY3	SPOC domain-containing protein 1 [OS=Homo sapiens]	3	1.64	SPOCD1		Medium
Q13395	Probable methyltransferase TARBP1 [OS=Homo sapiens]	2	1.64	TARBP1		Medium
Q8NHU6	Tudor domain-containing protein 7 [OS=Homo sapiens]	2	1.64	TDRD7		Medium
O94759	Transient receptor potential cation channel subfamily M member 2 [OS=Homo sapiens]	4	1.64	TRPM2		Medium
Q9P243	Zinc finger protein ZFAT [OS=Homo sapiens]	6	1.64	ZFAT		Medium
Q9H6D7	HAUS augmin-like complex subunit 4 [OS=Homo sapiens]	3	1.63	HAUS4		Medium
Q14527	Helicase-like transcription factor [OS=Homo sapiens]	3	1.63	HLTF		Medium
Q6ZRR7	Leucine-rich repeat-containing protein 9 [OS=Homo sapiens]	2	1.63	LRRC9		Medium
Q9H7H0	Methyltransferase-like protein 17, mitochondrial [OS=Homo sapiens]	3	1.63	METTL17		Medium
Q6P0N0	Mis18-binding protein 1 [OS=Homo sapiens]	3	1.63	MIS18BP1		Medium
Q8NFZ4	Neuroligin-2 [OS=Homo sapiens]	3	1.63	NLGN2		Medium
Q02218	2-oxoglutarate dehydrogenase, mitochondrial [OS=Homo sapiens]	3	1.63	OGDH		Medium
Q2M389	WASH complex subunit 4 [OS=Homo sapiens]	5	1.63	WASHC4		Medium
Q9Y592	Centrosomal protein of 83 kDa [OS=Homo sapiens]	4	1.62	CEP83		Medium
Q8N3K9	Cardiomyopathy-associated protein 5 [OS=Homo sapiens]	3	1.62	CMYA5		Medium
Q14161	ARF GTPase-activating protein GIT2 [OS=Homo sapiens]	5	1.62	GIT2		Medium
P02763	Alpha-1-acid glycoprotein 1 [OS=Homo sapiens]	21	1.62	HEL-S-153w		Medium
Q9HCI6	E3 SUMO-protein ligase KIAA1586 [OS=Homo sapiens]	3	1.62	KIAA1586		Medium
Q9Y2K3	Myosin-15 [OS=Homo sapiens]	4	1.62	MYH15		Medium
Q92508	Piezo-type mechanosensitive ion channel component 1 [OS=Homo sapiens]	0	1.62	PIEZO1		Medium
O75150	E3 ubiquitin-protein ligase BRE1B [OS=Homo sapiens]	4	1.62	RNF40		Medium
P21453	Sphingosine 1-phosphate receptor 1 [OS=Homo sapiens]	3	1.62	S1PR1		Medium
Q8NFU7	Methylcytosine dioxygenase TET1 [OS=Homo sapiens]	1	1.62	TET1		Medium
P82094	TATA element modulatory factor [OS=Homo sapiens]	1	1.62	TMF1		Medium
Q9Y6Q5	AP-1 complex subunit mu-2 [OS=Homo sapiens]	2	1.61	AP1M2		Medium
O95400	CD2 antigen cytoplasmic tail-binding protein 2 [OS=Homo sapiens]	3	1.61	CD2BP2		Medium
Q9H4G0	Band 4.1-like protein 1 [OS=Homo sapiens]	5	1.61	EPB41L1		Medium
Q9UL03	Integrator complex subunit 6 [OS=Homo sapiens]	2	1.61	INTS6		Medium
Q86Y46	Keratin, type II cytoskeletal 73 [OS=Homo sapiens]	1	1.61	KRT73		Medium
P04553	Sperm protamine P1 [OS=Homo sapiens]	47	1.61	PRM1		Medium
Q92698	DNA repair and recombination protein RAD54-like [OS=Homo sapiens]	4	1.61	RAD54L		Medium
Q2VWA4	SKI family transcriptional corepressor 2 [OS=Homo sapiens]	2	1.61	SKOR2		Medium
Q6P9H4	Connector enhancer of kinase suppressor of ras 3 [OS=Homo sapiens]	7	1.6	CNKSR3		Medium
Q92817	Envoplakin [OS=Homo sapiens]	4	1.6	EVPL		Medium
P33993	DNA replication licensing factor MCM7 [OS=Homo sapiens]	3	1.6	MCM7		Medium

## Sheet: DAVID_BP
Biological Process, BP
Category	Term	Term	Count	%	PValue	.-Log10(p-value)	Genes	List Total	Pop Hits	Pop Total	Fold Enrichment	Bonferroni	Benjamini	FDR
GOTERM_BP_DIRECT	GO:0032200	telomere organization	24	5.95533	1.48795e-35	34.8274	P62805, P68431	400	27	19333	42.9622	3.64696e-32	3.64696e-32	3.52494e-32
GOTERM_BP_DIRECT	GO:0006335	DNA replication-dependent nucleosome assembly	24	5.95533	2.15532e-32	31.6665	P62805, P68431	400	32	19333	36.2494	5.28269e-29	2.64134e-29	2.55297e-29
GOTERM_BP_DIRECT	GO:0061644	protein localization to CENP-A containing chromatin	14	3.47395	7.86612e-19	18.1042	P62805	400	18	19333	37.5919	1.92799e-15	6.42662e-16	6.21161e-16
GOTERM_BP_DIRECT	GO:0045653	negative regulation of megakaryocyte differentiation	14	3.47395	6.83535e-18	17.1652	P62805	400	20	19333	33.8327	1.67534e-14	4.18836e-15	4.04823e-15
GOTERM_BP_DIRECT	GO:0006334	nucleosome assembly	28	6.94789	8.61722e-18	17.0646	P06748, P62805, P68431, Q16778, P16401, P16104	400	153	19333	8.84516	2.11208e-14	4.22416e-15	4.08284e-15
GOTERM_BP_DIRECT	GO:0010951	negative regulation of endopeptidase activity	27	6.69975	2.79537e-17	16.5536	P05546, Q14624, Q6YHK3, P12111, P50454, P19823, P0C0L4, P07093, P19827, P02765, P07355, P02760, P04004, P01033, P01031, P04406, P36955, Q06033, P16035, P01008, P05121, P20742, P01024, P08697, P01023, P05543, P07225	400	146	19333	8.9382	6.85146e-14	1.14191e-14	1.10371e-14
GOTERM_BP_DIRECT	GO:0006336	DNA replication-independent nucleosome assembly	14	3.47395	8.12438e-16	15.0902	P62805	400	26	19333	26.0252	1.90481e-12	2.8447e-13	2.74952e-13
GOTERM_BP_DIRECT	GO:0070527	platelet aggregation	16	3.97022	1.66434e-14	13.7788	P21291, P02671, P62937, P60709, O00299, Q13418, P35579, P18206, Q9H4B7, P02679, P04792, P02675, P49747, P02751, P21333, Q9Y490	400	47	19333	16.4536	4.08173e-11	5.09912e-12	4.92853e-12
GOTERM_BP_DIRECT	GO:0060968	regulation of gene silencing	10	2.48139	3.2925e-14	13.4825	P68431	400	11	19333	43.9386	8.08184e-11	8.96657e-12	8.66659e-12
GOTERM_BP_DIRECT	GO:0006352	DNA-templated transcription, initiation	14	3.47395	5.07032e-13	12.295	P62805	400	39	19333	17.3501	1.24275e-09	1.24273e-10	1.20116e-10
GOTERM_BP_DIRECT	GO:0042730	fibrinolysis	11	2.72953	9.81228e-13	12.0082	P02671, Q96IY4, P00747, P00734, P02679, P05121, P04264, P02675, P07355, P08697, P07225	400	19	19333	27.982	2.40496e-09	2.18635e-10	2.11321e-10
GOTERM_BP_DIRECT	GO:0010499	proteasomal ubiquitin-independent protein catabolic process	11	2.72953	1.12879e-11	10.9474	P28066, O14818, P20618, P25789, P25788, P49721, P49720, P60900, P28070, P25787, P25786	400	23	19333	23.1155	2.76665e-08	2.30555e-09	2.22841e-09
GOTERM_BP_DIRECT	GO:0030199	collagen fibril organization	15	3.72208	1.48504e-11	10.8283	P02452, P02461, Q92626, P20908, P50454, Q9Y4K0, P51884, P16112, Q96AY3, P08123, Q16394, Q99715, P07355, P08697, P49747	400	60	19333	12.0831	3.63982e-08	2.79987e-09	2.7062e-09
GOTERM_BP_DIRECT	GO:0007155	cell adhesion	40	9.92556	2.68366e-11	10.5713	P02452, P07942, Q12860, P10915, Q08380, Q9Y5G0, O43854, P12111, Q9Y4K0, P11047, Q16270, Q9Y6C2, Q92797, Q15582, Q15063, P08865, P07996, Q9Y490, P02760, P04004, Q92626, P12109, Q16853, P22392, P20908, P35443, P13611, P35442, Q08431, P78539, P18206, P12110, P16112, P16070, P55083, Q99715, P02675, Q16363, P49747, P02751	400	555	19333	3.48342	6.57766e-08	4.69833e-09	4.54114e-09
GOTERM_BP_DIRECT	GO:0002181	cytoplasmic translation	17	4.21836	4.28527e-11	10.368	P23396, P08708, P46782, P46781, P18124, Q8NHW5, P39019, P84098, P50914, P39023, P30050, P62987, P62847, P05386, P05387, P08865, P62249	400	90	19333	9.12947	1.05032e-07	7.00213e-09	6.76787e-09
GOTERM_BP_DIRECT	GO:0010498	proteasomal protein catabolic process	12	2.97767	4.71368e-11	10.3266	P28066, O14818, P20618, P25789, P25788, P49721, P49720, P55072, P60900, P28070, P25787, P25786	400	34	19333	17.0585	1.15532e-07	7.22077e-09	6.97919e-09
GOTERM_BP_DIRECT	GO:0006457	protein folding	21	5.21092	4.64877e-10	9.33266	P50990, P23284, P62937, Q58FG0, Q12931, P14625, Q9UNP9, P30101, P38646, P11142, Q8NBS9, Q15084, O00391, Q96AY3, P49368, P48643, P61604, P08238, P10809, P07237, P27797	400	172	19333	5.90106	1.13941e-06	6.70243e-08	6.4782e-08
GOTERM_BP_DIRECT	GO:0040029	regulation of gene expression, epigenetic	10	2.48139	1.42237e-09	8.84699	P68431	400	26	19333	18.5894	3.48622e-06	1.93679e-07	1.87199e-07
GOTERM_BP_DIRECT	GO:0051603	proteolysis involved in cellular protein catabolic process	12	2.97767	3.63554e-09	8.43943	P11021, O14818, P07858, P20618, Q9UBR2, P25789, P25788, P49721, P60900, P28070, P25787, P25786	400	49	19333	11.8365	8.91067e-06	4.68985e-07	4.53295e-07
GOTERM_BP_DIRECT	GO:0007596	blood coagulation	14	3.47395	3.00197e-08	7.52259	P08758, P02671, P05546, P03951, Q96IY4, P12259, P07093, P00747, P00734, Q04756, P01008, P00488, P02675, P07225	400	88	19333	7.68926	7.35757e-05	3.67892e-06	3.55584e-06
GOTERM_BP_DIRECT	GO:0043066	negative regulation of apoptotic process	33	8.18859	6.54808e-08	7.18389	P08758, Q12841, P0DMV9, Q04760, P38646, P30048, P23528, P04083, P04040, P02768, P02788, P09211, P63104, P07996, P01033, P98164, P52565, P32119, P06748, P22392, P14625, P14210, P11021, Q8NBS9, P14174, Q99497, Q15493, P16070, P04792, P10809, P49747, P21333, P07148	400	530	19333	3.00938	0.00016048	7.40307e-06	7.15539e-06
GOTERM_BP_DIRECT	GO:0042744	hydrogen peroxide catabolic process	9	2.23325	6.64494e-08	7.17751	P02042, P32119, Q92626, Q06830, P04040, P22352, P69905, P30048	400	28	19333	15.5354	0.000162854	7.40307e-06	7.15539e-06
GOTERM_BP_DIRECT	GO:0072378	blood coagulation, fibrin clot formation	6	1.48883	7.41324e-08	7.12999	P02671, P23142, P02679, P00488, P02675, P02751	400	7	19333	41.4279	0.000181682	7.89993e-06	7.63564e-06
GOTERM_BP_DIRECT	GO:0051918	negative regulation of fibrinolysis	7	1.73697	1.13004e-07	6.94691	P04004, Q96IY4, P00747, P00734, P05121, P08697, P07996	400	13	19333	26.0252	0.000276934	1.15405e-05	1.11544e-05
GOTERM_BP_DIRECT	GO:0010757	negative regulation of plasminogen activation	6	1.48883	1.94331e-07	6.71146	P07093, Q96IY4, Q9UBR2, P05121, P08697, P07996	400	8	19333	36.2494	0.000476192	1.90522e-05	1.84148e-05
GOTERM_BP_DIRECT	GO:0006096	glycolytic process	10	2.48139	2.32313e-07	6.63393	P06744, P06733, P18669, P14618, P36871, P00338, P04406, P00558, P60174, P04075	400	44	19333	10.9847	0.000569236	2.18999e-05	2.11672e-05
GOTERM_BP_DIRECT	GO:0098869	cellular oxidant detoxification	12	2.97767	4.96816e-07	6.3038	P02042, Q92626, P02649, Q99497, P02768, P10599, P09211, P22352, P69905, P30048, P07148	400	77	19333	7.53234	0.00121695	4.50998e-05	4.3591e-05
GOTERM_BP_DIRECT	GO:0006956	complement activation	8	1.98511	5.27698e-07	6.27761	P13671, P0C0L4, P02748, P10643, P00751, P07358, P01024, P10909	400	25	19333	15.4664	0.00129255	4.61925e-05	4.46471e-05
GOTERM_BP_DIRECT	GO:0042542	response to hydrogen peroxide	10	2.48139	1.23256e-06	5.90919	P02452, P13639, P00338, P04040, P08253, P69905, P10809, P00441, P30048	400	53	19333	9.11934	0.00301644	0.000104172	0.000100687
GOTERM_BP_DIRECT	GO:0006412	translation	18	4.4665	4.12618e-06	5.38445	P23396, P08708, P46782, P46781, P18124, P39019, P84098, P50914, P68104, P39023, P30050, P62987, P62847, P05386, P05387, P08865, Q9P2E9, P62249	400	223	19333	3.90128	0.0100623	0.000337109	0.000325831
GOTERM_BP_DIRECT	GO:0009612	response to mechanical stimulus	10	2.48139	9.21899e-06	5.03532	P02452, P02461, P36222, P18065, P68133, P07585, Q71U36, P08253, Q15063, P07996	400	67	19333	7.21381	0.0223425	0.000723998	0.000699776
GOTERM_BP_DIRECT	GO:0042026	protein refolding	7	1.73697	9.45244e-06	5.02446	P11142, P11021, P0DMV9, P48741, P04792, P10809, P38646	400	25	19333	13.5331	0.0229017	0.000723998	0.000699776
GOTERM_BP_DIRECT	GO:0007160	cell-matrix adhesion	12	2.97767	1.32538e-05	4.87766	P04004, P02671, P18206, Q9Y6C2, P02461, P02679, P16070, Q13418, P02675, P02751, P08962, P14543	400	107	19333	5.42047	0.0319632	0.000984393	0.00095146
GOTERM_BP_DIRECT	GO:0050821	protein stabilization	17	4.21836	1.42752e-05	4.84542	P50990, P23284, P06748, P0DMV9, P07737, P04406, P16401, Q99497, P02647, P49368, P48643, Q9NQC3, P08238, P10809, P27797, P10909, P21333	400	220	19333	3.73478	0.0343837	0.00102907	0.000994644
GOTERM_BP_DIRECT	GO:0006986	response to unfolded protein	9	2.23325	1.59979e-05	4.79594	P11142, P35443, P04792, P61604, P50454, P08238, P10809, P07996, P49747	400	55	19333	7.90895	0.0384524	0.00112031	0.00108283
GOTERM_BP_DIRECT	GO:0006957	complement activation, alternative pathway	6	1.48883	1.84142e-05	4.73485	P01031, P02748, P10643, P00751, P07358, P01024	400	17	19333	17.0585	0.0441302	0.0012537	0.00121175
GOTERM_BP_DIRECT	GO:0018149	peptide cross-linking	7	1.73697	2.90429e-05	4.53696	P02461, P04083, P00488, P13645, P04264, P07996, P02751	400	30	19333	11.2776	0.0687105	0.00192389	0.00185953
GOTERM_BP_DIRECT	GO:1900026	positive regulation of substrate adhesion-dependent cell spreading	8	1.98511	3.00056e-05	4.5228	P02671, P02647, P02679, Q13418, P02675, P07237, P27797, P21333	400	44	19333	8.78773	0.0709054	0.00193536	0.00187061
GOTERM_BP_DIRECT	GO:0032964	collagen biosynthetic process	5	1.24069	3.40108e-05	4.46838	P02452, P20908, P50454, Q15113, Q96D15	400	10	19333	24.1663	0.0799819	0.00213745	0.00206594
GOTERM_BP_DIRECT	GO:0034975	protein folding in endoplasmic reticulum	5	1.24069	5.25752e-05	4.27922	P11021, P14625, P30101, P07237, P27797	400	11	19333	21.9693	0.120908	0.00308874	0.00298541
GOTERM_BP_DIRECT	GO:0031639	plasminogen activation	5	1.24069	5.25752e-05	4.27922	P02671, P03951, P00558, P02679, P02675	400	11	19333	21.9693	0.120908	0.00308874	0.00298541
GOTERM_BP_DIRECT	GO:0006958	complement activation, classical pathway	12	2.97767	5.29283e-05	4.27631	P13671, P0C0L4, P01031, P00736, B9A064, P02748, P10643, P09871, P05156, P07358, P01024, P10909	400	124	19333	4.67734	0.121668	0.00308874	0.00298541
GOTERM_BP_DIRECT	GO:0030212	hyaluronan metabolic process	5	1.24069	7.75795e-05	4.11025	P14210, P19823, P19827, Q14624, Q06033	400	12	19333	20.1385	0.173169	0.00432153	0.00417695
GOTERM_BP_DIRECT	GO:0044794	positive regulation by host of viral process	5	1.24069	7.75795e-05	4.11025	P11717, P23284, P23528, P02649, P11498	400	12	19333	20.1385	0.173169	0.00432153	0.00417695
GOTERM_BP_DIRECT	GO:2001046	positive regulation of integrin-mediated signaling pathway	5	1.24069	0.000110237	3.95767	P07942, P11047, P08962, P14543, P21333	400	13	19333	18.5894	0.236777	0.00598267	0.00578251
GOTERM_BP_DIRECT	GO:0042274	ribosomal small subunit biogenesis	6	1.48883	0.000112282	3.94969	P06748, P08708, P46781, P62847, P62249, P39019	400	24	19333	12.0831	0.240594	0.00598267	0.00578251
GOTERM_BP_DIRECT	GO:0042493	response to drug	18	4.4665	0.000134195	3.87226	P02452, Q96IY4, P13639, P49454, P18065, P16035, P13010, P00338, P09382, P04083, P02647, P04040, Q16555, P08238, P10809, P27797, P07996, P00441	400	293	19333	2.96923	0.28031	0.00699814	0.00676401
GOTERM_BP_DIRECT	GO:0030195	negative regulation of blood coagulation	5	1.24069	0.000151824	3.81866	P04004, P07093, P02649, P05121, P07225	400	14	19333	17.2616	0.310748	0.00759428	0.00734021
GOTERM_BP_DIRECT	GO:0098761	cellular response to interleukin-7	5	1.24069	0.000151824	3.81866	P67809, P30101, P10809, P07237, P06576	400	14	19333	17.2616	0.310748	0.00759428	0.00734021
GOTERM_BP_DIRECT	GO:0006508	proteolysis	22	5.45906	0.000175227	3.7564	P03951, P07339, Q96IY4, P12955, P07858, P48740, O00560, P16112, P00747, P15086, P00734, Q04756, Q9UBR2, Q99497, P08253, P02788, P09871, P05156, P81605, P00751, Q15113, Q92743	400	418	19333	2.54382	0.349178	0.00855986	0.00827348
GOTERM_BP_DIRECT	GO:0001895	retina homeostasis	7	1.73697	0.000181605	3.74087	P60709, P02768, Q06830, P02788, P04792, P04264, P00441	400	41	19333	8.25189	0.359274	0.00855986	0.00827348
GOTERM_BP_DIRECT	GO:0061077	chaperone-mediated protein folding	7	1.73697	0.000181605	3.74087	P50990, P23284, Q12931, P49368, P48643, P04792, P10909	400	41	19333	8.25189	0.359274	0.00855986	0.00827348
GOTERM_BP_DIRECT	GO:0097435	supramolecular fiber organization	5	1.24069	0.00020367	3.69107	P02461, P20908, Q13418, P55083, P08238	400	15	19333	16.1108	0.393012	0.00924435	0.00893508
GOTERM_BP_DIRECT	GO:0010952	positive regulation of peptidase activity	5	1.24069	0.00020367	3.69107	P23142, Q03135, Q15113, P02751, Q96D15	400	15	19333	16.1108	0.393012	0.00924435	0.00893508
GOTERM_BP_DIRECT	GO:0001525	angiogenesis	16	3.97022	0.000260411	3.58434	Q9UK05, Q92626, Q9Y696, Q03135, Q08431, P35579, Q05682, Q15582, P08253, P05121, P63104, P98160, P07355, P02751, P21333, P06576	400	253	19333	3.0566	0.471837	0.0116049	0.0112166
GOTERM_BP_DIRECT	GO:0001649	osteoblast differentiation	11	2.72953	0.000270042	3.56857	Q9UK05, P02452, O75326, P12109, Q00610, P04040, P13611, P61604, P67936, Q9P2E9, P06576	400	125	19333	4.25326	0.484162	0.0118192	0.0114238
GOTERM_BP_DIRECT	GO:0006094	gluconeogenesis	7	1.73697	0.000306905	3.513	P06744, P36871, P00558, P40926, P60174, P02753, P11498	400	45	19333	7.51839	0.528737	0.0131969	0.0127554
GOTERM_BP_DIRECT	GO:0030194	positive regulation of blood coagulation	5	1.24069	0.000343688	3.46384	Q9Y6C2, P32119, P00734, P05121, P07996	400	17	19333	14.2154	0.569377	0.0145238	0.0140379
GOTERM_BP_DIRECT	GO:0034976	response to endoplasmic reticulum stress	9	2.23325	0.000369412	3.43249	P13639, Q15084, P14625, P35443, P29966, P30101, P07996, P07237, P78539	400	85	19333	5.11756	0.595699	0.0153462	0.0148328
GOTERM_BP_DIRECT	GO:0035987	endodermal cell differentiation	6	1.48883	0.000398618	3.39944	P04004, P07942, P12109, P08253, Q99715, P02751	400	31	19333	9.35468	0.623639	0.0162835	0.0157388
GOTERM_BP_DIRECT	GO:0071711	basement membrane organization	5	1.24069	0.000434722	3.36179	P02461, Q92626, Q03135, Q16394, P14543	400	18	19333	13.4257	0.655526	0.0174673	0.0168829
GOTERM_BP_DIRECT	GO:0042981	regulation of apoptotic process	15	3.72208	0.000487484	3.31204	P23396, P32119, P07858, P60709, P12814, P22392, Q9C000, P15531, O43707, P09382, P02649, Q9NQC3, P55072, P27797, P10909	400	240	19333	3.02078	0.697331	0.0192713	0.0186266
GOTERM_BP_DIRECT	GO:0032355	response to estradiol	10	2.48139	0.000524951	3.27988	P04114, P06744, P02452, P13639, P04083, P18065, P04040, P09211, Q15063, P27797	400	112	19333	4.3154	0.7239	0.0204231	0.0197398
GOTERM_BP_DIRECT	GO:0050766	positive regulation of phagocytosis	7	1.73697	0.000549069	3.26037	P26022, Q07954, P02647, P02765, Q08431, P27797, P00441	400	50	19333	6.76655	0.739756	0.0210276	0.0203241
GOTERM_BP_DIRECT	GO:0001501	skeletal system development	11	2.72953	0.000561418	3.25071	P02452, P16112, P02461, P10915, P35555, Q06830, P08123, P13611, P02765, Q16394, P49747	400	137	19333	3.88071	0.747519	0.0211698	0.0204615
GOTERM_BP_DIRECT	GO:0006469	negative regulation of protein kinase activity	8	1.98511	0.000592909	3.22701	Q15149, P61981, P62937, Q99497, Q15493, P09211, Q13418, P04792	400	70	19333	5.52371	0.766284	0.0220185	0.0212818
GOTERM_BP_DIRECT	GO:0051085	chaperone mediated protein folding requiring cofactor	6	1.48883	0.000620504	3.20726	P11142, P11021, P0DMV9, P48741, P61604, P38646	400	34	19333	8.52926	0.781578	0.0226993	0.0219399
GOTERM_BP_DIRECT	GO:0030198	extracellular matrix organization	12	2.97767	0.000649875	3.18717	P04004, Q6PCB0, P02452, P26022, P23142, P02461, Q92626, P08123, Q15582, P20908, P08253, Q15063	400	165	19333	3.51509	0.796759	0.0234242	0.0226405
GOTERM_BP_DIRECT	GO:0007568	aging	13	3.22581	0.000760253	3.11904	P01033, P13639, P18065, Q9Y4K0, P36955, P16035, Q07954, P04040, P07585, Q15493, P08253, P06396, P00441	400	195	19333	3.22217	0.844963	0.0270055	0.026102
GOTERM_BP_DIRECT	GO:0006414	translational elongation	5	1.24069	0.000809647	3.0917	P26641, P13639, P68104, P24534, P05386	400	21	19333	11.5077	0.862653	0.0283492	0.0274008
GOTERM_BP_DIRECT	GO:0034101	erythrocyte homeostasis	4	0.992556	0.000939871	3.02693	P06744, P08708, Q06830, P62847	400	10	19333	19.333	0.900212	0.0324454	0.0313599
GOTERM_BP_DIRECT	GO:0006898	receptor-mediated endocytosis	8	1.98511	0.00113526	2.9449	P11717, P98164, Q9UGM3, Q07954, P02649, Q00610, P98160, Q01518	400	78	19333	4.95718	0.938216	0.0386462	0.0373533
GOTERM_BP_DIRECT	GO:0019835	cytolysis	5	1.24069	0.0011595	2.93573	P13671, P01031, P02748, P10643, P07358	400	23	19333	10.5071	0.941784	0.0389307	0.0376283
GOTERM_BP_DIRECT	GO:0042060	wound healing	9	2.23325	0.00132452	2.87794	P02452, P02461, Q15149, Q96AY3, P07585, P09486, P06396, Q15063, Q16394	400	103	19333	4.22323	0.96117	0.0438704	0.0424027
GOTERM_BP_DIRECT	GO:0016525	negative regulation of angiogenesis	10	2.48139	0.00136606	2.86453	Q9UK05, Q9Y6C2, P00558, P07585, P35443, P35442, P09486, P36955, P98160, P07996	400	128	19333	3.77598	0.964934	0.044643	0.0431494
GOTERM_BP_DIRECT	GO:0001666	response to hypoxia	12	2.97767	0.00149984	2.82395	O43707, P23526, P00338, P14625, P04040, Q02809, P08253, Q15063, Q03135, Q9Y4K0, P10809, P07996	400	183	19333	3.16934	0.974749	0.0483699	0.0467517
GOTERM_BP_DIRECT	GO:0043161	proteasome-mediated ubiquitin-dependent protein catabolic process	13	3.22581	0.00156168	2.80641	P28066, O00232, P28070, O14818, P20618, P25789, P25788, P49721, P49720, P55072, P60900, P25787, P25786	400	212	19333	2.96379	0.978305	0.0497101	0.048047
GOTERM_BP_DIRECT	GO:0050807	regulation of synapse organization	5	1.24069	0.00160342	2.79495	P07437, P02649, Q71U36, P09486, P55072	400	25	19333	9.6665	0.980418	0.0497465	0.0480822
GOTERM_BP_DIRECT	GO:0010596	negative regulation of endothelial cell migration	5	1.24069	0.00160342	2.79495	Q9UK05, P02649, P07585, P36955, P07996	400	25	19333	9.6665	0.980418	0.0497465	0.0480822
GOTERM_BP_DIRECT	GO:0006953	acute-phase response	6	1.48883	0.00165755	2.78053	P00734, Q14624, P02765, P08697, P02751, P01023	400	42	19333	6.90464	0.982855	0.0507833	0.0490843
GOTERM_BP_DIRECT	GO:0030168	platelet activation	7	1.73697	0.00203443	2.69156	P02671, P02461, P07093, P62937, P00734, P02679, P02675	400	64	19333	5.28637	0.993204	0.0615602	0.0595007
GOTERM_BP_DIRECT	GO:0009615	response to virus	9	2.23325	0.00213408	2.67079	P61916, P04114, P06733, P26641, P23528, P48643, P04792, P25787, P10909	400	111	19333	3.91885	0.99468	0.062094	0.0600166
GOTERM_BP_DIRECT	GO:0030042	actin filament depolymerization	4	0.992556	0.00213916	2.66976	O75083, P23528, P06396, P60981	400	13	19333	14.8715	0.994746	0.062094	0.0600166
GOTERM_BP_DIRECT	GO:0033344	cholesterol efflux	5	1.24069	0.0021534	2.66687	P61916, P04114, P02649, P02647, P02656	400	27	19333	8.95046	0.994926	0.062094	0.0600166
GOTERM_BP_DIRECT	GO:0010875	positive regulation of cholesterol efflux	5	1.24069	0.0021534	2.66687	P55058, Q07954, P02649, P02647, Q03135	400	27	19333	8.95046	0.994926	0.062094	0.0600166
GOTERM_BP_DIRECT	GO:0034620	cellular response to unfolded protein	5	1.24069	0.00247187	2.60697	P11142, P11021, P0DMV9, P48741, P38646	400	28	19333	8.6308	0.99768	0.0690761	0.0667651
GOTERM_BP_DIRECT	GO:1902042	negative regulation of extrinsic apoptotic signaling pathway via death domain receptors	5	1.24069	0.00247187	2.60697	P14210, P02671, P02679, P05121, P02675	400	28	19333	8.6308	0.99768	0.0690761	0.0667651
GOTERM_BP_DIRECT	GO:0030043	actin filament fragmentation	3	0.744417	0.00248009	2.60553	O75083, P23528, P60981	400	4	19333	36.2494	0.997726	0.0690761	0.0667651
GOTERM_BP_DIRECT	GO:0010033	response to organic substance	5	1.24069	0.00282126	2.54956	P08758, P01033, P16035, P08697, P00441	400	29	19333	8.33319	0.999017	0.0776956	0.0750962
GOTERM_BP_DIRECT	GO:0021762	substantia nigra development	6	1.48883	0.00301652	2.52049	P11021, P60709, P00338, P62258, P80723, Q04917	400	48	19333	6.04156	0.999392	0.08215	0.0794016
GOTERM_BP_DIRECT	GO:0005975	carbohydrate metabolic process	11	2.72953	0.00311034	2.50719	P06744, O60701, Q14697, P36871, P37837, P36222, P00338, P40926, P07195, Q04760, Q9BZP6	400	172	19333	3.09103	0.999517	0.0837741	0.0809714
GOTERM_BP_DIRECT	GO:0006979	response to oxidative stress	9	2.23325	0.00364323	2.43851	P32119, Q92626, P02649, Q99497, Q06830, P22352, P04264, O95497, P30048	400	121	19333	3.59498	0.99987	0.0970604	0.0938132
GOTERM_BP_DIRECT	GO:0034375	high-density lipoprotein particle remodeling	4	0.992556	0.00400055	2.39788	P55058, P02649, P02647, P02656	400	16	19333	12.0831	0.999946	0.0989398	0.0956297
GOTERM_BP_DIRECT	GO:0051258	protein polymerization	4	0.992556	0.00400055	2.39788	P04004, P02671, P02679, P02675	400	16	19333	12.0831	0.999946	0.0989398	0.0956297
GOTERM_BP_DIRECT	GO:0061621	canonical glycolysis	4	0.992556	0.00400055	2.39788	P06733, P14618, P00558, P60174	400	16	19333	12.0831	0.999946	0.0989398	0.0956297
GOTERM_BP_DIRECT	GO:0034116	positive regulation of heterotypic cell-cell adhesion	4	0.992556	0.00400055	2.39788	P02671, P02679, P16070, P02675	400	16	19333	12.0831	0.999946	0.0989398	0.0956297
GOTERM_BP_DIRECT	GO:1905049	negative regulation of metallopeptidase activity	3	0.744417	0.00407708	2.38965	P01033, P16035, Q07954	400	5	19333	28.9995	0.999955	0.0989398	0.0956297
GOTERM_BP_DIRECT	GO:1902177	positive regulation of oxidative stress-induced intrinsic apoptotic signaling pathway	3	0.744417	0.00407708	2.38965	Q99497, O95497, P00441	400	5	19333	28.9995	0.999955	0.0989398	0.0956297
GOTERM_BP_DIRECT	GO:0042158	lipoprotein biosynthetic process	3	0.744417	0.00407708	2.38965	P04114, P02649, P02647	400	5	19333	28.9995	0.999955	0.0989398	0.0956297
GOTERM_BP_DIRECT	GO:0042159	lipoprotein catabolic process	3	0.744417	0.00407708	2.38965	P04114, P07339, P02649	400	5	19333	28.9995	0.999955	0.0989398	0.0956297
GOTERM_BP_DIRECT	GO:0051702	interaction with symbiont	3	0.744417	0.00407708	2.38965	P00747, P10809, P02751	400	5	19333	28.9995	0.999955	0.0989398	0.0956297
GOTERM_BP_DIRECT	GO:0030036	actin cytoskeleton organization	11	2.72953	0.00443968	2.35265	P21291, Q14315, O43707, Q92747, P46939, P07737, P23528, P12814, O00560, Q01518, P21333	400	181	19333	2.93733	0.999982	0.106683	0.103114
GOTERM_BP_DIRECT	GO:0008360	regulation of cell shape	10	2.48139	0.00476192	2.32222	O75083, P52565, P00734, P04083, P04075, O14950, P26038, P35579, P02751, Q7Z406	400	154	19333	3.13847	0.999992	0.113315	0.109524
GOTERM_BP_DIRECT	GO:0034605	cellular response to heat	6	1.48883	0.00503871	2.29768	P0DMV9, P55072, P62258, P08238, P10809, P07996	400	54	19333	5.37028	0.999996	0.118749	0.114776
GOTERM_BP_DIRECT	GO:0043691	reverse cholesterol transport	4	0.992556	0.00565405	2.24764	P02649, P02647, P02656, P10909	400	18	19333	10.7406	0.999999	0.131982	0.127566
GOTERM_BP_DIRECT	GO:0043152	induction of bacterial agglutination	3	0.744417	0.00603232	2.21952	P02671, Q9UGM3, P02675	400	6	19333	24.1662	1	0.139483	0.134817
GOTERM_BP_DIRECT	GO:0051092	positive regulation of NF-kappaB transcription factor activity	10	2.48139	0.00633793	2.19805	P23396, P06748, P0DMV9, P62937, P04040, P02788, Q03135, P60900, P10909, P30048	400	161	19333	3.00202	1	0.14518	0.140323
GOTERM_BP_DIRECT	GO:0021987	cerebral cortex development	7	1.73697	0.00697846	2.15624	P02461, Q07954, Q71U36, Q8NFJ9, P62258, P16104, P21333	400	82	19333	4.12595	1	0.158372	0.153074
GOTERM_BP_DIRECT	GO:0045766	positive regulation of angiogenesis	10	2.48139	0.00712472	2.14723	Q9UK05, P14210, Q9Y6C2, P01031, P36222, Q9NQC3, P05121, P04792, P07996, P01024	400	164	19333	2.9471	1	0.160208	0.154848
GOTERM_BP_DIRECT	GO:0061844	antimicrobial humoral immune response mediated by antimicrobial peptide	8	1.98511	0.00745148	2.12776	P05204, Q9UGM3, P00734, P04406, Q16778, P02788, P81605, P39019	400	109	19333	3.54734	1	0.166032	0.160478
GOTERM_BP_DIRECT	GO:0043588	skin development	5	1.24069	0.00758178	2.12023	P02452, P02461, P35527, P20908, P49747	400	38	19333	6.35954	1	0.16619	0.16063
GOTERM_BP_DIRECT	GO:0030220	platelet formation	4	0.992556	0.00766198	2.11566	O75083, Q9H4B7, P12814, P35579	400	20	19333	9.6665	1	0.16619	0.16063
GOTERM_BP_DIRECT	GO:0050778	positive regulation of immune response	4	0.992556	0.00766198	2.11566	P13671, P02748, P10643, P07358	400	20	19333	9.6665	1	0.16619	0.16063
GOTERM_BP_DIRECT	GO:0030334	regulation of cell migration	8	1.98511	0.0078209	2.10674	P18206, P07093, P62328, P02545, Q9NQC3, P63313, Q16363, P21333	400	110	19333	3.51509	1	0.166687	0.161111
GOTERM_BP_DIRECT	GO:0007229	integrin-mediated signaling pathway	8	1.98511	0.0078209	2.10674	P02461, O75326, P22392, P02647, Q13418, P35579, P02751, Q9Y490	400	110	19333	3.51509	1	0.166687	0.161111
GOTERM_BP_DIRECT	GO:0001503	ossification	7	1.73697	0.00828108	2.08191	Q9UK05, P02452, P02788, P02765, P09486, Q16394, P05452	400	85	19333	3.98032	1	0.174511	0.168673
GOTERM_BP_DIRECT	GO:0033591	response to L-ascorbic acid	3	0.744417	0.0083304	2.07933	P04040, P09486, P09211	400	7	19333	20.7139	1	0.174511	0.168673
GOTERM_BP_DIRECT	GO:0051216	cartilage development	6	1.48883	0.00843366	2.07398	Q9UK05, P01033, P36222, P16070, Q8NFJ9, P51884	400	61	19333	4.75402	1	0.175177	0.169316
GOTERM_BP_DIRECT	GO:0007339	binding of sperm to zona pellucida	5	1.24069	0.00908978	2.04145	P50990, Q9BY14, P04075, P49368, P48643	400	40	19333	6.04156	1	0.185659	0.179447
GOTERM_BP_DIRECT	GO:0001937	negative regulation of endothelial cell proliferation	5	1.24069	0.00908978	2.04145	Q9UK05, P02649, P09486, Q03135, P07996	400	40	19333	6.04156	1	0.185659	0.179447
GOTERM_BP_DIRECT	GO:0051592	response to calcium ion	6	1.48883	0.00963806	2.01601	P02671, P02679, P09486, Q03135, P02675, P07996	400	63	19333	4.6031	1	0.195231	0.188699
GOTERM_BP_DIRECT	GO:0030301	cholesterol transport	4	0.992556	0.0100404	1.99825	P61916, P04114, P02647, Q03135	400	22	19333	8.78773	1	0.200074	0.19338
GOTERM_BP_DIRECT	GO:0042157	lipoprotein metabolic process	4	0.992556	0.0100404	1.99825	Q07954, P02649, P02647, P02656	400	22	19333	8.78773	1	0.200074	0.19338
GOTERM_BP_DIRECT	GO:0097421	liver regeneration	5	1.24069	0.0107808	1.96735	P04004, P84098, Q96IY4, Q15493, P62249	400	42	19333	5.75387	1	0.211451	0.204376
GOTERM_BP_DIRECT	GO:0032489	regulation of Cdc42 protein signal transduction	3	0.744417	0.0109564	1.96033	P02649, P02647, P02656	400	8	19333	18.1247	1	0.211451	0.204376
GOTERM_BP_DIRECT	GO:0010756	positive regulation of plasminogen activation	3	0.744417	0.0109564	1.96033	P06733, P05452, P07355	400	8	19333	18.1247	1	0.211451	0.204376
GOTERM_BP_DIRECT	GO:0043567	regulation of insulin-like growth factor receptor signaling pathway	3	0.744417	0.0109564	1.96033	P24592, P22692, P18065	400	8	19333	18.1247	1	0.211451	0.204376
GOTERM_BP_DIRECT	GO:0006897	endocytosis	11	2.72953	0.0113581	1.9447	P04004, P15531, P98164, A1L4H1, Q9UGM3, Q08380, Q07954, Q16555, Q9Y4K0, P05156, Q92954	400	208	19333	2.55605	1	0.216079	0.20885
GOTERM_BP_DIRECT	GO:0048260	positive regulation of receptor-mediated endocytosis	4	0.992556	0.0113726	1.94414	P04004, P05121, P01024, P10909	400	23	19333	8.40565	1	0.216079	0.20885
GOTERM_BP_DIRECT	GO:0006605	protein targeting	5	1.24069	0.0126625	1.89748	P31946, P61981, Q9UPV9, P63104, P62258	400	44	19333	5.49233	1	0.238737	0.230749
GOTERM_BP_DIRECT	GO:0030855	epithelial cell differentiation	7	1.73697	0.0132272	1.87853	P35527, Q9UGM3, P07858, P00558, Q01995, P37802, P13645	400	94	19333	3.59923	1	0.247481	0.239201
GOTERM_BP_DIRECT	GO:0031100	animal organ regeneration	5	1.24069	0.013677	1.86401	P14210, P11717, P02647, P09211, P13796	400	45	19333	5.37028	1	0.249558	0.241209
GOTERM_BP_DIRECT	GO:0050731	positive regulation of peptidyl-tyrosine phosphorylation	7	1.73697	0.0138812	1.85757	P04004, P14210, Q12860, P14174, P60033, P35443, P16070	400	95	19333	3.56134	1	0.249558	0.241209
GOTERM_BP_DIRECT	GO:0048771	tissue remodeling	3	0.744417	0.013896	1.85711	P00747, P35443, P08253	400	9	19333	16.1108	1	0.249558	0.241209
GOTERM_BP_DIRECT	GO:0051248	negative regulation of protein metabolic process	3	0.744417	0.013896	1.85711	P14174, P02649, P08238	400	9	19333	16.1108	1	0.249558	0.241209
GOTERM_BP_DIRECT	GO:0043154	negative regulation of cysteine-type endopeptidase activity involved in apoptotic process	6	1.48883	0.0139492	1.85545	P06744, P14210, P16070, P07996, P30048, P07148	400	69	19333	4.20283	1	0.249558	0.241209
GOTERM_BP_DIRECT	GO:0043627	response to estrogen	6	1.48883	0.0139492	1.85545	P00338, P18065, P02647, P08253, Q03135, P10809	400	69	19333	4.20283	1	0.249558	0.241209
GOTERM_BP_DIRECT	GO:0045921	positive regulation of exocytosis	4	0.992556	0.0143287	1.84379	P02671, P02679, P02675, P07355	400	25	19333	7.7332	1	0.25449	0.245976
GOTERM_BP_DIRECT	GO:0000278	mitotic cell cycle	9	2.23325	0.0147785	1.83037	P14210, P07437, Q9H4B7, P62826, P49454, P68366, Q00610, Q71U36, P04350	400	154	19333	2.82463	1	0.26059	0.251872
GOTERM_BP_DIRECT	GO:0006749	glutathione metabolic process	5	1.24069	0.0158575	1.79977	P26641, Q04760, O00299, P09211, P00441	400	47	19333	5.14176	1	0.277336	0.268057
GOTERM_BP_DIRECT	GO:0046716	muscle cell cellular homeostasis	4	0.992556	0.0159545	1.79712	P00747, P04075, Q03135, P00441	400	26	19333	7.43577	1	0.277336	0.268057
GOTERM_BP_DIRECT	GO:0010977	negative regulation of neuron projection development	6	1.48883	0.0165246	1.78187	P08670, Q9UBR2, Q07954, P09382, P02649, P21333	400	72	19333	4.02771	1	0.285224	0.275681
GOTERM_BP_DIRECT	GO:0001867	complement activation, lectin pathway	3	0.744417	0.017135	1.76612	P48740, P04264, P55083	400	10	19333	14.4998	1	0.287656	0.278033
GOTERM_BP_DIRECT	GO:1904851	positive regulation of establishment of protein localization to telomere	3	0.744417	0.017135	1.76612	P50990, P49368, P48643	400	10	19333	14.4998	1	0.287656	0.278033
GOTERM_BP_DIRECT	GO:0044829	positive regulation by host of viral genome replication	3	0.744417	0.017135	1.76612	P23284, P11142, P68104	400	10	19333	14.4998	1	0.287656	0.278033
GOTERM_BP_DIRECT	GO:0090277	positive regulation of peptide hormone secretion	3	0.744417	0.017135	1.76612	P02671, P02679, P02675	400	10	19333	14.4998	1	0.287656	0.278033
GOTERM_BP_DIRECT	GO:0051897	positive regulation of protein kinase B signaling	8	1.98511	0.0176837	1.75243	P98164, P36222, Q99497, P10599, Q9NQC3, Q13418, P08238, P07996	400	129	19333	2.99736	1	0.294849	0.284984
GOTERM_BP_DIRECT	GO:0043410	positive regulation of MAPK cascade	9	2.23325	0.0181941	1.74007	P24592, P14210, P16035, Q8TEW6, P32119, P22692, P62937, P60033, P00441	400	160	19333	2.7187	1	0.301309	0.291228
GOTERM_BP_DIRECT	GO:0043536	positive regulation of blood vessel endothelial cell migration	5	1.24069	0.0195171	1.70958	P00747, P62328, P04792, P07996, P06576	400	50	19333	4.83325	1	0.32105	0.310309
GOTERM_BP_DIRECT	GO:0050728	negative regulation of inflammatory response	8	1.98511	0.0198009	1.70332	P14210, Q9BXJ4, P02649, P02647, P04264, P21589, P36955, P00441	400	132	19333	2.92924	1	0.323546	0.312722
GOTERM_BP_DIRECT	GO:1904871	positive regulation of protein localization to Cajal body	3	0.744417	0.0206599	1.68487	P50990, P49368, P48643	400	11	19333	13.1816	1	0.3339	0.322729
GOTERM_BP_DIRECT	GO:0070374	positive regulation of ERK1 and ERK2 cascade	11	2.72953	0.0208193	1.68153	P02671, O75326, P36222, P14174, Q07954, P02649, P02679, P61224, P16070, P02675, P08697	400	229	19333	2.32165	1	0.3339	0.322729
GOTERM_BP_DIRECT	GO:0034097	response to cytokine	5	1.24069	0.0208432	1.68104	P01033, P02461, P16035, Q14624, P09486	400	51	19333	4.73848	1	0.3339	0.322729
GOTERM_BP_DIRECT	GO:0007584	response to nutrient	6	1.48883	0.0214849	1.66787	P23526, P00338, P18065, P01008, P02647, P01023	400	77	19333	3.76617	1	0.341464	0.330041
GOTERM_BP_DIRECT	GO:0030335	positive regulation of cell migration	12	2.97767	0.021594	1.66567	P14210, P02452, P07942, P11021, O43707, O75326, Q15746, O00560, P08253, Q03135, Q13418, P07996	400	264	19333	2.19693	1	0.341464	0.330041
GOTERM_BP_DIRECT	GO:0050727	regulation of inflammatory response	7	1.73697	0.0226165	1.64557	O75326, Q99497, P04083, P62328, P02765, P60900, Q9C000	400	106	19333	3.19177	1	0.35534	0.343452
GOTERM_BP_DIRECT	GO:0045471	response to ethanol	8	1.98511	0.0228908	1.64034	P13639, P24534, P04040, P09486, P06396, P09211, P02753, P00441	400	136	19333	2.84309	1	0.357359	0.345403
GOTERM_BP_DIRECT	GO:0032526	response to retinoic acid	5	1.24069	0.0236579	1.62602	P11717, Q16270, P18065, P08253, P02753	400	53	19333	4.55967	1	0.366998	0.354719
GOTERM_BP_DIRECT	GO:0006090	pyruvate metabolic process	3	0.744417	0.0244577	1.61158	P00338, P07195, P11498	400	12	19333	12.0831	1	0.367766	0.355463
GOTERM_BP_DIRECT	GO:0006734	NADH metabolic process	3	0.744417	0.0244577	1.61158	P40926, P55072, P11498	400	12	19333	12.0831	1	0.367766	0.355463
GOTERM_BP_DIRECT	GO:0048251	elastic fiber assembly	3	0.744417	0.0244577	1.61158	Q9Y6C2, P02461, P55083	400	12	19333	12.0831	1	0.367766	0.355463
GOTERM_BP_DIRECT	GO:0033700	phospholipid efflux	3	0.744417	0.0244577	1.61158	P02649, P02647, P02656	400	12	19333	12.0831	1	0.367766	0.355463
GOTERM_BP_DIRECT	GO:0042989	sequestering of actin monomers	3	0.744417	0.0244577	1.61158	P62328, P06396, P63313	400	12	19333	12.0831	1	0.367766	0.355463
GOTERM_BP_DIRECT	GO:0090398	cellular senescence	5	1.24069	0.0251475	1.59951	P06748, P14174, P02545, P27797, P16104	400	54	19333	4.47523	1	0.370985	0.358574
GOTERM_BP_DIRECT	GO:0006954	inflammatory response	16	3.97022	0.0254065	1.59506	P26022, P01031, O75326, P22692, Q16853, O95497, Q9C000, P0C0L4, P36222, P14174, P04083, Q99497, P16070, P98160, P01024, P07996	400	413	19333	1.87245	1	0.370985	0.358574
GOTERM_BP_DIRECT	GO:0006611	protein export from nucleus	4	0.992556	0.02558	1.5921	P61970, P62826, P27797, P38646	400	31	19333	6.23645	1	0.370985	0.358574
GOTERM_BP_DIRECT	GO:0043085	positive regulation of catalytic activity	4	0.992556	0.02558	1.5921	P13010, P31946, Q03135, P00441	400	31	19333	6.23645	1	0.370985	0.358574
GOTERM_BP_DIRECT	GO:0051881	regulation of mitochondrial membrane potential	4	0.992556	0.02558	1.5921	Q99497, O00299, P00441, P30048	400	31	19333	6.23645	1	0.370985	0.358574
GOTERM_BP_DIRECT	GO:0042327	positive regulation of phosphorylation	4	0.992556	0.02558	1.5921	P14174, O00560, Q13418, P07996	400	31	19333	6.23645	1	0.370985	0.358574
GOTERM_BP_DIRECT	GO:0045087	innate immune response	21	5.21092	0.0269566	1.56934	P02671, A1L4H1, P26022, Q9UGM3, Q16348, B9A064, P10643, O95497, P13671, P0C0L4, P13010, P00736, P14174, P04083, P02788, P09871, Q8N884, P05156, P02675, P07358, P10909	400	605	19333	1.67766	1	0.388651	0.375648
GOTERM_BP_DIRECT	GO:0007017	microtubule-based process	4	0.992556	0.0278052	1.55587	P07437, P68366, Q71U36, P04350	400	32	19333	6.04156	1	0.398542	0.385208
GOTERM_BP_DIRECT	GO:0051014	actin filament severing	3	0.744417	0.0285157	1.54492	P23528, P06396, P60981	400	13	19333	11.1537	1	0.399382	0.386021
GOTERM_BP_DIRECT	GO:2000343	positive regulation of chemokine (C-X-C motif) ligand 2 production	3	0.744417	0.0285157	1.54492	P14174, Q07954, Q15063	400	13	19333	11.1537	1	0.399382	0.386021
GOTERM_BP_DIRECT	GO:0019430	removal of superoxide radicals	3	0.744417	0.0285157	1.54492	P32119, Q06830, P00441	400	13	19333	11.1537	1	0.399382	0.386021
GOTERM_BP_DIRECT	GO:0097242	beta-amyloid clearance	3	0.744417	0.0285157	1.54492	P98164, Q07954, P01024	400	13	19333	11.1537	1	0.399382	0.386021
GOTERM_BP_DIRECT	GO:0009410	response to xenobiotic stimulus	11	2.72953	0.0289629	1.53816	P02452, P13010, Q96IY4, P49454, P18065, P04040, P08253, P08238, P07996, P27797, P00441	400	242	19333	2.19693	1	0.403341	0.389847
GOTERM_BP_DIRECT	GO:0009306	protein secretion	5	1.24069	0.0299492	1.52361	Q9UBF2, P02679, P59190, P49747, Q96D15	400	57	19333	4.23969	1	0.414721	0.400846
GOTERM_BP_DIRECT	GO:0048146	positive regulation of fibroblast proliferation	5	1.24069	0.0316619	1.49946	P23142, P06703, P14174, P07355, P02751	400	58	19333	4.16659	1	0.434839	0.420292
GOTERM_BP_DIRECT	GO:0032212	positive regulation of telomere maintenance via telomerase	4	0.992556	0.0325543	1.48739	P50990, P13010, P49368, P48643	400	34	19333	5.68618	1	0.434839	0.420292
GOTERM_BP_DIRECT	GO:0015670	carbon dioxide transport	3	0.744417	0.0328214	1.48384	P02042, P69905	400	14	19333	10.357	1	0.434839	0.420292
GOTERM_BP_DIRECT	GO:0051764	actin crosslink formation	3	0.744417	0.0328214	1.48384	P13796, P29966, P21333	400	14	19333	10.357	1	0.434839	0.420292
GOTERM_BP_DIRECT	GO:1902176	negative regulation of oxidative stress-induced intrinsic apoptotic signaling pathway	3	0.744417	0.0328214	1.48384	P62937, P04792, O95497	400	14	19333	10.357	1	0.434839	0.420292
GOTERM_BP_DIRECT	GO:1905907	negative regulation of amyloid fibril formation	3	0.744417	0.0328214	1.48384	P02649, P98160, P10909	400	14	19333	10.357	1	0.434839	0.420292
GOTERM_BP_DIRECT	GO:0085029	extracellular matrix assembly	3	0.744417	0.0328214	1.48384	O00391, Q96AY3, P08123	400	14	19333	10.357	1	0.434839	0.420292
GOTERM_BP_DIRECT	GO:1900025	negative regulation of substrate adhesion-dependent cell spreading	3	0.744417	0.0328214	1.48384	P23142, O43707, Q15063	400	14	19333	10.357	1	0.434839	0.420292
GOTERM_BP_DIRECT	GO:0071230	cellular response to amino acid stimulus	5	1.24069	0.0334309	1.47585	P02452, P02461, P12109, P08123, P08253	400	59	19333	4.09597	1	0.440533	0.425795
GOTERM_BP_DIRECT	GO:0009888	tissue development	4	0.992556	0.0350771	1.45498	P07942, Q15063, P98160, P11047	400	35	19333	5.52371	1	0.457308	0.442009
GOTERM_BP_DIRECT	GO:0046034	ATP metabolic process	4	0.992556	0.0350771	1.45498	P11142, P0DMV9, P55072, P21589	400	35	19333	5.52371	1	0.457308	0.442009
GOTERM_BP_DIRECT	GO:0006936	muscle contraction	6	1.48883	0.035554	1.44911	P46939, P60660, P68133, P67936, P06753, Q05682	400	88	19333	3.2954	1	0.461073	0.445648
GOTERM_BP_DIRECT	GO:0000028	ribosomal small subunit assembly	3	0.744417	0.0373631	1.42756	P46782, P08865, P39019	400	15	19333	9.6665	1	0.471416	0.455644
GOTERM_BP_DIRECT	GO:1904874	positive regulation of telomerase RNA localization to Cajal body	3	0.744417	0.0373631	1.42756	P50990, P49368, P48643	400	15	19333	9.6665	1	0.471416	0.455644
GOTERM_BP_DIRECT	GO:0051149	positive regulation of muscle cell differentiation	3	0.744417	0.0373631	1.42756	P07942, P11047, P14543	400	15	19333	9.6665	1	0.471416	0.455644
GOTERM_BP_DIRECT	GO:0014912	negative regulation of smooth muscle cell migration	3	0.744417	0.0373631	1.42756	Q07954, Q13418, P05121	400	15	19333	9.6665	1	0.471416	0.455644
GOTERM_BP_DIRECT	GO:0051017	actin filament bundle assembly	4	0.992556	0.0376979	1.42368	P12814, P13796, P29966, Q05682	400	36	19333	5.37028	1	0.471416	0.455644
GOTERM_BP_DIRECT	GO:2000352	negative regulation of endothelial cell apoptotic process	4	0.992556	0.0376979	1.42368	P02671, P02679, P05121, P02675	400	36	19333	5.37028	1	0.471416	0.455644
GOTERM_BP_DIRECT	GO:0006641	triglyceride metabolic process	4	0.992556	0.0376979	1.42368	P02649, P04040, P02656, Q03135	400	36	19333	5.37028	1	0.471416	0.455644
GOTERM_BP_DIRECT	GO:0015031	protein transport	16	3.97022	0.0400819	1.39705	P02452, P98164, P50395, Q14764, Q9UGM3, P62826, Q16348, P49454, P14625, Q03135, P35579, Q96D15, O43707, Q9H082, Q9P2E9, P08962	400	439	19333	1.76155	1	0.479079	0.463051
GOTERM_BP_DIRECT	GO:0034599	cellular response to oxidative stress	6	1.48883	0.0401834	1.39595	P32119, P0DMV9, P62937, Q99497, P22392, P30048	400	91	19333	3.18676	1	0.479079	0.463051
GOTERM_BP_DIRECT	GO:0033138	positive regulation of peptidyl-serine phosphorylation	6	1.48883	0.0401834	1.39595	P14174, Q99497, P10599, P16070, Q03135, P08238	400	91	19333	3.18676	1	0.479079	0.463051
GOTERM_BP_DIRECT	GO:0045907	positive regulation of vasoconstriction	4	0.992556	0.0404159	1.39345	P02671, P02679, Q03135, P02675	400	37	19333	5.22514	1	0.479079	0.463051
GOTERM_BP_DIRECT	GO:2001237	negative regulation of extrinsic apoptotic signaling pathway	4	0.992556	0.0404159	1.39345	Q99497, P02545, P09211, P07996	400	37	19333	5.22514	1	0.479079	0.463051
GOTERM_BP_DIRECT	GO:1903923	positive regulation of protein processing in phagocytic vesicle	2	0.496278	0.0408517	1.38879	P06396, P35579	400	2	19333	48.3325	1	0.479079	0.463051
GOTERM_BP_DIRECT	GO:0036022	limb joint morphogenesis	2	0.496278	0.0408517	1.38879	P02461, Q16394	400	2	19333	48.3325	1	0.479079	0.463051
GOTERM_BP_DIRECT	GO:0019853	L-ascorbic acid biosynthetic process	2	0.496278	0.0408517	1.38879	P14550, Q15493	400	2	19333	48.3325	1	0.479079	0.463051
GOTERM_BP_DIRECT	GO:0042494	detection of bacterial lipoprotein	2	0.496278	0.0408517	1.38879	A1L4H1, Q9UGM3	400	2	19333	48.3325	1	0.479079	0.463051
GOTERM_BP_DIRECT	GO:1902998	positive regulation of neurofibrillary tangle assembly	2	0.496278	0.0408517	1.38879	P02649, P10909	400	2	19333	48.3325	1	0.479079	0.463051
GOTERM_BP_DIRECT	GO:0009438	methylglyoxal metabolic process	2	0.496278	0.0408517	1.38879	Q99497, Q04760	400	2	19333	48.3325	1	0.479079	0.463051
GOTERM_BP_DIRECT	GO:0046166	glyceraldehyde-3-phosphate biosynthetic process	2	0.496278	0.0408517	1.38879	P29401, P60174	400	2	19333	48.3325	1	0.479079	0.463051
GOTERM_BP_DIRECT	GO:0019682	glyceraldehyde-3-phosphate metabolic process	2	0.496278	0.0408517	1.38879	P37837, P60174	400	2	19333	48.3325	1	0.479079	0.463051
GOTERM_BP_DIRECT	GO:0000302	response to reactive oxygen species	3	0.744417	0.0421292	1.37542	P02649, P04040, P09211	400	16	19333	9.06234	1	0.482517	0.466374
GOTERM_BP_DIRECT	GO:0015671	oxygen transport	3	0.744417	0.0421292	1.37542	P02042, P69905	400	16	19333	9.06234	1	0.482517	0.466374
GOTERM_BP_DIRECT	GO:0048266	behavioral response to pain	3	0.744417	0.0421292	1.37542	Q6PCB0, P35443, P07996	400	16	19333	9.06234	1	0.482517	0.466374
GOTERM_BP_DIRECT	GO:2000767	positive regulation of cytoplasmic translation	3	0.744417	0.0421292	1.37542	P13639, P14618, P67809	400	16	19333	9.06234	1	0.482517	0.466374
GOTERM_BP_DIRECT	GO:2001171	positive regulation of ATP biosynthetic process	3	0.744417	0.0421292	1.37542	P06733, P62328, P55072	400	16	19333	9.06234	1	0.482517	0.466374
GOTERM_BP_DIRECT	GO:0042220	response to cocaine	4	0.992556	0.0432303	1.36421	P11021, Q16555, P08238, P10809	400	38	19333	5.08763	1	0.492825	0.476337
GOTERM_BP_DIRECT	GO:0098609	cell-cell adhesion	9	2.23325	0.0447613	1.3491	Q12860, P09382, P04083, P31949, P16070, O95497, P07355, P35579, Q9Y490	400	191	19333	2.27745	1	0.507917	0.490924
GOTERM_BP_DIRECT	GO:0050829	defense response to Gram-negative bacterium	6	1.48883	0.0451623	1.34522	A1L4H1, Q9UGM3, P02788, P05121, P81605, P39019	400	94	19333	3.08505	1	0.508596	0.49158
GOTERM_BP_DIRECT	GO:0032757	positive regulation of interleukin-8 production	5	1.24069	0.0452362	1.34451	Q9UK05, P0DMV9, P36222, Q99497, P05121	400	65	19333	3.71788	1	0.508596	0.49158
GOTERM_BP_DIRECT	GO:0001890	placenta development	4	0.992556	0.04614	1.33592	P07585, P08238, Q92743, P00441	400	39	19333	4.95718	1	0.511715	0.494596
GOTERM_BP_DIRECT	GO:0045214	sarcomere organization	4	0.992556	0.04614	1.33592	P21291, O75083, Q14315, Q15149	400	39	19333	4.95718	1	0.511715	0.494596
GOTERM_BP_DIRECT	GO:0010811	positive regulation of cell-substrate adhesion	4	0.992556	0.04614	1.33592	P04004, Q9Y6C2, O43854, P14543	400	39	19333	4.95718	1	0.511715	0.494596
GOTERM_BP_DIRECT	GO:0043524	negative regulation of neuron apoptotic process	8	1.98511	0.0471888	1.32616	P06744, Q07954, P02649, Q99497, Q13418, P08238, P10809, P00441	400	159	19333	2.43182	1	0.52099	0.503559
GOTERM_BP_DIRECT	GO:0033627	cell adhesion mediated by integrin	4	0.992556	0.0491441	1.30853	P04004, Q9Y6C2, P35555, Q16394	400	40	19333	4.83325	1	0.540144	0.522073
GOTERM_BP_DIRECT	GO:0033574	response to testosterone	4	0.992556	0.0522413		P06744, P15531, P07996, P27797	400	41	19333	4.71537	1	0.567095	0.548123
GOTERM_BP_DIRECT	GO:1903427	negative regulation of reactive oxygen species biosynthetic process	3	0.744417	0.0522903		Q99497, Q12931, P10809	400	18	19333	8.05542	1	0.567095	0.548123
GOTERM_BP_DIRECT	GO:0019752	carboxylic acid metabolic process	3	0.744417	0.0522903		P14174, P00338, P07195	400	18	19333	8.05542	1	0.567095	0.548123
GOTERM_BP_DIRECT	GO:0071560	cellular response to transforming growth factor beta stimulus	5	1.24069	0.0542405		P02452, P35555, Q15063, Q03135, P05452	400	69	19333	3.50236	1	0.585655	0.566061
GOTERM_BP_DIRECT	GO:0007566	embryo implantation	4	0.992556	0.0554306		Q16270, P23142, P08253, P00441	400	42	19333	4.6031	1	0.595879	0.575943
GOTERM_BP_DIRECT	GO:0030163	protein catabolic process	5	1.24069	0.0566324		P02760, P07093, Q96IY4, P08253, Q16394	400	70	19333	3.45232	1	0.60614	0.585861
GOTERM_BP_DIRECT	GO:0010812	negative regulation of cell-substrate adhesion	3	0.744417	0.0576641		P02452, P00747, P09382	400	19	19333	7.63145	1	0.614499	0.593941
GOTERM_BP_DIRECT	GO:0007517	muscle organ development	6	1.48883	0.0581522		P46939, P49454, Q01995, P02545, P12111, P16401	400	101	19333	2.87124	1	0.617018	0.596375
GOTERM_BP_DIRECT	GO:0042307	positive regulation of protein import into nucleus	4	0.992556	0.0587106		P61970, P62826, P08238, P21333	400	43	19333	4.49605	1	0.620257	0.599506
GOTERM_BP_DIRECT	GO:0031640	killing of cells of other organism	5	1.24069	0.0590801		P05204, P04406, P02788, P81605, P39019	400	71	19333	3.4037	1	0.621482	0.60069
GOTERM_BP_DIRECT	GO:2000286	receptor internalization involved in canonical Wnt signaling pathway	2	0.496278	0.0606489		Q03135, Q6P3W7	400	3	19333	32.2217	1	0.621968	0.60116
GOTERM_BP_DIRECT	GO:1904237	positive regulation of substrate-dependent cell migration, cell attachment to substrate	2	0.496278	0.0606489		P23142, P02751	400	3	19333	32.2217	1	0.621968	0.60116
GOTERM_BP_DIRECT	GO:0002762	negative regulation of myeloid leukocyte differentiation	2	0.496278	0.0606489		P15531, P22392	400	3	19333	32.2217	1	0.621968	0.60116
GOTERM_BP_DIRECT	GO:0061740	protein targeting to lysosome involved in chaperone-mediated autophagy	2	0.496278	0.0606489		P11142, P10909	400	3	19333	32.2217	1	0.621968	0.60116
GOTERM_BP_DIRECT	GO:0098903	regulation of membrane repolarization during action potential	2	0.496278	0.0606489		P54289, Q03135	400	3	19333	32.2217	1	0.621968	0.60116
GOTERM_BP_DIRECT	GO:1902947	regulation of tau-protein kinase activity	2	0.496278	0.0606489		P14210, P02649	400	3	19333	32.2217	1	0.621968	0.60116
GOTERM_BP_DIRECT	GO:0050679	positive regulation of epithelial cell proliferation	5	1.24069	0.0615833		P15531, P07942, P22392, P11047, Q92743	400	72	19333	3.35642	1	0.622298	0.601478
GOTERM_BP_DIRECT	GO:1901998	toxin transport	4	0.992556	0.06208		P50990, P11021, P49368, P48643	400	44	19333	4.39386	1	0.622298	0.601478
GOTERM_BP_DIRECT	GO:0034504	protein localization to nucleus	4	0.992556	0.06208		P02452, P02545, P62258, P27797	400	44	19333	4.39386	1	0.622298	0.601478
GOTERM_BP_DIRECT	GO:0043010	camera-type eye development	4	0.992556	0.06208		Q9P2K1, Q15293, P35555, Q12805	400	44	19333	4.39386	1	0.622298	0.601478
GOTERM_BP_DIRECT	GO:0045454	cell redox homeostasis	4	0.992556	0.06208		P32119, Q06830, P10599, P30048	400	44	19333	4.39386	1	0.622298	0.601478
GOTERM_BP_DIRECT	GO:0000226	microtubule cytoskeleton organization	7	1.73697	0.0630255		P07437, Q9H4B7, P04406, P68366, Q71U36, P04350, Q8NFJ9	400	136	19333	2.4877	1	0.622298	0.601478
GOTERM_BP_DIRECT	GO:0043277	apoptotic cell clearance	3	0.744417	0.0632199		Q8NBS9, Q07954, Q08431	400	20	19333	7.24988	1	0.622298	0.601478
GOTERM_BP_DIRECT	GO:0006826	iron ion transport	3	0.744417	0.0632199		P00450, P02788, P02794	400	20	19333	7.24988	1	0.622298	0.601478
GOTERM_BP_DIRECT	GO:0007041	lysosomal transport	3	0.744417	0.0632199		P11717, P07602, Q07954	400	20	19333	7.24988	1	0.622298	0.601478
GOTERM_BP_DIRECT	GO:0055093	response to hyperoxia	3	0.744417	0.0632199		P02452, P04040, P08253	400	20	19333	7.24988	1	0.622298	0.601478
GOTERM_BP_DIRECT	GO:0000187	activation of MAPK activity	5	1.24069	0.0641419		P24592, P01031, P62937, P60033, P00441	400	73	19333	3.31045	1	0.627971	0.606961
GOTERM_BP_DIRECT	GO:0042632	cholesterol homeostasis	6	1.48883	0.0643087		P61916, P04114, P02649, P02647, P02656, Q03135	400	104	19333	2.78841	1	0.627971	0.606961
GOTERM_BP_DIRECT	GO:0001568	blood vessel development	4	0.992556	0.0655373		P02452, P08123, P20908, Q16363	400	45	19333	4.29622	1	0.637429	0.616103
GOTERM_BP_DIRECT	GO:0006629	lipid metabolic process	9	2.23325	0.0659496		P98164, P14550, P55058, P53396, Q07954, P98160, P11498, P10909, P06576	400	207	19333	2.10141	1	0.638903	0.617528
GOTERM_BP_DIRECT	GO:0007015	actin filament organization	7	1.73697	0.0666566		P12814, P62328, P04075, P63313, P29966, P67936, P06753	400	138	19333	2.45165	1	0.64321	0.621691
GOTERM_BP_DIRECT	GO:0055001	muscle cell development	3	0.744417	0.0689479		Q14315, O43707, P12814	400	21	19333	6.90464	1	0.661399	0.639271
GOTERM_BP_DIRECT	GO:0022617	extracellular matrix disassembly	4	0.992556	0.0690812		P00747, P08253, P13796, P11047	400	46	19333	4.20283	1	0.661399	0.639271
GOTERM_BP_DIRECT	GO:0032091	negative regulation of protein binding	5	1.24069	0.0721455		P60709, Q9UBR2, Q99497, Q92797, Q03135	400	76	19333	3.17977	1	0.688049	0.66503
GOTERM_BP_DIRECT	GO:0051591	response to cAMP	4	0.992556	0.0727101		P02452, P15531, P00338, P09486	400	47	19333	4.1134	1	0.688079	0.665059
GOTERM_BP_DIRECT	GO:0010942	positive regulation of cell death	4	0.992556	0.0727101		P02042, Q07954, P69905	400	47	19333	4.1134	1	0.688079	0.665059
GOTERM_BP_DIRECT	GO:0090201	negative regulation of release of cytochrome c from mitochondria	3	0.744417	0.0748387		P14210, P02545, P10909	400	22	19333	6.5908	1	0.700113	0.67669
GOTERM_BP_DIRECT	GO:1901214	regulation of neuron death	3	0.744417	0.0748387		Q9UBR2, P02649, P10909	400	22	19333	6.5908	1	0.700113	0.67669
GOTERM_BP_DIRECT	GO:0051131	chaperone-mediated protein complex assembly	3	0.744417	0.0748387		P08238, P10809, P10909	400	22	19333	6.5908	1	0.700113	0.67669
GOTERM_BP_DIRECT	GO:0001701	in utero embryonic development	9	2.23325	0.0760207		P04114, P06744, P13671, P02461, P01031, Q15293, P67809, Q96AY3, P35579	400	214	19333	2.03268	1	0.702969	0.67945
GOTERM_BP_DIRECT	GO:0032092	positive regulation of protein binding	5	1.24069	0.0777507		P04004, P62826, Q07954, Q03135, P08238	400	78	19333	3.09824	1	0.702969	0.67945
GOTERM_BP_DIRECT	GO:1900221	regulation of beta-amyloid clearance	2	0.496278	0.0800385		P02649, P10909	400	4	19333	24.1663	1	0.702969	0.67945
GOTERM_BP_DIRECT	GO:0035989	tendon development	2	0.496278	0.0800385		P20908, P49747	400	4	19333	24.1663	1	0.702969	0.67945
GOTERM_BP_DIRECT	GO:1905167	positive regulation of lysosomal protein catabolic process	2	0.496278	0.0800385		P98164, Q07954	400	4	19333	24.1663	1	0.702969	0.67945
GOTERM_BP_DIRECT	GO:1905686	positive regulation of plasma membrane repair	2	0.496278	0.0800385		Q09666, P07355	400	4	19333	24.1663	1	0.702969	0.67945
GOTERM_BP_DIRECT	GO:0051919	positive regulation of fibrinolysis	2	0.496278	0.0800385		P03951, P00747	400	4	19333	24.1663	1	0.702969	0.67945
GOTERM_BP_DIRECT	GO:0010903	negative regulation of very-low-density lipoprotein particle remodeling	2	0.496278	0.0800385		P02647, P02656	400	4	19333	24.1663	1	0.702969	0.67945
GOTERM_BP_DIRECT	GO:0048050	post-embryonic eye morphogenesis	2	0.496278	0.0800385		P35555, Q12805	400	4	19333	24.1663	1	0.702969	0.67945
GOTERM_BP_DIRECT	GO:0002502	peptide antigen assembly with MHC class I protein complex	2	0.496278	0.0800385		P30101, P27797	400	4	19333	24.1663	1	0.702969	0.67945
GOTERM_BP_DIRECT	GO:0009991	response to extracellular stimulus	2	0.496278	0.0800385		P68133, P39019	400	4	19333	24.1663	1	0.702969	0.67945
GOTERM_BP_DIRECT	GO:1901687	glutathione derivative biosynthetic process	2	0.496278	0.0800385		P14550, P09211	400	4	19333	24.1663	1	0.702969	0.67945
GOTERM_BP_DIRECT	GO:1901671	positive regulation of superoxide dismutase activity	2	0.496278	0.0800385		Q99497, Q15493	400	4	19333	24.1663	1	0.702969	0.67945
GOTERM_BP_DIRECT	GO:0071635	negative regulation of transforming growth factor beta production	2	0.496278	0.0800385		P23142, P02751	400	4	19333	24.1663	1	0.702969	0.67945
GOTERM_BP_DIRECT	GO:0035583	sequestering of TGFbeta in extracellular matrix	2	0.496278	0.0800385		Q14766, P35555	400	4	19333	24.1663	1	0.702969	0.67945
GOTERM_BP_DIRECT	GO:1902995	positive regulation of phospholipid efflux	2	0.496278	0.0800385		P02649, P02647	400	4	19333	24.1663	1	0.702969	0.67945
GOTERM_BP_DIRECT	GO:0044793	negative regulation by host of viral process	2	0.496278	0.0800385		P26022, P02788	400	4	19333	24.1663	1	0.702969	0.67945
GOTERM_BP_DIRECT	GO:0090090	negative regulation of canonical Wnt signaling pathway	7	1.73697	0.0803065		P24592, Q8NBM4, P22692, P02649, P18065, Q03135, Q6P3W7	400	145	19333	2.33329	1	0.702969	0.67945
GOTERM_BP_DIRECT	GO:0034622	cellular macromolecular complex assembly	3	0.744417	0.0808831		P02671, P02679, P02675	400	23	19333	6.30424	1	0.705496	0.681893
GOTERM_BP_DIRECT	GO:0007507	heart development	9	2.23325	0.083839		Q9P2K1, P16112, P02461, P35555, Q9NRG4, P08253, P09486, P02753, P02751	400	219	19333	1.98627	1	0.728686	0.704307
GOTERM_BP_DIRECT	GO:0014911	positive regulation of smooth muscle cell migration	3	0.744417	0.0870723		P04004, P31949, Q15063	400	24	19333	6.04156	1	0.751458	0.726318
GOTERM_BP_DIRECT	GO:0048844	artery morphogenesis	3	0.744417	0.0870723		P04114, P02649, P49747	400	24	19333	6.04156	1	0.751458	0.726318
GOTERM_BP_DIRECT	GO:0007417	central nervous system development	7	1.73697	0.0909443		P16112, P16035, P10915, P13611, P06396, P09211, P29966	400	150	19333	2.25552	1	0.778633	0.752583
GOTERM_BP_DIRECT	GO:0009566	fertilization	4	0.992556	0.0920739		P04114, Q9Y696, Q9BY14, Q8NFJ9	400	52	19333	3.71788	1	0.778633	0.752583
GOTERM_BP_DIRECT	GO:0050714	positive regulation of protein secretion	4	0.992556	0.0920739		P02671, P62937, P02679, P02675	400	52	19333	3.71788	1	0.778633	0.752583
GOTERM_BP_DIRECT	GO:0031623	receptor internalization	4	0.992556	0.0920739		P60033, Q07954, Q00610, Q03135	400	52	19333	3.71788	1	0.778633	0.752583
GOTERM_BP_DIRECT	GO:0007162	negative regulation of cell adhesion	4	0.992556	0.0920739		P52565, P23142, Q15582, P08253	400	52	19333	3.71788	1	0.778633	0.752583
GOTERM_BP_DIRECT	GO:0008203	cholesterol metabolic process	5	1.24069	0.0926784		P61916, P04114, P02649, P02647, P04040	400	83	19333	2.9116	1	0.778633	0.752583
GOTERM_BP_DIRECT	GO:0014068	positive regulation of phosphatidylinositol 3-kinase signaling	5	1.24069	0.0926784		P14210, P00734, P04040, P07585, P02751	400	83	19333	2.9116	1	0.778633	0.752583
GOTERM_BP_DIRECT	GO:0045445	myoblast differentiation	3	0.744417	0.0933978		Q15149, P00747, P09382	400	25	19333	5.7999	1	0.778633	0.752583
GOTERM_BP_DIRECT	GO:0034314	Arp2/3 complex-mediated actin nucleation	3	0.744417	0.0933978		Q92747, P61158, P59998	400	25	19333	5.7999	1	0.778633	0.752583
GOTERM_BP_DIRECT	GO:0007569	cell aging	3	0.744417	0.0933978		P06748, Q13418, P00441	400	25	19333	5.7999	1	0.778633	0.752583
GOTERM_BP_DIRECT	GO:0006413	translational initiation	4	0.992556	0.0961789		P23396, P08708, P46782, P60842	400	53	19333	3.64774	1	0.78441	0.758167
GOTERM_BP_DIRECT	GO:0051208	sequestering of calcium ion	2	0.496278	0.0990289		P14625, P27797	400	5	19333	19.333	1	0.78441	0.758167
GOTERM_BP_DIRECT	GO:1905908	positive regulation of amyloid fibril formation	2	0.496278	0.0990289		P02649, P10909	400	5	19333	19.333	1	0.78441	0.758167
GOTERM_BP_DIRECT	GO:0046836	glycolipid transport	2	0.496278	0.0990289		P61916, P55058	400	5	19333	19.333	1	0.78441	0.758167
GOTERM_BP_DIRECT	GO:0090205	positive regulation of cholesterol metabolic process	2	0.496278	0.0990289		P02649, P02647	400	5	19333	19.333	1	0.78441	0.758167
GOTERM_BP_DIRECT	GO:0033363	secretory granule organization	2	0.496278	0.0990289		P07093, P10124	400	5	19333	19.333	1	0.78441	0.758167
GOTERM_BP_DIRECT	GO:0045684	positive regulation of epidermis development	2	0.496278	0.0990289		P13645, A8MWY0	400	5	19333	19.333	1	0.78441	0.758167
GOTERM_BP_DIRECT	GO:0045321	leukocyte activation	2	0.496278	0.0990289		P32119, Q06830	400	5	19333	19.333	1	0.78441	0.758167
GOTERM_BP_DIRECT	GO:0017038	protein import	2	0.496278	0.0990289		P02649, P10909	400	5	19333	19.333	1	0.78441	0.758167
GOTERM_BP_DIRECT	GO:2001205	negative regulation of osteoclast development	2	0.496278	0.0990289		P35555, P02788	400	5	19333	19.333	1	0.78441	0.758167
GOTERM_BP_DIRECT	GO:0034382	chylomicron remnant clearance	2	0.496278	0.0990289		P02649, P02656	400	5	19333	19.333	1	0.78441	0.758167
GOTERM_BP_DIRECT	GO:0030185	nitric oxide transport	2	0.496278	0.0990289		P69905	400	5	19333	19.333	1	0.78441	0.758167
GOTERM_BP_DIRECT	GO:0051180	vitamin transport	2	0.496278	0.0990289		P02647, P02774	400	5	19333	19.333	1	0.78441	0.758167
GOTERM_BP_DIRECT	GO:0051345	positive regulation of hydrolase activity	2	0.496278	0.0990289		P02647, P07148	400	5	19333	19.333	1	0.78441	0.758167
GOTERM_BP_DIRECT	GO:0007044	cell-substrate junction assembly	2	0.496278	0.0990289		P02751, Q9Y490	400	5	19333	19.333	1	0.78441	0.758167
GOTERM_BP_DIRECT	GO:0006259	DNA metabolic process	3	0.744417	0.0998515		P15531, P62826, P21589	400	26	19333	5.57683	1	0.78441	0.758167
GOTERM_BP_DIRECT	GO:0071353	cellular response to interleukin-4	3	0.744417	0.0998515		P11021, P39023, P08238	400	26	19333	5.57683	1	0.78441	0.758167
GOTERM_BP_DIRECT	GO:0001935	endothelial cell proliferation	3	0.744417	0.0998515		P02647, Q03135, Q9Y4K0	400	26	19333	5.57683	1	0.78441	0.758167

## Sheet: DAVID_MF
Molecular Function, MF
Category	Term		Count	%	PValue	.-Log10(p-value)	Genes	List Total	Pop Hits	Pop Total	Fold Enrichment	Bonferroni	Benjamini	FDR
GOTERM_MF_DIRECT	GO:0005201	extracellular matrix structural constituent	36	8.933	3.79659e-28	27.4206	Q14766, P02452, P02671, P07942, P35555, Q12805, O43854, P51884, P11047, Q16270, Q9Y6C2, P08123, Q15582, Q15063, P07996, P04004, P02461, P23142, Q92626, P20908, P35442, Q08431, P14543, P78539, Q6PCB0, P16112, P21810, P36222, P02679, P09486, P55083, P02675, Q15113, Q16363, P49747, P02751	398	138	18908	12.3933	2.41843e-25	2.41843e-25	2.17924e-25
GOTERM_MF_DIRECT	GO:0030527	structural constituent of chromatin	29	7.19603	1.89881e-24	23.7215	P62805, P68431, Q16778, Q6FI13, P16401, P16104	398	97	18908	14.2033	1.20954e-21	6.04772e-22	5.44959e-22
GOTERM_MF_DIRECT	GO:0003723	RNA binding	86	21.34	3.28747e-18	17.4831	P21291, P06733, P05204, P23396, P0DMV9, P67809, P40926, P10599, P18124, P50454, P35579, P39019, P38646, P15531, P61981, P39023, P30050, P55072, P07355, P07237, P23284, Q14974, Q15149, Q14697, P06748, P13639, P62805, P46782, P46781, P11142, P84098, P68104, P09382, P62328, P49368, P62847, P60900, P10809, P27797, P21333, P62249, P50395, P14618, P62937, Q9UNP9, P30101, P13010, P50914, Q00610, Q9NQC3,…	398	1471	18908	2.77746	2.09412e-15	6.9804e-16	6.29003e-16
GOTERM_MF_DIRECT	GO:0045296	cadherin binding	38	9.42928	1.69142e-17	16.7717	P50990, P06733, P26641, P14618, P35579, P50914, P68431, Q9NQC3, P63104, P62258, Q9Y490, Q15149, P62826, P13639, P31946, P07737, Q06830, P37802, O00299, Q09666, Q05682, P18206, P11021, P11142, P00338, Q99497, P04075, P08238, P21333	398	316	18908	5.71293	1.07744e-14	2.47609e-15	2.2312e-15
GOTERM_MF_DIRECT	GO:0046982	protein heterodimerization activity	41	10.1737	1.94355e-17	16.7114	P62826, Q16853, P62805, Q16778, O00560, P13645, Q03135, P16104, P68431, Q6FI13, Q71U36, P04264, Q16394, P67936, P62258, P07237, P10909, Q04917	398	374	18908	5.20805	1.23804e-14	2.47609e-15	2.2312e-15
GOTERM_MF_DIRECT	GO:0005178	integrin binding	27	6.69975	6.08804e-16	15.2155	P07942, O75326, P62937, P12814, P35555, O43854, Q13418, P35579, P60033, Q15582, P98160, P07996, P07237, Q9Y490, P04004, P02461, P23142, P20908, P35443, P13796, Q08431, P16035, O43707, P46939, P49747, P02751, P27797	398	161	18908	7.9671	3.53606e-13	6.46346e-14	5.82422e-14
GOTERM_MF_DIRECT	GO:0005515	protein binding	336	83.3747	8.50941e-16	15.0701	P04114, P05204, P26022, Q8TEW6, P37837, P67809, Q04760, P10599, Q9Y4K0, Q96D15, P36871, Q04756, P07195, P60174, Q9NRG4, Q8NFJ9, P59190, P07996, P08962, P04004, P52565, P03951, Q14697, Q9UGM3, P02042, P13639, P62805, P46782, P46781, P10124, P59998, P16104, P16112, P21810, P14174, P68104, P09382, P61158, P49368, P60981, P67936, P10809, Q6P3W7, P62249, P07602, P50395, Q12841, P27694, P62937, P18065,…	398	12619	18908	1.26496	5.6577e-13	7.74356e-14	6.97771e-14
GOTERM_MF_DIRECT	GO:0005509	calcium ion binding	52	12.9032	1.27235e-13	12.8954	P08758, Q14766, P12814, Q9Y4K0, P14314, Q96D15, P04083, P05452, P98160, P07355, P07996, P98164, P06703, P35443, P35442, P13796, P16112, P11021, P00736, P60660, P00734, O14950, P06396, P67936, P27797, Q12841, O43852, P35555, Q9Y5G0, Q12805, P0DTE7, O43854, P19827, Q9Y6V0, P09871, P29401, P23142, Q16853, P48740, P14625, P13611, P14543, O43707, Q15293, Q07954, Q96AY3, P31949, P04350, Q15493, P09486,…	398	751	18908	3.28947	8.10465e-11	1.01311e-11	9.12908e-12
GOTERM_MF_DIRECT	GO:0019904	protein domain specific binding	30	7.44417	3.78248e-13	12.4222	P07437, Q14974, P31946, P62805, P12814, P35579, Q9C000, P11021, P00747, P61981, P08670, Q71U36, P63104, P55072, P62258, P80723, Q04917	398	265	18908	5.37821	2.40947e-10	2.67716e-11	2.41238e-11
GOTERM_MF_DIRECT	GO:0051082	unfolded protein binding	21	5.21092	4.03785e-12	11.3938	P50990, P23284, P06748, P0DMV9, P62937, Q58FG0, Q12931, P14625, P50454, P38646, P11021, P11142, P48741, P49368, P48643, P61604, P04792, P08238, P10809, P27797, P10909	398	131	18908	7.61571	2.57213e-09	2.57211e-10	2.31773e-10
GOTERM_MF_DIRECT	GO:0004867	serine-type endopeptidase inhibitor activity	18	4.4665	4.71117e-11	10.3269	P02760, P05546, Q14624, Q6YHK3, P50454, P12111, P36955, Q06033, P19823, P07093, P19827, P01008, P05121, P20742, P07355, P08697, P01023, P05543	398	103	18908	8.30229	3.00102e-08	2.72716e-09	2.45744e-09
GOTERM_MF_DIRECT	GO:0042802	identical protein binding	79	19.603	5.13752e-11	10.2892	P02452, P26022, Q14764, P18124, P35579, P30048, P39019, P15531, Q9Y6C2, P61981, P02649, P04083, P41250, P07195, P02647, P04040, P02768, P08123, Q15582, Q16555, P55072, P07355, P29966, P07996, Q04917, P04004, P03951, P06748, P60709, P04406, P22392, P11498, P14210, Q6PCB0, P00736, P14174, P00338, P09382, P02679, P67936, P02751, P01266, P01023, P02794, P07602, P35555, O00560, Q03135, P30101, O60701,…	398	1722	18908	2.1795	3.2726e-08	2.72716e-09	2.45744e-09
GOTERM_MF_DIRECT	GO:0004866	endopeptidase inhibitor activity	13	3.22581	9.57915e-11	10.0187	P05546, P01031, Q14624, Q6YHK3, Q06033, P19823, P0C0L4, P02765, P20742, P08697, P01024, P01023, P07225	398	45	18908	13.7244	6.10192e-08	4.69379e-09	4.22956e-09
GOTERM_MF_DIRECT	GO:0005518	collagen binding	15	3.72208	1.13419e-10	9.94532	P04004, P23284, P12109, P07858, P50454, P51884, P14543, P12110, Q15582, P07585, P16070, P09486, Q15113, P49747, P02751	398	68	18908	10.4796	7.22477e-08	5.16055e-09	4.65016e-09
GOTERM_MF_DIRECT	GO:0051015	actin filament binding	23	5.7072	2.6033e-09	8.58448	Q14315, Q15149, Q92747, P13639, P12814, P13796, P59998, P35579, Q7Z406, O75083, P18206, O43707, P46939, P23528, Q01995, P61158, P06396, P60981, P67936, P29966, P06753, P21333, Q9Y490	398	226	18908	4.83484	1.6583e-06	1.10554e-07	9.96197e-08
GOTERM_MF_DIRECT	GO:0008201	heparin binding	20	4.96278	5.86584e-09	8.23167	P04114, P04004, Q12841, P05546, P03951, P35555, P20908, P35443, P35442, P07093, P00734, P02649, P01008, P02788, Q15063, P05452, Q15113, P07996, P49747, P02751	398	176	18908	5.39858	3.73653e-06	2.33534e-07	2.10437e-07
GOTERM_MF_DIRECT	GO:0002020	protease binding	16	3.97022	1.13501e-08	7.945	P01033, P07602, P02452, P02461, P16035, P14174, Q07954, P01008, P08123, P05121, P20742, P07355, P08697, P49747, P02751, P01023	398	111	18908	6.84793	7.22997e-06	4.25294e-07	3.83232e-07
GOTERM_MF_DIRECT	GO:0030021	extracellular matrix structural constituent conferring compression resistance	8	1.98511	1.65837e-08	7.78032	P16112, P10915, P21810, P07585, P13611, Q92954, P98160, P51884	398	16	18908	23.7538	1.05637e-05	5.86878e-07	5.28835e-07
GOTERM_MF_DIRECT	GO:0005200	structural constituent of cytoskeleton	15	3.72208	5.32736e-08	7.27349	P07437, Q15149, P35527, P60709, P68133, P59998, Q9H4B7, P08670, P68366, Q71U36, P04350, P61158, P02545, P26038, Q9Y490	398	107	18908	6.65994	3.39347e-05	1.78607e-06	1.60942e-06
GOTERM_MF_DIRECT	GO:0044183	protein binding involved in protein folding	11	2.72953	5.88881e-08	7.22997	P50990, P11142, P11021, P0DMV9, P48741, P49368, P48643, P04792, P08238, P27797, P38646	398	49	18908	10.665	3.7511e-05	1.83404e-06	1.65265e-06
GOTERM_MF_DIRECT	GO:0003779	actin binding	26	6.45161	6.04629e-08	7.21851	P12814, P35579, Q7Z406, P23528, P26038, P29966, P07237, Q04917, Q15149, Q92747, P07737, Q15746, P13796, P59998, Q05682, P18206, O43707, P46939, P04075, P61158, P60981, P06396, P67936, P02774, P06753, Q01518	398	339	18908	3.64365	3.85141e-05	1.83404e-06	1.65265e-06
GOTERM_MF_DIRECT	GO:0019899	enzyme binding	28	6.94789	6.54734e-08	7.18393	P23396, P0DMV9, Q03135, P38646, P15531, P00747, P02649, P02647, P04040, P26038, P62258, P07237, Q04917, P61916, P11717, Q14974, P31946, P22392, P59998, P16104, Q9C000, P11021, P11142, Q99497, P62328, P10809, P02751, P01023	398	390	18908	3.4108	4.17057e-05	1.89575e-06	1.70826e-06
GOTERM_MF_DIRECT	GO:0004175	endopeptidase activity	13	3.22581	2.66973e-07	6.57353	P28066, P28070, O14818, P00747, P20618, P25789, P25788, P08253, P49721, P49720, P60900, P25787, P25786	398	87	18908	7.09883	0.000170047	7.39398e-06	6.66271e-06
GOTERM_MF_DIRECT	GO:0005102	receptor binding	27	6.69975	3.39865e-07	6.46869	P02671, P0DMV9, Q9UPV9, P18065, Q03135, P07093, P00747, P02649, P04083, P02647, P26038, P24592, P01031, P22692, P14210, P00734, Q99497, P02679, P05121, P55083, P02675, Q6P3W7, Q16363, P01024, P02751, P01023, P10909	398	397	18908	3.23099	0.000216471	9.02058e-06	8.12843e-06
GOTERM_MF_DIRECT	GO:0003735	structural constituent of ribosome	17	4.21836	2.54975e-06	5.5935	P23396, P08708, P46782, P46781, P18124, Q8NHW5, P39019, P84098, P50914, P39023, P30050, P62987, P62847, P05386, P05387, P08865, P62249	398	189	18908	4.27316	0.00162287	6.49675e-05	5.85422e-05
GOTERM_MF_DIRECT	GO:0050840	extracellular matrix binding	8	1.98511	2.90359e-06	5.53706	P04004, A1L4H1, P21810, Q9UGM3, Q15582, P07585, P09486, P07996	398	31	18908	12.26	0.00184788	7.1138e-05	6.41024e-05
GOTERM_MF_DIRECT	GO:0051087	chaperone binding	13	3.22581	3.43125e-06	5.46455	P98164, P00450, P11021, P11142, P00747, P02768, P61604, P02675, P10809, P27797, P02751, P10909, P00441	398	110	18908	5.61453	0.00218332	8.09521e-05	7.29458e-05
GOTERM_MF_DIRECT	GO:0043394	proteoglycan binding	6	1.48883	6.8144e-06	5.16657	P07858, P20908, P07996, P49747, P02751, P14543	398	14	18908	20.3604	0.00433138	0.000155028	0.000139695
GOTERM_MF_DIRECT	GO:0004601	peroxidase activity	8	1.98511	1.01988e-05	4.99145	P02042, P32119, Q92626, Q06830, P22352, P69905, P30048	398	37	18908	10.2719	0.00647559	0.000224021	0.000201865
GOTERM_MF_DIRECT	GO:0030020	extracellular matrix structural constituent conferring tensile strength	8	1.98511	2.07179e-05	4.68365	P02452, P02461, P12110, P12109, P08123, P20908, Q99715, P12111	398	41	18908	9.26976	0.0131108	0.000439911	0.000396403
GOTERM_MF_DIRECT	GO:0031625	ubiquitin protein ligase binding	20	4.96278	2.89614e-05	4.53818	P06744, P07437, P0DMV9, P38646, P18206, P11021, P11142, P13010, P60174, P62987, P25788, P48741, Q9NQC3, P63104, P55072, P62258, P08238, P10809, P27797, P10909	398	307	18908	3.09495	0.0182796	0.00059511	0.000536253
GOTERM_MF_DIRECT	GO:0048407	platelet-derived growth factor binding	5	1.24069	5.62038e-05	4.25023	P02452, P02461, P12109, P08123, P20908	398	11	18908	21.5943	0.0351695	0.00111881	0.00100815
GOTERM_MF_DIRECT	GO:0016209	antioxidant activity	6	1.48883	6.13496e-05	4.21219	P32119, P02649, P02768, Q06830, P04040, P07148	398	21	18908	13.5736	0.0383271	0.00118423	0.00106711
GOTERM_MF_DIRECT	GO:0005044	scavenger receptor activity	8	1.98511	7.8256e-05	4.10648	P04004, A1L4H1, Q9UGM3, Q08380, Q07954, Q9Y4K0, P05156, Q92954	398	50	18908	7.60121	0.0486289	0.00146615	0.00132115
GOTERM_MF_DIRECT	GO:0005520	insulin-like growth factor binding	6	1.48883	9.79982e-05	4.00878	P24592, P11717, Q16270, P22692, P18065, Q92743	398	23	18908	12.3933	0.0605192	0.00178357	0.00160717
GOTERM_MF_DIRECT	GO:0005540	hyaluronic acid binding	6	1.48883	0.000149478	3.82542	P19823, P16112, P10915, P19827, P13611, P16070	398	25	18908	11.4018	0.0908315	0.00257345	0.00231893
GOTERM_MF_DIRECT	GO:0050750	low-density lipoprotein particle receptor binding	6	1.48883	0.000149478	3.82542	P04114, P02649, Q00610, P14625, P98160, P10909	398	25	18908	11.4018	0.0908315	0.00257345	0.00231893
GOTERM_MF_DIRECT	GO:0004298	threonine-type endopeptidase activity	5	1.24069	0.000162163	3.79005	P20618, P25789, P49721, P49720, P28070	398	14	18908	16.967	0.0981494	0.00271837	0.00244952
GOTERM_MF_DIRECT	GO:0016887	ATPase activity	20	4.96278	0.000190827	3.71936	P50990, P0DMV9, Q0VDD8, Q58FG0, Q12931, P14625, P35579, Q7Z406, Q9C000, P38646, P11021, P11142, P13010, P48741, P49368, P48643, P55072, P08238, P10809, P60842	398	354	18908	2.68404	0.114469	0.00311684	0.00280858
GOTERM_MF_DIRECT	GO:0019900	kinase binding	10	2.48139	0.000296995	3.52725	P23396, P00747, P68104, P00338, Q99497, P07195, Q9BZP6, P08238, P30048, P21333	398	102	18908	4.6576	0.17239	0.00472964	0.00426187
GOTERM_MF_DIRECT	GO:0051787	misfolded protein binding	6	1.48883	0.000311832	3.50608	P11142, P11021, P0DMV9, P48741, P38646, P10909	398	29	18908	9.82915	0.180178	0.0048448	0.00436565
GOTERM_MF_DIRECT	GO:0031995	insulin-like growth factor II binding	4	0.992556	0.000475624	3.32274	P24592, P11717, P22692, P18065	398	8	18908	23.7538	0.261434	0.00704587	0.00634902
GOTERM_MF_DIRECT	GO:0051920	peroxiredoxin activity	4	0.992556	0.000475624	3.32274	P32119, Q99497, Q06830, P30048	398	8	18908	23.7538	0.261434	0.00704587	0.00634902
GOTERM_MF_DIRECT	GO:0005198	structural molecule activity	13	3.22581	0.000642448	3.19216	P07437, P02671, P07942, Q9UBF2, Q15149, P35527, P18206, P02649, Q00610, P02679, Q71U36, P02545, P02675	398	188	18908	3.2851	0.335932	0.00930089	0.00838102
GOTERM_MF_DIRECT	GO:0003756	protein disulfide isomerase activity	5	1.24069	0.000710368	3.14852	Q8NBS9, Q15084, O00391, P30101, P07237	398	20	18908	11.8769	0.364069	0.0100556	0.00906113
GOTERM_MF_DIRECT	GO:0004252	serine-type endopeptidase activity	13	3.22581	0.000808729	3.0922	P03951, P48740, P14210, P00736, P00747, P00734, Q04756, P08253, P02788, P09871, P05156, P00751, Q92743	398	193	18908	3.19999	0.40272	0.0111991	0.0100915
GOTERM_MF_DIRECT	GO:0003725	double-stranded RNA binding	8	1.98511	0.000992964	3.00307	P08670, P12814, Q00610, P26038, P08238, P10809, P60842, Q9C000	398	75	18908	5.06747	0.468914	0.0134578	0.0121268
GOTERM_MF_DIRECT	GO:0051219	phosphoprotein binding	6	1.48883	0.00112906	2.94728	P11717, Q14117, P31946, Q8NFJ9, P14314, P62258	398	38	18908	7.50119	0.513061	0.0143842	0.0129616
GOTERM_MF_DIRECT	GO:0001530	lipopolysaccharide binding	6	1.48883	0.00112906	2.94728	Q9UGM3, P00734, P02788, P28070, P10809, P25786	398	38	18908	7.50119	0.513061	0.0143842	0.0129616
GOTERM_MF_DIRECT	GO:0005504	fatty acid binding	6	1.48883	0.00112906	2.94728	P02771, P52565, P22392, P02768, P09211, P07148	398	38	18908	7.50119	0.513061	0.0143842	0.0129616
GOTERM_MF_DIRECT	GO:0015035	protein disulfide oxidoreductase activity	5	1.24069	0.00123533	2.90822	Q8NBS9, Q15084, P10599, P30101, P07237	398	23	18908	10.3277	0.54497	0.0154295	0.0139035
GOTERM_MF_DIRECT	GO:0044877	macromolecular complex binding	20	4.96278	0.00132509	2.87776	P07437, P23142, P23396, P31946, P35555, O00560, Q03135, P14210, P13010, Q07954, P02649, Q99497, Q71U36, P61224, P55072, P02753, P62258, P10809, P07358, P10909	398	415	18908	2.28952	0.570288	0.0162323	0.0146269
GOTERM_MF_DIRECT	GO:0051287	NAD binding	6	1.48883	0.00143022	2.8446	O60701, O43175, P23526, P00338, P04406, P07195	398	40	18908	7.12613	0.59816	0.0171508	0.0154546
GOTERM_MF_DIRECT	GO:0005507	copper ion binding	7	1.73697	0.00145392	2.83746	P00450, Q16853, Q99497, P02768, P12259, Q9Y4K0, P00441	398	59	18908	5.63649	0.604189	0.0171508	0.0154546
GOTERM_MF_DIRECT	GO:0016504	peptidase activator activity	4	0.992556	0.00175515	2.75569	P23142, Q03135, Q15113, P02751	398	12	18908	15.8358	0.673398	0.0203278	0.0183174
GOTERM_MF_DIRECT	GO:0005539	glycosaminoglycan binding	5	1.24069	0.00198466	2.70231	P15586, P07093, P21810, P07585, P13611	398	26	18908	9.13606	0.717898	0.0221795	0.0199859
GOTERM_MF_DIRECT	GO:0043236	laminin binding	5	1.24069	0.00198466	2.70231	A1L4H1, P09382, P08865, P07996, P14543	398	26	18908	9.13606	0.717898	0.0221795	0.0199859
GOTERM_MF_DIRECT	GO:0031994	insulin-like growth factor I binding	4	0.992556	0.00224636	2.64852	P24592, P98164, P22692, P18065	398	13	18908	14.6177	0.761299	0.0246713	0.0222312
GOTERM_MF_DIRECT	GO:0023026	MHC class II protein complex binding	5	1.24069	0.00229166	2.63985	P11142, P14618, P60033, P62258, P08238	398	27	18908	8.79769	0.768104	0.0247422	0.0222952
GOTERM_MF_DIRECT	GO:0019901	protein kinase binding	22	5.45906	0.0027676	2.5579	P52565, Q14764, P23396, P06748, P13639, P60709, Q12931, Q03135, Q13418, P39019, P30048, P18669, P46939, P68104, P68366, Q00610, P09211, Q16555, P63104, P04792, P26038, P08238	398	511	18908	2.04533	0.828882	0.0293827	0.0264767
GOTERM_MF_DIRECT	GO:0044548	S100 protein binding	4	0.992556	0.00281478	2.55056	P06703, P31949, Q09666, P07355	398	14	18908	13.5736	0.833963	0.0293937	0.0264866
GOTERM_MF_DIRECT	GO:0031072	heat shock protein binding	7	1.73697	0.00301693	2.52043	P11142, P11021, P0DMV9, P02647, P48741, P08238, P38646	398	68	18908	4.89048	0.854079	0.0309965	0.0279309
GOTERM_MF_DIRECT	GO:0050839	cell adhesion molecule binding	7	1.73697	0.00348995	2.45718	P02671, O00560, Q15582, P02679, Q15063, P26038, P02675	398	70	18908	4.75075	0.892147	0.0352873	0.0317973
GOTERM_MF_DIRECT	GO:0050815	phosphoserine binding	3	0.744417	0.00421672	2.37503	P31946, P63104, P62258	398	5	18908	28.5045	0.932236	0.0419695	0.0378187
GOTERM_MF_DIRECT	GO:0001968	fibronectin binding	5	1.24069	0.00432426	2.36409	P24592, A1L4H1, P23142, P08253, P07996	398	32	18908	7.42305	0.936742	0.0423777	0.0381865
GOTERM_MF_DIRECT	GO:0003677	DNA binding	43	10.67	0.00575228	2.24016	P27694, Q9UGM3, P23396, P62805, Q16778, P67809, P22392, P18124, P16104, P13010, P68431, Q6FI13, Q8N693, P02768, P02788, P49643, P26599, Q8N884, P27797, P05114	398	1336	18908	1.52906	0.974645	0.0555182	0.0500274
GOTERM_MF_DIRECT	GO:0008379	thioredoxin peroxidase activity	3	0.744417	0.00623743	2.20499	P32119, Q06830, P30048	398	6	18908	23.7538	0.98142	0.0575833	0.0518882
GOTERM_MF_DIRECT	GO:0070180	large ribosomal subunit rRNA binding	3	0.744417	0.00623743	2.20499	P84098, P30050, Q8NHW5	398	6	18908	23.7538	0.98142	0.0575833	0.0518882
GOTERM_MF_DIRECT	GO:0016684	oxidoreductase activity, acting on peroxide as acceptor	3	0.744417	0.00623743	2.20499	Q92626, Q99497, P04040	398	6	18908	23.7538	0.98142	0.0575833	0.0518882
GOTERM_MF_DIRECT	GO:0044325	ion channel binding	9	2.23325	0.00952844	2.02098	O43707, P12814, Q03135, P63104, P14314, P62258, P08238, P21333, Q04917	398	140	18908	3.05406	0.997754	0.0867088	0.0781332
GOTERM_MF_DIRECT	GO:0001786	phosphatidylserine binding	6	1.48883	0.00966989	2.01458	P08758, P11142, P07355, Q08431, P07996, Q9Y490	398	62	18908	4.5975	0.99795	0.0867566	0.0781763
GOTERM_MF_DIRECT	GO:0042803	protein homodimerization activity	26	6.45161	0.00995804	2.00183	P07602, P06733, P12814, P10599, P35579, P02649, P60174, P02647, P04040, Q9NQC3, Q16394, Q8N884, P02760, P29401, P06748, P06703, P48740, P49454, O43707, Q99497, P31949, P04792, P67936, P08238, P08697, P21333	398	719	18908	1.71794	0.998296	0.088101	0.0793877
GOTERM_MF_DIRECT	GO:0030246	carbohydrate binding	11	2.72953	0.011245	1.94904	P02760, P16112, Q12860, Q14697, P36222, P19827, P09382, P13611, P05452, P04264, P27797	398	204	18908	2.56168	0.999256	0.0961753	0.0866634
GOTERM_MF_DIRECT	GO:0097367	carbohydrate derivative binding	3	0.744417	0.0113236	1.94601	P06744, O94808, P55083	398	8	18908	17.8153	0.999293	0.0961753	0.0866634
GOTERM_MF_DIRECT	GO:0001849	complement component C1q binding	3	0.744417	0.0113236	1.94601	P26022, P0C0L4, P27797	398	8	18908	17.8153	0.999293	0.0961753	0.0866634
GOTERM_MF_DIRECT	GO:0048306	calcium-dependent protein binding	7	1.73697	0.0129509	1.8877	Q9UGM3, P48740, P06703, P04083, P31949, P07355, P01023	398	92	18908	3.6147	0.999752	0.108549	0.0978132
GOTERM_MF_DIRECT	GO:0005543	phospholipid binding	8	1.98511	0.0133999	1.8729	P04114, P08758, P07602, P02649, P04083, P02647, P02656, P07148	398	120	18908	3.16717	0.999815	0.110853	0.0998899
GOTERM_MF_DIRECT	GO:0030023	extracellular matrix constituent conferring elasticity	3	0.744417	0.0143583	1.8429	Q9Y6C2, P35555, P11047	398	9	18908	15.8358	0.9999	0.117259	0.105662
GOTERM_MF_DIRECT	GO:0031720	haptoglobin binding	3	0.744417	0.0177009	1.752	P02042, P69905	398	10	18908	14.2523	0.999989	0.140943	0.127004
GOTERM_MF_DIRECT	GO:0004859	phospholipase inhibitor activity	3	0.744417	0.0177009	1.752	P08758, P04083, P07355	398	10	18908	14.2523	0.999989	0.140943	0.127004
GOTERM_MF_DIRECT	GO:0008233	peptidase activity	7	1.73697	0.0205829	1.68649	P07339, P12955, P48740, P07858, Q99497, P81605, Q9C000	398	102	18908	3.26032	0.999998	0.161868	0.145859
GOTERM_MF_DIRECT	GO:0043177	organic acid binding	3	0.744417	0.0213373	1.67086	P02042, P69905	398	11	18908	12.9566	0.999999	0.165754	0.149361
GOTERM_MF_DIRECT	GO:0005525	GTP binding	16	3.97022	0.0247919	1.60569	P07437, P62826, P13639, P15531, Q96S21, Q9H4B7, P68104, P68366, Q9H082, P61204, Q71U36, P04350, P61224, Q8N884, P59190, P08238	398	405	18908	1.87684	1	0.187054	0.168554
GOTERM_MF_DIRECT	GO:0015485	cholesterol binding	5	1.24069	0.0249991	1.60208	P61916, P60033, P02647, P02656, Q03135	398	53	18908	4.48184	1	0.187054	0.168554
GOTERM_MF_DIRECT	GO:0046790	virion binding	3	0.744417	0.0252537	1.59767	P26022, P62937, P07355	398	12	18908	11.8769	1	0.187054	0.168554
GOTERM_MF_DIRECT	GO:0017166	vinculin binding	3	0.744417	0.0252537	1.59767	P46939, P12814, Q9Y490	398	12	18908	11.8769	1	0.187054	0.168554
GOTERM_MF_DIRECT	GO:0003746	translation elongation factor activity	4	0.992556	0.0267367	1.57289	P26641, P13639, P68104, P24534	398	31	18908	6.13	1	0.195762	0.176401
GOTERM_MF_DIRECT	GO:0008035	high-density lipoprotein particle binding	3	0.744417	0.0294369	1.53111	P55058, P02647, P10809	398	13	18908	10.9633	1	0.213083	0.192009
GOTERM_MF_DIRECT	GO:0005080	protein kinase C binding	5	1.24069	0.0316134	1.50013	P61981, P04792, P29966, P14314, P21333	398	57	18908	4.16733	1	0.226267	0.203889
GOTERM_MF_DIRECT	GO:0008236	serine-type peptidase activity	5	1.24069	0.0352699	1.4526	P00736, P00747, Q04756, P05156, Q92743	398	59	18908	4.02606	1	0.249633	0.224944
GOTERM_MF_DIRECT	GO:0019825	oxygen binding	4	0.992556	0.0393529	1.40502	P02042, P02768, P69905	398	36	18908	5.27862	1	0.27547	0.248226
GOTERM_MF_DIRECT	GO:1990932	5,8S rRNA binding	2	0.496278	0.041553	1.3814	P84098, P46781	398	2	18908	47.5075	1	0.282826	0.254854
GOTERM_MF_DIRECT	GO:0004157	dihydropyrimidinase activity	2	0.496278	0.041553	1.3814	Q14117, Q16555	398	2	18908	47.5075	1	0.282826	0.254854
GOTERM_MF_DIRECT	GO:0097718	disordered domain specific binding	4	0.992556	0.0421796	1.3749	P04406, Q00610, P08238, P02751	398	37	18908	5.13595	1	0.282826	0.254854
GOTERM_MF_DIRECT	GO:0051020	GTPase binding	4	0.992556	0.0421796	1.3749	P06733, P67809, P13796, P21333	398	37	18908	5.13595	1	0.282826	0.254854
GOTERM_MF_DIRECT	GO:0005344	oxygen transporter activity	3	0.744417	0.0434601	1.36191	P02042, P69905	398	16	18908	8.90766	1	0.288376	0.259855
GOTERM_MF_DIRECT	GO:0043531	ADP binding	4	0.992556	0.0481295	1.31759	P00558, P68133, P55072, P35579	398	39	18908	4.87257	1	0.316067	0.284808
GOTERM_MF_DIRECT	GO:0031492	nucleosomal DNA binding	4	0.992556	0.0512504		P05204, P60709, P16401, P05114	398	40	18908	4.75075	1	0.333127	0.300181
GOTERM_MF_DIRECT	GO:0098641	cadherin binding involved in cell-cell adhesion	3	0.744417	0.0539177		P04083, P31949, P07355	398	18	18908	7.91792	1	0.346925	0.312614
GOTERM_MF_DIRECT	GO:0043395	heparan sulfate proteoglycan binding	3	0.744417	0.0594453		Q07954, P02649, P49747	398	19	18908	7.50119	1	0.374187	0.337179
GOTERM_MF_DIRECT	GO:0034185	apolipoprotein binding	3	0.744417	0.0594453		P00747, Q07954, P10809	398	19	18908	7.50119	1	0.374187	0.337179
GOTERM_MF_DIRECT	GO:0008307	structural constituent of muscle	4	0.992556	0.0611816		P21291, Q15149, P60660, P67936	398	43	18908	4.41931	1	0.374187	0.337179
GOTERM_MF_DIRECT	GO:0008426	protein kinase C inhibitor activity	2	0.496278	0.0616791		P61981, P04792	398	3	18908	31.6717	1	0.374187	0.337179
GOTERM_MF_DIRECT	GO:0070653	high-density lipoprotein particle receptor binding	2	0.496278	0.0616791		P02647, P02656	398	3	18908	31.6717	1	0.374187	0.337179
GOTERM_MF_DIRECT	GO:0047134	protein-disulfide reductase activity	2	0.496278	0.0616791		P00558, P10599	398	3	18908	31.6717	1	0.374187	0.337179
GOTERM_MF_DIRECT	GO:0016018	cyclosporin A binding	3	0.744417	0.065158		P23284, P62937, Q9UNP9	398	20	18908	7.12613	1	0.391563	0.352837
GOTERM_MF_DIRECT	GO:0048156	tau protein binding	4	0.992556	0.0682621		P60709, P02649, P08238, P10909	398	45	18908	4.22289	1	0.406383	0.366191
GOTERM_MF_DIRECT	GO:1990381	ubiquitin-specific protease binding	3	0.744417	0.0710456		Q99497, Q00610, P55072	398	21	18908	6.78679	1	0.419037	0.377594
GOTERM_MF_DIRECT	GO:0003755	peptidyl-prolyl cis-trans isomerase activity	4	0.992556	0.0719357		P23284, P62937, Q96AY3, Q9UNP9	398	46	18908	4.13109	1	0.420395	0.378817
GOTERM_MF_DIRECT	GO:0003729	mRNA binding	10	2.48139	0.074435		P23396, P14618, P46782, P67809, Q99497, Q9UNP9, P18124, P26599, P27797, P60842	398	245	18908	1.93908	1	0.431046	0.388415
GOTERM_MF_DIRECT	GO:0003924	GTPase activity	13	3.22581	0.075146		P07437, P62826, P13639, Q96S21, Q9H4B7, P68104, P68366, Q9H082, P61204, Q71U36, P04350, P61224, P59190	398	357	18908	1.72997	1	0.431243	0.388593
GOTERM_MF_DIRECT	GO:0042288	MHC class I protein binding	3	0.744417	0.0770983		P07437, P55072, P06576	398	22	18908	6.4783	1	0.438496	0.395129
GOTERM_MF_DIRECT	GO:0030060	L-malate dehydrogenase activity	2	0.496278	0.0813836		O43175, P40926	398	4	18908	23.7538	1	0.458773	0.4134
GOTERM_MF_DIRECT	GO:0050431	transforming growth factor beta binding	3	0.744417	0.0961536		Q14766, Q6YHK3, P07996	398	25	18908	5.7009	1	0.537279	0.484142

## Sheet: DAVID_CC
Cellular Component, CC
Category	Term	Term	Count	%	Pvalue	.-Log10(p-value)	Genes	List Total	Pop Hits	Pop Total	Fold Enrichment	Bonferroni	Benjamini	FDR
GOTERM_CC_DIRECT	GO:0070062	extracellular exosome	292	72.4566	8.91847e-194	193.05	P04114, P37837, P67809, Q04760, P10599, P36871, O00391, P07195, P60174, P05452, P59190, P07996, P08962, P04004, P52565, P03951, Q14697, Q9UGM3, P35527, P13639, P62805, B9A064, P46782, P46781, P59998, Q08431, P16104, P21810, P14174, P68104, P09382, P61158, P49368, P60981, P67936, P10809, P62249, P07602, P50395, P00450, Q12841, P05546, P62937, P18065, P0DTE7, P19823, P23526, P19827, P23528, P02748,…	402	2219	20580	6.73666	4.33438e-191	4.33438e-191	3.61198e-191
GOTERM_CC_DIRECT	GO:0005576	extracellular region	203	50.3722	7.63755e-93	92.117	P02452, P04114, P26022, P10915, P67809, P12814, P12259, P10599, P11047, Q5JXM2, P0C0L4, P36871, O00391, Q04756, P04083, P05452, P98160, P07355, P07358, P07996, P07237, P08962, P04004, Q14974, P03951, Q9UGM3, P13639, P62805, P06703, P10124, P10643, Q08431, P14210, P16112, P21810, P36222, P14174, P68104, P09382, P02679, P06396, Q9BZP6, P02675, P08697, Q01518, Q16363, P02794, P07602, P50395, P00450,…	402	2131	20580	4.87677	3.71185e-90	1.85592e-90	1.5466e-90
GOTERM_CC_DIRECT	GO:0005615	extracellular space	158	39.206	6.83495e-59	58.1653	P04114, P02452, P05204, P26022, P12814, P12259, Q9Y4K0, P11047, P0C0L4, O00391, Q04756, P04083, P60174, P05452, P98160, P07355, P07996, P07358, P08962, P04004, P52565, P03951, P35527, Q9UGM3, P10124, P10643, Q08431, P14210, P21810, P36222, P68104, P14174, P09382, P02679, P06396, Q9BZP6, P02675, P10809, P08697, P07602, P00450, Q12841, P05546, P62937, Q08380, Q6YHK3, P18065, O00560, P0DTE7, P12111,…	402	1939	20580	4.17156	3.32179e-56	1.10726e-56	9.22719e-57
GOTERM_CC_DIRECT	GO:0072562	blood microparticle	46	11.4144	1.0956e-41	40.9603	P02671, P00450, P0DMV9, Q08380, Q14624, O00560, P19823, P0C0L4, P00747, P19827, P02649, P02748, P02647, P02768, P48741, P00488, P02765, P09871, P04264, P69905, P63104, P26038, P02760, P04004, P02042, P07737, P60709, P68133, O00299, P11142, P00736, P00734, P01008, P02679, P06396, P02675, P02774, P20742, P00751, P01024, P02751, P08697, P01023, P10909, P07225	402	145	20580	16.2409	5.32462e-39	1.33115e-39	1.1093e-39
GOTERM_CC_DIRECT	GO:0005788	endoplasmic reticulum lumen	55	13.6476	7.54021e-36	35.1226	P02771, P04114, Q14766, P02452, P07942, P12259, P14314, P50454, P11047, Q96D15, Q16270, P0C0L4, O00391, P02649, P02647, P02768, P08123, P02765, P07996, P07237, P01033, P23284, Q14697, P12109, Q08431, Q6PCB0, P12110, P11021, P00734, P09382, P02679, Q99715, P02751, P27797, P01024, Q12841, P02671, P00450, P05546, O43852, P35555, P12111, P30101, P19823, Q15084, P02461, P22692, P14625, P20908, P13611,…	402	306	20580	9.20154	3.66454e-33	7.32909e-34	6.10757e-34
GOTERM_CC_DIRECT	GO:0005925	focal adhesion	62	15.3846	4.12788e-35	34.3843	P08758, P21291, P23396, P0DMV9, P12814, P18124, P35579, P39019, P38646, P61981, P39023, P30050, P04083, P04040, P98160, P29966, P07237, P23284, Q15149, P06748, P60709, P46782, P46781, P13796, P18206, P11021, P11142, P84098, P61158, P16070, P06396, P05386, P67936, P05387, P27797, Q01518, P21333, P62249, P50395, P62937, O00560, Q13418, Q03135, P30101, P60033, P23528, Q00610, P63104, P26038, P62258,…	402	425	20580	7.46831	2.00615e-32	3.34358e-33	2.78632e-33
GOTERM_CC_DIRECT	GO:1904813	ficolin-1-rich granule lumen	34	8.43672	2.37493e-28	27.6243	P50990, Q14764, P14618, P0DMV9, P28066, P62937, Q9UNP9, P36871, P20618, P04040, P09211, P04264, P55072, P25787, P06744, Q14974, P07339, P13639, P53396, P07858, P22392, O00232, P15586, P18206, P16035, P18669, P11142, P14174, P68104, Q9UBR2, P04075, P06396, P08238, P02794	402	124	20580	14.0371	1.15421e-25	1.64888e-26	1.37406e-26
GOTERM_CC_DIRECT	GO:0000228	nuclear chromosome	24	5.95533	1.49587e-25	24.8251	P62805, P68431	402	54	20580	22.7529	7.26991e-23	9.08739e-24	7.57282e-24
GOTERM_CC_DIRECT	GO:0032991	macromolecular complex	64	15.8809	1.52629e-24	23.8164	Q14766, P0DMV9, P62937, Q13418, Q03135, P35579, P30048, P13010, P68431, P39023, P04083, Q00610, P04040, P02768, P02788, Q16555, P55072, P07355, P07237, P00441, Q14117, P07437, P23284, P06748, P12109, P62826, P62805, P60709, P14625, P18206, P12110, P11021, O43707, P46939, P06396, P02753, P08238, P10809, P49747, P01024, P10909, P07148	402	703	20580	4.66062	7.41779e-22	8.24199e-23	6.86833e-23
GOTERM_CC_DIRECT	GO:0034774	secretory granule lumen	29	7.19603	4.62541e-23	22.3348	P50990, P50395, Q14764, P14618, P28066, P62937, Q9UNP9, P13010, P20618, P02647, P04040, P02765, P09211, P55072, P25787, P06744, P13639, P22392, O00232, P18206, P18669, P11142, P14174, P68104, P31949, P04075, P06396, P08238, P01024	402	115	20580	12.9098	2.24795e-20	2.24795e-21	1.87329e-21
GOTERM_CC_DIRECT	GO:0031093	platelet alpha granule lumen	24	5.95533	5.74083e-23	22.241	P01033, P02671, P12814, P12259, P10124, P14210, O43707, P00747, O00391, P02768, P62328, P02679, P04075, P00488, P02765, P09486, P05121, P02675, P08697, P07996, P02751, P01023, P10909, P07225	402	67	20580	18.3382	2.79004e-20	2.5364e-21	2.11367e-21
GOTERM_CC_DIRECT	GO:0000786	nucleosome	30	7.44417	8.31469e-22	21.0802	P62805, P60709, P68431, Q16778, Q6FI13, P16401, P16104	402	139	20580	11.0491	4.04094e-19	3.36745e-20	2.80621e-20
GOTERM_CC_DIRECT	GO:0042470	melanosome	25	6.20347	2.36954e-19	18.6253	O43852, O00560, P30101, Q15084, P23526, P02649, Q00610, P63104, P62258, P07355, P07237, P08962, P23284, Q14697, P07339, P62826, P31946, P07858, P14625, Q06830, P36955, P11021, P11142, P06396, P08238	402	104	20580	12.3063	1.1516e-16	8.85845e-18	7.38204e-18
GOTERM_CC_DIRECT	GO:0043505	CENP-A containing nucleosome	14	3.47395	3.74873e-19	18.4261	P62805	402	18	20580	39.8176	1.82188e-16	1.30135e-17	1.08445e-17
GOTERM_CC_DIRECT	GO:0016020	membrane	148	36.7246	1.57276e-18	17.8033	P23396, Q16348, P12259, P18124, Q9Y4K0, P11047, P15531, Q96PQ0, P07195, P98160, P07355, P07358, P23284, P52565, P98164, Q14974, P03951, Q15149, P35527, Q14697, Q9UGM3, P13639, P62805, P04406, P46782, Q9HDC9, P46781, Q08431, P78539, P14210, P84098, P46939, P68104, P61158, P67936, P10809, Q16363, P62249, P50395, P26641, P62937, Q08380, O00560, Q13418, Q03135, P23528, P61604, P21589, P26599, P05156,…	402	3789	20580	1.99966	7.6436e-16	5.09573e-17	4.24645e-17
GOTERM_CC_DIRECT	GO:0005829	cytosol	183	45.4094	5.84326e-16	15.2333	P04114, P23396, Q8TEW6, P37837, Q9UPV9, P67809, P12814, Q04760, P10599, P18124, O95396, P15531, P36871, Q96PQ0, Q04756, P04083, P41250, P07195, P60174, Q9NRG4, Q8NFJ9, P07355, P07237, Q04917, P52565, Q14974, Q15149, P35527, P02042, P13639, P06703, P04406, P46782, P46781, P59998, Q05682, Q9P2K1, P84098, P68104, P14174, P09382, P61158, P49368, P06396, P16070, O14950, P60900, P67936, P10809, P62249,…	402	5520	20580	1.69719	2.69784e-13	1.77489e-14	1.47907e-14
GOTERM_CC_DIRECT	GO:0031012	extracellular matrix	32	7.94045	7.36918e-16	15.1326	Q14766, P02452, P26022, P10915, P35555, Q12805, P12111, P51884, P02649, P08123, Q15582, P02765, Q15063, P07996, P01033, A1L4H1, P02461, P23142, Q9UGM3, Q92626, P12109, P20908, P13611, P12110, P16035, P16112, P21810, P36222, P08253, P07585, P49747, P02751	402	260	20580	6.3008	3.77698e-13	2.10672e-14	1.7556e-14
GOTERM_CC_DIRECT	GO:0005604	basement membrane	21	5.21092	1.73953e-15	14.7596	P01033, P04004, P07942, P23142, Q92626, P35555, P20908, P35443, P35442, Q9Y4K0, P36955, P11047, P14543, Q6PCB0, P16112, Q15582, P09486, P98160, P07355, Q16363, P02751	402	95	20580	11.3166	8.63309e-13	4.69673e-14	3.91394e-14
GOTERM_CC_DIRECT	GO:0005839	proteasome core complex	11	2.72953	2.05595e-12	11.687	P28066, O14818, P20618, P25789, P25788, P49721, P49720, P60900, P28070, P25787, P25786	402	21	20580	26.8159	9.99173e-10	5.25892e-11	4.38243e-11
GOTERM_CC_DIRECT	GO:0005737	cytoplasm	172	42.6799	1.20718e-11	10.9182	P04114, P02452, P05204, P23396, Q8TEW6, P37837, Q9UPV9, P67809, P12814, Q04760, P10599, P18124, O95396, P38646, P15531, P36871, P04083, P41250, P07195, Q9NRG4, P05452, P07355, P59190, Q04917, P23284, P52565, Q14974, Q15149, Q9UGM3, P13639, P06703, P04406, P46782, P46781, P59998, P84098, P36222, P46939, P68104, P14174, P09382, Q01995, Q8N693, P61158, P60981, P49368, P06396, O14950, P60900, Q9BZP6,…	402	5593	20580	1.57436	5.86689e-09	2.93344e-10	2.44453e-10
GOTERM_CC_DIRECT	GO:0000502	proteasome complex	14	3.47395	5.41849e-11	10.2661	P28066, O00232, P28070, O14818, P20618, P25789, P25788, P49721, P49720, P04792, P55072, P60900, P25787, P25786	402	57	20580	12.574	2.63339e-08	1.25399e-09	1.045e-09
GOTERM_CC_DIRECT	GO:0031982	vesicle	21	5.21092	2.13585e-10	9.67043	P29401, P50395, P14618, P0DMV9, P62937, P60709, P04406, O00299, P37802, Q09666, P60033, P14174, P60660, P23528, P04083, P62987, P09211, P63104, P26038, P07355, P80723	402	174	20580	6.17859	1.03802e-07	4.71829e-09	3.93191e-09
GOTERM_CC_DIRECT	GO:0022626	cytosolic ribosome	15	3.72208	2.50075e-10	9.60193	P23396, P08708, P46782, P46781, P18124, P39019, P84098, P50914, P39023, P30050, P62987, P62847, P05386, P08865, P62249	402	77	20580	9.97286	1.21536e-07	5.28419e-09	4.40349e-09
GOTERM_CC_DIRECT	GO:0009986	cell surface	39	9.67742	1.31098e-09	8.8824	P06733, P02671, Q6YHK3, P13645, P30101, P00747, P04083, P02647, P02788, P21589, P26038, P07355, P07996, P08962, Q9Y490, P02760, P11717, Q92626, Q16853, Q9Y696, Q9HDC9, P78539, P16035, P11021, P21810, P14174, Q9UBR2, P09382, P02679, P16070, P09486, P02675, P08238, P10809, P01024, P08697, P27797, P10909, P06576	402	642	20580	3.10992	6.37136e-07	2.65473e-08	2.21228e-08
GOTERM_CC_DIRECT	GO:0005856	cytoskeleton	35	8.68486	2.46462e-09	8.60825	Q14764, O00560, P13645, Q92797, Q9Y6V0, Q16555, P04264, P26038, P07237, P80723, Q9Y490, Q14315, P07437, P52565, Q15149, P35527, P07737, P60709, P37802, Q05682, Q9P2K1, P18206, O43707, P46939, P08670, Q07954, Q01995, P68366, P62328, P49368, P63313, P04792, P67936, P06753, P10909	402	543	20580	3.2998	1.19781e-06	4.79123e-08	3.99269e-08
GOTERM_CC_DIRECT	GO:0022627	cytosolic small ribosomal subunit	11	2.72953	1.53839e-08	7.81293	P23396, P08708, P46782, P46781, P62987, P62847, P69905, P08865, P62249, P39019	402	46	20580	12.2421	7.47656e-06	2.87561e-07	2.39634e-07
GOTERM_CC_DIRECT	GO:0031091	platelet alpha granule	8	1.98511	1.66352e-08	7.77897	P02671, P07093, P12259, P02679, P35442, P09486, P02675, P07996	402	17	20580	24.0913	8.08466e-06	2.99433e-07	2.49527e-07
GOTERM_CC_DIRECT	GO:0019773	proteasome core complex, alpha-subunit complex	7	1.73697	2.24297e-08	7.64918	P28066, O14818, P25789, P25788, P60900, P25787, P25786	402	11	20580	32.578	1.09008e-05	3.89315e-07	3.24429e-07
GOTERM_CC_DIRECT	GO:0071682	endocytic vesicle lumen	8	1.98511	2.67661e-08	7.57242	P04114, P02649, P14625, P02647, P09486, P69905, P27797	402	18	20580	22.7529	1.30082e-05	4.48562e-07	3.73802e-07
GOTERM_CC_DIRECT	GO:0005903	brush border	12	2.97767	3.94831e-08	7.40359	P98164, P18206, Q15149, P60709, P60660, P12814, P61158, O00299, O14950, P35579, Q7Z406, P21333	402	64	20580	9.59888	1.91886e-05	6.39626e-07	5.33022e-07
GOTERM_CC_DIRECT	GO:0043202	lysosomal lumen	14	3.47395	5.09953e-08	7.29247	P61916, P04114, P07602, P07339, P13611, P51884, P15586, P16112, P11142, P21810, Q8NBS9, P07585, P98160, P02774	402	97	20580	7.38883	2.47834e-05	7.99474e-07	6.66228e-07
GOTERM_CC_DIRECT	GO:1903561	extracellular vesicle	17	4.21836	7.08753e-08	7.1495	P02671, P14618, P12259, O00560, O43854, P12111, Q08431, P18206, P12110, P07093, Q9NRN5, P02649, Q00610, P02647, Q99715, P02675, P07358	402	156	20580	5.57884	3.44448e-05	1.07642e-06	8.97016e-07
GOTERM_CC_DIRECT	GO:0005577	fibrinogen complex	6	1.48883	1.46206e-07	6.83503	P02671, P02679, P02675, P08697, P07996, P02751	402	8	20580	38.3955	7.10537e-05	2.15322e-06	1.79435e-06
GOTERM_CC_DIRECT	GO:0005581	collagen trimer	13	3.22581	2.26488e-07	6.64495	P01033, P02452, P02461, P12109, P20908, P50454, P12111, Q9Y6C2, P12110, Q9BXJ4, P08123, Q99715, Q15113	402	92	20580	7.23394	0.000110067	3.23745e-06	2.69788e-06
GOTERM_CC_DIRECT	GO:0000781	chromosome, telomeric region	17	4.21836	2.97551e-07	6.52644	P27694, P13010, P62805, P16104	402	173	20580	5.03063	0.0001446	4.13171e-06	3.44309e-06
GOTERM_CC_DIRECT	GO:0005783	endoplasmic reticulum	49	12.1588	4.69353e-07	6.3285	Q9UBF2, P23396, P0DMV9, P67809, Q9Y4K0, P14314, P50454, Q96D15, P02649, P04040, P02768, P08123, Q16394, P55072, P07996, P07237, P02760, P04004, P61916, P98164, P23284, P35443, P78539, Q8NBM4, P11021, P36222, Q02809, P62847, P02675, P27797, P02671, P26641, O43852, Q03135, P30101, Q15084, P24534, Q9NQC3, Q92626, Q16853, P14625, Q8NBS9, Q15293, Q9UBR2, Q99497, Q96AY3, P62987, Q9P2E9, P10909	402	1144	20580	2.19275	0.000228079	6.33626e-06	5.28022e-06
GOTERM_CC_DIRECT	GO:0001725	stress fiber	11	2.72953	1.46841e-06	5.83315	O43707, P12814, Q15746, P68133, O14950, Q13418, P13796, P67936, P06753, P35579, Q7Z406	402	73	20580	7.71417	0.000713395	1.92878e-05	1.60732e-05
GOTERM_CC_DIRECT	GO:0035578	azurophil granule lumen	12	2.97767	1.56965e-06	5.8042	P61916, P50990, P07437, P15586, P50395, Q8NBS9, P53396, O00560, P55072, P07355, Q01518, P01024	402	91	20580	6.75086	0.000762559	2.0075e-05	1.67292e-05
GOTERM_CC_DIRECT	GO:0048471	perinuclear region of cytoplasm	36	8.933	2.96644e-06	5.52776	P07942, Q14764, P0DMV9, Q9UPV9, Q03135, P15531, Q96S21, P61204, P02545, P55072, P26038, P59190, P07355, P11717, P23284, Q15149, P31946, P06703, P07858, P49454, P04406, Q9Y696, P22392, P14625, O00299, P13796, P36955, P11142, O43707, P36222, Q99497, P06396, P08238, P27797, P21333, P10909	402	766	20580	2.40599	0.00144065	3.69664e-05	3.08054e-05
GOTERM_CC_DIRECT	GO:0015629	actin cytoskeleton	19	4.71464	3.43496e-06	5.46408	Q92747, P60709, Q9Y696, Q15746, P68133, Q09666, P13796, P35579, Q05682, O75083, O43707, P23528, P04075, P61158, P06396, P60981, P29966, P06753, P21333	402	258	20580	3.7701	0.001668	4.17347e-05	3.47789e-05
GOTERM_CC_DIRECT	GO:0005579	membrane attack complex	5	1.24069	4.74481e-06	5.32378	P13671, P01031, P02748, P10643, P07358	402	7	20580	36.5672	0.00230333	5.62433e-05	4.68694e-05
GOTERM_CC_DIRECT	GO:0042383	sarcolemma	12	2.97767	7.10334e-06	5.14854	Q14315, P18206, Q15149, P12110, P21810, P46939, P12109, P04083, Q09666, Q03135, P12111, P07355	402	106	20580	5.79555	0.00344628	8.21958e-05	6.84965e-05
GOTERM_CC_DIRECT	GO:1990904	ribonucleoprotein complex	15	3.72208	1.49604e-05	4.82506	Q14764, P23396, P06748, P0DMV9, P13639, P60709, P04406, P67809, P46782, P46781, P18124, P11142, P13010, O43707, P08670	402	183	20580	4.19623	0.00724444	0.000169087	0.000140906
GOTERM_CC_DIRECT	GO:0015935	small ribosomal subunit	7	1.73697	1.71291e-05	4.76627	P23396, P06748, P46782, P46781, P62847, P08865, P62249	402	29	20580	12.3572	0.00829026	0.000189199	0.000157666
GOTERM_CC_DIRECT	GO:0022625	cytosolic large ribosomal subunit	9	2.23325	2.04511e-05	4.68928	P84098, P50914, P30050, P39023, P62987, P05386, P18124, P05387, Q8NHW5	402	60	20580	7.6791	0.0098901	0.000220872	0.00018406
GOTERM_CC_DIRECT	GO:0035580	specific granule lumen	9	2.23325	2.61241e-05	4.58296	P18206, Q14974, P26022, P16035, P07339, P36222, O00391, Q9UBR2, P02788	402	62	20580	7.43139	0.0126162	0.000276007	0.000230006
GOTERM_CC_DIRECT	GO:0034663	endoplasmic reticulum chaperone complex	5	1.24069	4.20452e-05	4.37628	P23284, P11021, Q15084, P14625, P07237	402	11	20580	23.27	0.0202271	0.000434766	0.000362305
GOTERM_CC_DIRECT	GO:1904724	tertiary granule lumen	8	1.98511	9.17348e-05	4.03747	P26022, P16035, P07339, P36871, O00391, P04075, P02788, P02794	402	55	20580	7.4464	0.0436059	0.000928815	0.000774013
GOTERM_CC_DIRECT	GO:0034363	intermediate-density lipoprotein particle	4	0.992556	0.000140577	3.85209	P04114, P02649, P02647, P02656	402	6	20580	34.1294	0.0660433	0.00138137	0.00115114
GOTERM_CC_DIRECT	GO:0045121	membrane raft	16	3.97022	0.000142116	3.84736	P07437, Q12860, P07339, P13639, O00560, P30154, Q09666, Q03135, P50454, P18206, P00558, P07195, Q99497, Q71U36, P07355, P10809	402	253	20580	3.23757	0.0667418	0.00138137	0.00115114
GOTERM_CC_DIRECT	GO:0030864	cortical actin cytoskeleton	8	1.98511	0.000160612	3.79422	O75083, O43707, P46939, P68104, P12814, P06396, P60981, Q01518	402	60	20580	6.82587	0.0750944	0.00153054	0.00127545
GOTERM_CC_DIRECT	GO:0005634	nucleus	151	37.469	0.000211903	3.67386	P05204, P23396, P37837, Q9UPV9, P67809, P12814, P10599, P18124, Q9Y4K0, P15531, P04083, P60174, Q9NRG4, P07355, P23284, P52565, Q14974, P35527, P13639, P62805, P06703, P04406, P46781, P59998, P16104, P68104, P09382, Q8N693, P61158, P06396, P60900, P02794, P04732, P26641, P27694, P62937, O00560, P30101, O60701, P23526, P23528, P25789, Q92797, P25788, P26599, P63104, P62258, P25787, P25786, P00441,…	402	6007	20580	1.28688	0.0978694	0.00198048	0.0016504
GOTERM_CC_DIRECT	GO:0005796	Golgi lumen	10	2.48139	0.000229972	3.63833	P04004, P16112, P21810, P00734, Q9H082, P07585, P13611, P98160, P51884, P07225	402	106	20580	4.82963	0.105758	0.0021088	0.00175733
GOTERM_CC_DIRECT	GO:0043034	costamere	5	1.24069	0.00034989	3.45607	Q14315, P18206, Q15149, Q09666, Q13418	402	18	20580	14.2206	0.156399	0.00314901	0.00262417
GOTERM_CC_DIRECT	GO:0098637	protein complex involved in cell-matrix adhesion	4	0.992556	0.000565194	3.2478	P04004, P07942, P11047, P14543	402	9	20580	22.7529	0.240247	0.00499426	0.00416188
GOTERM_CC_DIRECT	GO:0005840	ribosome	12	2.97767	0.000695893	3.15746	P23396, P50914, P08708, P46782, P39023, P46781, P62987, P62847, P05386, Q9P2E9, P62249, P39019	402	176	20580	3.4905	0.287034	0.00603936	0.0050328
GOTERM_CC_DIRECT	GO:0005844	polysome	6	1.48883	0.000714595	3.14594	P23396, P13639, P08670, P60900, P27797, P25786	402	37	20580	8.30173	0.29349	0.00609286	0.00507739
GOTERM_CC_DIRECT	GO:0001726	ruffle	9	2.23325	0.000808501	3.09232	P06703, P12814, P22392, P31949, P06396, P13796, P07355, P35579, Q9Y490	402	101	20580	4.56184	0.325032	0.00670873	0.00559061
GOTERM_CC_DIRECT	GO:0035861	site of double-strand break	8	1.98511	0.000814434	3.08914	P07954, Q92747, P61158, P02545, P55072, Q8N884, P59998, P16104	402	78	20580	5.25067	0.326977	0.00670873	0.00559061
GOTERM_CC_DIRECT	GO:0016363	nuclear matrix	10	2.48139	0.00102548	2.98907	P49454, P08670, P60709, P23528, Q9Y696, P02545, P09486, P60900, P07355, P80723	402	130	20580	3.938	0.392644	0.0083064	0.006922
GOTERM_CC_DIRECT	GO:0019774	proteasome core complex, beta-subunit complex	4	0.992556	0.00107842	2.96721	P20618, P49721, P49720, P28070	402	11	20580	18.616	0.408087	0.00859201	0.00716001
GOTERM_CC_DIRECT	GO:0005589	collagen type VI trimer	3	0.744417	0.00112152	2.95019	P12109, P07585, P12111	402	3	20580	51.194	0.420368	0.00879124	0.00732603
GOTERM_CC_DIRECT	GO:1904090	peptidase inhibitor complex	3	0.744417	0.00221408	2.65481	P04004, P07858, P05121	402	4	20580	38.3955	0.659465	0.0170316	0.014193
GOTERM_CC_DIRECT	GO:0042627	chylomicron	4	0.992556	0.00227789	2.64247	P04114, P02649, P02647, P02656	402	14	20580	14.6269	0.669886	0.0170316	0.014193
GOTERM_CC_DIRECT	GO:0031089	platelet dense granule lumen	4	0.992556	0.00227789	2.64247	Q08380, Q14624, P05452, Q06033	402	14	20580	14.6269	0.669886	0.0170316	0.014193
GOTERM_CC_DIRECT	GO:0005884	actin filament	8	1.98511	0.00242149	2.61592	P60709, P12814, P04083, P68133, P13796, P67936, P06753, P21333	402	94	20580	4.35694	0.692189	0.0178309	0.0148591
GOTERM_CC_DIRECT	GO:0002102	podosome	5	1.24069	0.00294671	2.53066	O75083, P18206, P06396, P13796, P67936	402	31	20580	8.2571	0.761698	0.0213747	0.0178122
GOTERM_CC_DIRECT	GO:0098797	plasma membrane protein complex	4	0.992556	0.00340461	2.46793	Q07954, Q09666, P98160, P07355	402	16	20580	12.7985	0.809378	0.024333	0.0202775
GOTERM_CC_DIRECT	GO:0045202	synapse	21	5.21092	0.00375587	2.42529	P50395, P52565, P10915, P13639, P08708, P60709, P67809, P46781, O00560, P0C0L4, P84098, P14550, P46939, P39023, P25788, Q9Y6V0, P62847, Q16394, P02675, P10909, P62249	402	527	20580	2.03999	0.839392	0.0264544	0.0220453
GOTERM_CC_DIRECT	GO:0043209	myelin sheath	5	1.24069	0.00461304	2.33601	Q15149, Q71U36, P04350, Q16555, P06396	402	35	20580	7.31343	0.894297	0.0320277	0.0266897
GOTERM_CC_DIRECT	GO:0005938	cell cortex	10	2.48139	0.00557618	2.25366	P06733, P07737, Q9UPV9, Q9UBR2, O14950, Q03135, P29966, P02675, P07355, P21333	402	167	20580	3.06551	0.933968	0.0381694	0.0318078
GOTERM_CC_DIRECT	GO:0031904	endosome lumen	4	0.992556	0.00752425	2.12354	P04114, P98164, P07339, P08962	402	21	20580	9.75124	0.974539	0.050093	0.0417442
GOTERM_CC_DIRECT	GO:0034361	very-low-density lipoprotein particle	4	0.992556	0.00752425	2.12354	P04114, P02649, P02647, P02656	402	21	20580	9.75124	0.974539	0.050093	0.0417442
GOTERM_CC_DIRECT	GO:0005912	adherens junction	10	2.48139	0.00777771	2.10915	P18206, P60709, Q99497, P04083, O00560, P31949, P26038, P07355, P35579, Q9Y490	402	176	20580	2.90875	0.977511	0.0510806	0.0425672
GOTERM_CC_DIRECT	GO:0030863	cortical cytoskeleton	4	0.992556	0.00858812	2.0661	P60709, P67936, P35579, P21333	402	22	20580	9.30801	0.984882	0.055651	0.0463758
GOTERM_CC_DIRECT	GO:0034366	spherical high-density lipoprotein particle	3	0.744417	0.00981131	2.00827	P02647, P02656, P10909	402	8	20580	19.1978	0.991703	0.0627407	0.052284
GOTERM_CC_DIRECT	GO:0016460	myosin II complex	4	0.992556	0.0109683	1.95986	P60660, O14950, P35579, Q7Z406	402	24	20580	8.53234	0.995299	0.0692283	0.0576903
GOTERM_CC_DIRECT	GO:0031232	extrinsic component of external side of plasma membrane	3	0.744417	0.0124531	1.90472	P07093, P00747, P04083	402	9	20580	17.0647	0.997735	0.0775921	0.0646601
GOTERM_CC_DIRECT	GO:0032587	ruffle membrane	7	1.73697	0.0141794	1.84834	P15531, P23396, P68104, P23528, P13796, Q9H299, Q9Y490	402	101	20580	3.5481	0.999032	0.0872304	0.072692
GOTERM_CC_DIRECT	GO:0034364	high-density lipoprotein particle	4	0.992556	0.0151854	1.81857	P04114, P55058, P02649, P02647	402	27	20580	7.5843	0.999411	0.0910798	0.0758999
GOTERM_CC_DIRECT	GO:0005790	smooth endoplasmic reticulum	4	0.992556	0.0151854	1.81857	P04114, P23284, P11021, P27797	402	27	20580	7.5843	0.999411	0.0910798	0.0758999
GOTERM_CC_DIRECT	GO:0033018	sarcoplasmic reticulum lumen	3	0.744417	0.0153674	1.8134	O43852, P14625, P27797	402	10	20580	15.3582	0.999461	0.0910798	0.0758999
GOTERM_CC_DIRECT	GO:0030018	Z disc	8	1.98511	0.0161164	1.79273	P21291, Q14315, Q15149, O43707, P12814, O14950, P04792, P21333	402	134	20580	3.05636	0.999628	0.0936192	0.078016
GOTERM_CC_DIRECT	GO:0005811	lipid particle	7	1.73697	0.0161811	1.79099	P04114, Q96S21, P04406, P61224, Q03135, P55072, P07355	402	104	20580	3.44575	0.99964	0.0936192	0.078016
GOTERM_CC_DIRECT	GO:0005885	Arp2/3 protein complex	3	0.744417	0.0185427	1.73183	Q92747, P61158, P59998	402	11	20580	13.962	0.999888	0.101256	0.0843797
GOTERM_CC_DIRECT	GO:0032432	actin filament bundle	3	0.744417	0.0185427	1.73183	P13796, P29966, P21333	402	11	20580	13.962	0.999888	0.101256	0.0843797
GOTERM_CC_DIRECT	GO:0005832	chaperonin-containing T-complex	3	0.744417	0.0185427	1.73183	P50990, P49368, P48643	402	11	20580	13.962	0.999888	0.101256	0.0843797
GOTERM_CC_DIRECT	GO:0099738	cell cortex region	3	0.744417	0.0185427	1.73183	P06733, Q9UBR2, O14950	402	11	20580	13.962	0.999888	0.101256	0.0843797
GOTERM_CC_DIRECT	GO:0031838	haptoglobin-hemoglobin complex	3	0.744417	0.0185427	1.73183	P02042, P69905	402	11	20580	13.962	0.999888	0.101256	0.0843797
GOTERM_CC_DIRECT	GO:0005769	early endosome	13	3.22581	0.0190722	1.7196	P04114, P11717, Q16853, Q9UPV9, P30048, Q07954, P02649, P04083, P02647, P02656, P02788, P07355, P10809	402	310	20580	2.14685	0.999914	0.10299	0.0858251
GOTERM_CC_DIRECT	GO:0005793	endoplasmic reticulum-Golgi intermediate compartment	6	1.48883	0.0200104	1.69874	P11021, Q9UBF2, Q15084, P50454, P07237, P02751	402	80	20580	3.83955	0.999946	0.106869	0.0890573
GOTERM_CC_DIRECT	GO:0031594	neuromuscular junction	6	1.48883	0.0241467	1.61714	P07093, P46939, Q71U36, Q15063, P35579, Q16363	402	84	20580	3.65672	0.999993	0.127558	0.106298
GOTERM_CC_DIRECT	GO:0001527	microfibril	3	0.744417	0.0256318	1.59122	Q14766, P35555, P55083	402	13	20580	11.814	0.999997	0.133947	0.111622
GOTERM_CC_DIRECT	GO:0044297	cell body	6	1.48883	0.0275852	1.55932	P50990, P07437, Q99497, P68133, P49368, P48643	402	87	20580	3.53062	0.999999	0.142621	0.118851
GOTERM_CC_DIRECT	GO:0044295	axonal growth cone	4	0.992556	0.028123	1.55094	Q9UPV9, Q07954, P08238, P21333	402	34	20580	6.02283	0.999999	0.143871	0.119893
GOTERM_CC_DIRECT	GO:0001533	cornified envelope	5	1.24069	0.0294475	1.53095	P04083, P13645, P04792, P04264, P07355	402	60	20580	4.26617	1	0.146415	0.122013
GOTERM_CC_DIRECT	GO:0034362	low-density lipoprotein particle	3	0.744417	0.0295241	1.52982	P04114, P02649, P02647	402	14	20580	10.9701	1	0.146415	0.122013
GOTERM_CC_DIRECT	GO:0005833	hemoglobin complex	3	0.744417	0.0295241	1.52982	P02042, P69905	402	14	20580	10.9701	1	0.146415	0.122013
GOTERM_CC_DIRECT	GO:0098978	glutamatergic synapse	16	3.97022	0.0335975	1.47369	P07737, P60709, P12814, P10124, P16112, P11142, P00747, P02649, P61224, Q9Y6V0, P09486, Q9NQC3, P63104, P55072, P62258, P21333	402	454	20580	1.80419	1	0.164933	0.137444
GOTERM_CC_DIRECT	GO:0005911	cell-cell junction	9	2.23325	0.0349339	1.45675	O75083, P18206, P60709, P12814, Q9Y696, P61158, P61224, Q13418, P21333	402	192	20580	2.39972	1	0.168098	0.140081
GOTERM_CC_DIRECT	GO:0030027	lamellipodium	9	2.23325	0.0349339	1.45675	P60709, P23528, Q15746, P22392, P68133, P61158, P06396, Q13418, P07237	402	192	20580	2.39972	1	0.168098	0.140081
GOTERM_CC_DIRECT	GO:0005654	nucleoplasm	93	23.0769	0.0353428	1.4517	P23396, P0DMV9, P67809, Q04760, P10599, Q9Y4K0, P39019, P04083, Q9NRG4, P55072, P08962, P06744, P23284, Q14974, P06748, P62805, P49454, P60709, P46782, P46781, O00232, P16104, P11142, P46939, P14174, P49721, P49643, P49720, P62847, P60900, P62249, P50990, P27694, P28066, Q9UNP9, O00560, Q13418, P13489, O60701, P13010, P20618, P68431, P25789, Q92797, P25788, P02545, P21589, Q8N884, P26599, P63104,…	402	3960	20580	1.20228	1	0.168398	0.140332
GOTERM_CC_DIRECT	GO:0017177	glucosidase II complex	2	0.496278	0.0385911	1.41351	Q14697, P14314	402	2	20580	51.194	1	0.180339	0.150283
GOTERM_CC_DIRECT	GO:0005584	collagen type I trimer	2	0.496278	0.0385911	1.41351	P02452, P08123	402	2	20580	51.194	1	0.180339	0.150283
GOTERM_CC_DIRECT	GO:0005764	lysosome	12	2.97767	0.0430483	1.36604	P61916, P07602, P15586, P98164, P11142, P07339, P07858, Q9UBR2, Q00610, P04040, P27797, P00441	402	312	20580	1.969	1	0.199252	0.166043
GOTERM_CC_DIRECT	GO:0030141	secretory granule	6	1.48883	0.0459777	1.33745	P02452, P41250, P10124, P02788, P10809, P07996	402	100	20580	3.07164	1	0.209514	0.174595
GOTERM_CC_DIRECT	GO:0005882	intermediate filament	7	1.73697	0.0461275	1.33604	P15531, Q15149, P35527, P08670, P22392, P02545, P13645	402	133	20580	2.69442	1	0.209514	0.174595
GOTERM_CC_DIRECT	GO:0031143	pseudopodium	3	0.744417	0.0471764	1.32627	O43707, P12814, P26038	402	18	20580	8.53234	1	0.212294	0.176912
GOTERM_CC_DIRECT	GO:0030669	clathrin-coated endocytic vesicle membrane	5	1.24069	0.0477018	1.32147	P04114, P11717, P98164, P02649, Q00610	402	70	20580	3.65672	1	0.212689	0.177241
GOTERM_CC_DIRECT	GO:0016528	sarcoplasm	3	0.744417	0.0520628	1.28347	Q14315, Q15149, P06396	402	19	20580	8.08327	1	0.230023	0.191686
GOTERM_CC_DIRECT	GO:0043259	laminin-10 complex	2	0.496278	0.057326	1.24165	P07942, P11047	402	3	20580	34.1294	1	0.24439	0.203658
GOTERM_CC_DIRECT	GO:0034365	discoidal high-density lipoprotein particle	2	0.496278	0.057326	1.24165	P02649, P02647	402	3	20580	34.1294	1	0.24439	0.203658
GOTERM_CC_DIRECT	GO:0097513	myosin II filament	2	0.496278	0.057326	1.24165	P35579, Q7Z406	402	3	20580	34.1294	1	0.24439	0.203658
GOTERM_CC_DIRECT	GO:0005606	laminin-1 complex	2	0.496278	0.057326	1.24165	P07942, P11047	402	3	20580	34.1294	1	0.24439	0.203658
GOTERM_CC_DIRECT	GO:0030017	sarcomere	4	0.992556	0.0602553	1.22	P68133, P08253, Q13418, P60900	402	46	20580	4.45165	1	0.254644	0.212203
GOTERM_CC_DIRECT	GO:0016529	sarcoplasmic reticulum	4	0.992556	0.0634706	1.19743	P54289, P35443, P07996, P27797	402	47	20580	4.35694	1	0.26592	0.2216
GOTERM_CC_DIRECT	GO:0005886	plasma membrane	118	29.2804	0.0678404	1.16851	P04114, P23396, Q16348, P67809, P12814, P12259, Q04760, P0C0L4, P04083, P98160, P07355, P59190, Q04917, P08962, P98164, P03951, Q15149, P13639, P06703, P04406, Q05682, P46939, P68104, P14174, P02679, P06396, P16070, P02675, P10809, Q01518, P07602, P00450, Q6YHK3, Q14624, Q9Y5G0, O00560, Q13418, Q03135, P02748, Q9BSA4, P61204, Q92797, P21589, P62258, P00441, P11717, P53396, Q9Y696, O00299, P14543,…	402	5310	20580	1.13765	1	0.281798	0.234832
GOTERM_CC_DIRECT	GO:0042995	cell projection	8	1.98511	0.070824	1.14982	O75083, O43707, P46939, P12814, P61158, P16070, Q9NQC3, P59998	402	185	20580	2.2138	1	0.291699	0.243082
GOTERM_CC_DIRECT	GO:0030426	growth cone	7	1.73697	0.0736489	1.13283	P16035, Q9UBF2, P23528, Q9UBR2, Q16555, P80723, Q7Z406	402	150	20580	2.38905	1	0.299094	0.249245
GOTERM_CC_DIRECT	GO:0031523	Myb complex	2	0.496278	0.0756966	1.12092	Q00610, P21333	402	4	20580	25.597	1	0.299094	0.249245
GOTERM_CC_DIRECT	GO:0030478	actin cap	2	0.496278	0.0756966	1.12092	P06396, Q05682	402	4	20580	25.597	1	0.299094	0.249245
GOTERM_CC_DIRECT	GO:0005853	eukaryotic translation elongation factor 1 complex	2	0.496278	0.0756966	1.12092	P68104, P24534	402	4	20580	25.597	1	0.299094	0.249245
GOTERM_CC_DIRECT	GO:0005862	muscle thin filament tropomyosin	2	0.496278	0.0756966	1.12092	P67936, P06753	402	4	20580	25.597	1	0.299094	0.249245
GOTERM_CC_DIRECT	GO:0005759	mitochondrial matrix	13	3.22581	0.0800159	1.09682	P07954, P23396, P40926, Q12931, P11498, P38646, P30048, Q99497, P41250, P61604, P10809, P00441, P06576	402	389	20580	1.71085	1	0.313611	0.261342
GOTERM_CC_DIRECT	GO:0002080	acrosomal membrane	3	0.744417	0.084692	1.07216	Q9BY14, Q03135, Q08431	402	25	20580	6.14328	1	0.329282	0.274402
GOTERM_CC_DIRECT	GO:0005635	nuclear envelope	8	1.98511	0.0860438	1.06528	Q14974, P62826, P06703, P49454, O00299, P02545, Q9NQC3, P27797	402	194	20580	2.11109	1	0.331883	0.276569
GOTERM_CC_DIRECT	GO:0071944	cell periphery	4	0.992556	0.0880845	1.0551	Q12931, P22392, P26038, P10909	402	54	20580	3.79215	1	0.337079	0.280899
GOTERM_CC_DIRECT	GO:0071953	elastic fiber	2	0.496278	0.0937101	1.02821	P23142, P55083	402	5	20580	20.4776	1	0.353047	0.294206
GOTERM_CC_DIRECT	GO:0097487	multivesicular body, internal vesicle	2	0.496278	0.0937101	1.02821	P02649, P08962	402	5	20580	20.4776	1	0.353047	0.294206
GOTERM_CC_DIRECT	GO:0005758	mitochondrial intermembrane space	5	1.24069	0.099027	1.00425	Q99497, Q12931, Q96AY3, P04040, P00441	402	90	20580	2.84411	1	0.370209	0.308507
