# Supplementary material for: Reconstructed colorectal cancer model to dissect the anti-tumor effect of mesenchymal stromal cells derived extracellular vesicles
Source: Exp Hematol Oncol. 2024 Jun 18;13:61. doi: 10.1186/s40164-024-00526-2 (PMC11184788; doi:10.1186/s40164-024-00526-2)
Supplement: Supplementary file 5 — Supplementary Material 5 [file 40164_2024_526_MOESM5_ESM.xls]

## Sheet: DM EV
Accession	Description	Coverage [%]	Score Sequest HT: Sequest HT	# Peptides (by Search Engine): Sequest HT	Biological Process	Cellular Component	Molecular Function	Gene Symbol	Reactome Pathways	WikiPathways
Q02817	Mucin-2 [OS=Homo sapiens]	25	2413.16	106	other biological processes	non-structural extracellular;extracellular matrix;plasma membrane;other membranes;ER/Golgi		MUC2	Dectin-2 family; Termination of O-glycan biosynthesis; Defective GALNT3 causes HFTC; Defective C1GALT1C1 causes TNPS; Defective GALNT12 causes CRCS1
P35555	Fibrillin-1 [OS=Homo sapiens]	59	2230.89	137	cell adhesion;other metabolic processes;developmental processes;signal transduction;other biological processes	non-structural extracellular;extracellular matrix;ER/Golgi	signal transduction activity or receptor binding;extracellular structural activity;other molecular function	FBN1	Degradation of the extracellular matrix; Regulation of Insulin-like Growth Factor (IGF) transport and uptake by Insulin-like Growth Factor Binding Proteins (IGFBPs); Post-translational protein phosphorylation; Integrin cell surface interactions; Molecules associated with elastic fibres; TGF-beta receptor signaling activates SMADs	Hypothesized pathways in pathogenesis of cardiovascular disease; TGF-beta receptor signaling in skeletal dysplasias; 7q11.23 copy number variation syndrome; Progeria-associated lipodystrophy
P98160	Basement membrane-specific heparan sulfate proteoglycan core protein [OS=Homo sapiens]	60	2223.29	162	other metabolic processes;stress response;transport;developmental processes;other biological processes	extracellular matrix;plasma membrane;other membranes;ER/Golgi;other cytoplasmic organelle	signal transduction activity or receptor binding;extracellular structural activity;other molecular function	HSPG2	Integrin cell surface interactions; ECM proteoglycans; A tetrasaccharide linker sequence is required for GAG synthesis; HS-GAG biosynthesis; HS-GAG degradation; Non-integrin membrane-ECM interactions; Defective B4GALT7 causes EDS, progeroid type; Defective B3GAT3 causes JDSSDHD; Defective EXT2 causes exostoses 2; Defective EXT1 causes exostoses 1, TRPS2 and CHDS; Defective B3GALT6 causes EDSP2 an…	Hepatitis B infection
P35749	Myosin-11 [OS=Homo sapiens]	64	1973.91	138	cell organization and biogenesis;developmental processes;other biological processes	cytosol;cytoskeleton;other cell component	cytoskeletal activity;other molecular function	MYH11	RHO GTPases activate CIT; EPHA-mediated growth cone collapse; Sema4D induced cell migration and growth-cone collapse; Smooth Muscle Contraction; RHO GTPases activate PKNs; RHO GTPases Activate ROCKs; RHO GTPases activate PAKs	VEGFA-VEGFR2 signaling pathway
P12111	Collagen alpha-3(VI) chain [OS=Homo sapiens]	42	1779.44	114	cell adhesion;other biological processes	extracellular matrix;plasma membrane;other membranes;ER/Golgi;other cell component	enzyme regulator activity;extracellular structural activity	COL6A3	ECM proteoglycans; Collagen degradation; Signaling by PDGF; Assembly of collagen fibrils and other multimeric structures; Integrin cell surface interactions; NCAM1 interactions; Collagen chain trimerization	miRNA targets in ECM and membrane receptors; PI3K-Akt signaling pathway; 2q37 copy number variation syndrome
P63267	Actin, gamma-enteric smooth muscle [OS=Homo sapiens]	89	1311.95	28	other biological processes	cytosol;cytoskeleton;other cell component	other molecular function	ACTG2	Smooth Muscle Contraction	Common pathways underlying drug addiction; Mechanoregulation and pathology of YAP/TAZ via Hippo and non-Hippo mechanisms; Malignant pleural mesothelioma
P68133	Actin, alpha skeletal muscle [OS=Homo sapiens]	83	1305.76	28	cell organization and biogenesis;other biological processes	cytosol;cytoskeleton;other cell component	cytoskeletal activity;other molecular function	ACTA1	Striated Muscle Contraction	Myometrial relaxation and contraction pathways; Fas ligand pathway and stress induction of heat shock proteins; Physico-chemical features and toxicity-associated pathways; Striated muscle contraction pathway; Mechanoregulation and pathology of YAP/TAZ via Hippo and non-Hippo mechanisms; IL-18 signaling pathway; Malignant pleural mesothelioma
P12109	Collagen alpha-1(VI) chain [OS=Homo sapiens]	56	1074.26	46	cell adhesion;developmental processes;other biological processes	non-structural extracellular;plasma membrane;other membranes;ER/Golgi;other cell component	extracellular structural activity;other molecular function	COL6A1	NCAM1 interactions; Collagen degradation; Assembly of collagen fibrils and other multimeric structures; ECM proteoglycans; Integrin cell surface interactions; Signaling by PDGF; Collagen chain trimerization	miRNA targets in ECM and membrane receptors; PI3K-Akt signaling pathway
P35579	Myosin-9 [OS=Homo sapiens]	52	969.02	99	cell cycle OR cell proliferation;cell organization and biogenesis;protein metabolism;stress response;transport;developmental processes;signal transduction;other biological processes	plasma membrane;other membranes;cytosol;cytoskeleton;nucleus;other cell component	signal transduction activity or receptor binding;cytoskeletal activity;other molecular function	MYH9	Regulation of actin dynamics for phagocytic cup formation; FCGR3A-mediated phagocytosis; Signaling by ALK fusions and activated point mutants; EPHA-mediated growth cone collapse; RHO GTPases activate CIT; Sema4D induced cell migration and growth-cone collapse; RHO GTPases activate PKNs; RHO GTPases Activate ROCKs; Translocation of SLC2A4 (GLUT4) to the plasma membrane; RHO GTPases activate PAKs; …	Primary focal segmental glomerulosclerosis (FSGS); VEGFA-VEGFR2 signaling pathway; Nephrotic syndrome
P63261	Actin, cytoplasmic 2 [OS=Homo sapiens]	90	832.73	29	cell organization and biogenesis;stress response;transport;developmental processes;other biological processes	non-structural extracellular;plasma membrane;other membranes;cytosol;cytoskeleton;other cell component	cytoskeletal activity;other molecular function	ACTG1	Translocation of SLC2A4 (GLUT4) to the plasma membrane; RHO GTPases Activate Formins; EPH-ephrin mediated repulsion of cells; Interaction between L1 and Ankyrins; Clathrin-mediated endocytosis; Regulation of actin dynamics for phagocytic cup formation; FCGR3A-mediated phagocytosis; Signaling by BRAF and RAF1 fusions; Signaling by moderate kinase activity BRAF mutants; Paradoxical activation of RA…	Arrhythmogenic right ventricular cardiomyopathy; Pathogenic Escherichia coli infection; Common pathways underlying drug addiction; Myometrial relaxation and contraction pathways; Focal adhesion; Fas ligand pathway and stress induction of heat shock proteins; Striated muscle contraction pathway; VEGFA-VEGFR2 signaling pathway; Ebola virus infection in host; Thermogenesis; Mechanoregulation and pat…
P02751	Fibronectin [OS=Homo sapiens]	42	801.15	73	cell adhesion;cell organization and biogenesis;protein metabolism;other metabolic processes;stress response;developmental processes;signal transduction;other biological processes	non-structural extracellular;extracellular matrix;plasma membrane;other membranes;ER/Golgi;other cell component	signal transduction activity or receptor binding;enzyme regulator activity;other molecular function	FN1	Integrin cell surface interactions; ECM proteoglycans; Regulation of Insulin-like Growth Factor (IGF) transport and uptake by Insulin-like Growth Factor Binding Proteins (IGFBPs); Post-translational protein phosphorylation; Platelet degranulation ; Interleukin-4 and Interleukin-13 signaling; Cell surface interactions at the vascular wall; Signaling by BRAF and RAF1 fusions; Signaling by moderate …	Mammary gland development pathway - Puberty (Stage 2 of 4); miRNA targets in ECM and membrane receptors; Focal adhesion; Overview of nanoparticle effects; RAC1/PAK1/p38/MMP2 pathway; TGF-beta signaling pathway; Interactions between LOXL4 and oxidative stress pathway; Physico-chemical features and toxicity-associated pathways; TGF-beta signaling in thyroid cells for epithelial-mesenchymal transiti…
Q15582	Transforming growth factor-beta-induced protein ig-h3 [OS=Homo sapiens]	77	741.49	41	cell adhesion;cell cycle OR cell proliferation;cell organization and biogenesis;developmental processes;other biological processes	non-structural extracellular;extracellular matrix;plasma membrane;other membranes;ER/Golgi	signal transduction activity or receptor binding;extracellular structural activity;other molecular function	TGFBI	Amyloid fiber formation
P12110	Collagen alpha-2(VI) chain [OS=Homo sapiens]	47	716.01	39	cell adhesion;other biological processes	non-structural extracellular;plasma membrane;other membranes;ER/Golgi;other cell component	other molecular function	COL6A2	Integrin cell surface interactions; ECM proteoglycans; NCAM1 interactions; Collagen degradation; Signaling by PDGF; Assembly of collagen fibrils and other multimeric structures; Collagen chain trimerization	miRNA targets in ECM and membrane receptors; Focal adhesion; Focal adhesion: PI3K-Akt-mTOR-signaling pathway; PI3K-Akt signaling pathway
P21333	Filamin-A [OS=Homo sapiens]	41	660.38	77	cell cycle OR cell proliferation;cell organization and biogenesis;protein metabolism;other metabolic processes;stress response;transport;developmental processes;signal transduction;other biological processes	non-structural extracellular;plasma membrane;other membranes;cytosol;cytoskeleton;ER/Golgi;nucleus;other cell component	signal transduction activity or receptor binding;cytoskeletal activity;other molecular function	FLNA	OAS antiviral response; Platelet degranulation ; RHO GTPases activate PAKs; GP1b-IX-V activation signalling; Cell-extracellular matrix interactions	Androgen receptor signaling pathway; Prolactin signaling pathway; Focal adhesion; Hypothesized pathways in pathogenesis of cardiovascular disease; MAPK signaling pathway; IL-4 signaling pathway; Ebola virus infection in host; Joubert syndrome
P24821	Tenascin [OS=Homo sapiens]	41	641.41	60	cell adhesion;cell-cell signaling;cell organization and biogenesis;stress response;developmental processes;other biological processes	extracellular matrix;ER/Golgi	extracellular structural activity;other molecular function	TNC	Regulation of Insulin-like Growth Factor (IGF) transport and uptake by Insulin-like Growth Factor Binding Proteins (IGFBPs); Post-translational protein phosphorylation; Integrin cell surface interactions; ECM proteoglycans; Syndecan interactions	Focal adhesion; TGF-beta signaling pathway; Amplification and expansion of oncogenic pathways as metastatic traits; TGF-beta signaling in thyroid cells for epithelial-mesenchymal transition; Focal adhesion: PI3K-Akt-mTOR-signaling pathway; PI3K-Akt signaling pathway
Q15063	Periostin [OS=Homo sapiens]	47	581.18	34	cell adhesion;cell organization and biogenesis;other biological processes	non-structural extracellular;extracellular matrix;ER/Golgi	other molecular function	POSTN		Hypothesized pathways in pathogenesis of cardiovascular disease; Amplification and expansion of oncogenic pathways as metastatic traits
P55268	Laminin subunit beta-2 [OS=Homo sapiens]	51	554.64	61	cell adhesion;cell organization and biogenesis;stress response;developmental processes;other biological processes	non-structural extracellular;extracellular matrix;ER/Golgi;other cell component	signal transduction activity or receptor binding;extracellular structural activity;other molecular function	LAMB2	ECM proteoglycans; Regulation of Insulin-like Growth Factor (IGF) transport and uptake by Insulin-like Growth Factor Binding Proteins (IGFBPs); Post-translational protein phosphorylation; Non-integrin membrane-ECM interactions; Laminin interactions; MET activates PTK2 signaling	Alpha 6 beta 4 signaling pathway; Primary focal segmental glomerulosclerosis (FSGS); miRNA targets in ECM and membrane receptors; Focal adhesion; Focal adhesion: PI3K-Akt-mTOR-signaling pathway; PI3K-Akt signaling pathway; Inflammatory response pathway; Small cell lung cancer; Nephrotic syndrome; Genes controlling nephrogenesis; Malignant pleural mesothelioma
P02679	Fibrinogen gamma chain [OS=Homo sapiens]	58	474.33	28	cell adhesion;cell organization and biogenesis;protein metabolism;other metabolic processes;stress response;transport;other biological processes	non-structural extracellular;plasma membrane;other membranes;ER/Golgi;other cell component	signal transduction activity or receptor binding;other molecular function	FGG	Integrin cell surface interactions; Regulation of Insulin-like Growth Factor (IGF) transport and uptake by Insulin-like Growth Factor Binding Proteins (IGFBPs); Post-translational protein phosphorylation; ER-Phagosome pathway; Platelet degranulation ; MyD88:MAL(TIRAP) cascade initiated on plasma membrane; MyD88 deficiency (TLR2/4); IRAK4 deficiency (TLR2/4); Regulation of TLR by endogenous ligand…	Selenium micronutrient network; Folate metabolism; Blood clotting cascade; Complement system; VEGFA-VEGFR2 signaling pathway; Fibrin complement receptor 3 signaling pathway; COVID-19, thrombosis and anticoagulation; Network map of SARS-CoV-2 signaling pathway
O15230	Laminin subunit alpha-5 [OS=Homo sapiens]	28	470.47	71	cell adhesion;cell organization and biogenesis;developmental processes;signal transduction;other biological processes	non-structural extracellular;extracellular matrix;other cell component	signal transduction activity or receptor binding;extracellular structural activity	LAMA5	ECM proteoglycans; Non-integrin membrane-ECM interactions; Degradation of the extracellular matrix; Interleukin-4 and Interleukin-13 signaling; Laminin interactions; MET activates PTK2 signaling	Alpha 6 beta 4 signaling pathway; Primary focal segmental glomerulosclerosis (FSGS); Complement system; Focal adhesion; Focal adhesion: PI3K-Akt-mTOR-signaling pathway; PI3K-Akt signaling pathway; Inflammatory response pathway; Small cell lung cancer; Malignant pleural mesothelioma
P11047	Laminin subunit gamma-1 [OS=Homo sapiens]	43	440.99	52	cell adhesion;cell organization and biogenesis;other biological processes	non-structural extracellular;extracellular matrix;ER/Golgi;other cell component	extracellular structural activity	LAMC1	ECM proteoglycans; Degradation of the extracellular matrix; Regulation of Insulin-like Growth Factor (IGF) transport and uptake by Insulin-like Growth Factor Binding Proteins (IGFBPs); Post-translational protein phosphorylation; Non-integrin membrane-ECM interactions; Laminin interactions; L1CAM interactions; MET activates PTK2 signaling; EGR2 and SOX10-mediated initiation of Schwann cell myelina…	Alpha 6 beta 4 signaling pathway; Complement system; Endoderm differentiation; miRNA targets in ECM and membrane receptors; Focal adhesion; Focal adhesion: PI3K-Akt-mTOR-signaling pathway; PI3K-Akt signaling pathway; Inflammatory response pathway; Small cell lung cancer; Malignant pleural mesothelioma
P02675	Fibrinogen beta chain [OS=Homo sapiens]	73	420.09	31	cell adhesion;cell organization and biogenesis;protein metabolism;other metabolic processes;stress response;other biological processes	non-structural extracellular;plasma membrane;other membranes;ER/Golgi;other cell component	signal transduction activity or receptor binding;other molecular function	FGB	ER-Phagosome pathway; Common Pathway of Fibrin Clot Formation; Platelet degranulation ; Integrin cell surface interactions; Signaling by BRAF and RAF1 fusions; MyD88:MAL(TIRAP) cascade initiated on plasma membrane; MyD88 deficiency (TLR2/4); IRAK4 deficiency (TLR2/4); Regulation of TLR by endogenous ligand; Signaling by moderate kinase activity BRAF mutants; Paradoxical activation of RAF signalin…	Selenium micronutrient network; Folate metabolism; Blood clotting cascade; Complement system; VEGFA-VEGFR2 signaling pathway; Fibrin complement receptor 3 signaling pathway; COVID-19, thrombosis and anticoagulation; Network map of SARS-CoV-2 signaling pathway; Complement and coagulation cascades
P98088	Mucin-5AC [OS=Homo sapiens]	23	403.59	71	signal transduction	non-structural extracellular;extracellular matrix;plasma membrane;other membranes;ER/Golgi;other cell component	extracellular structural activity	MUC5AC	Dectin-2 family; Termination of O-glycan biosynthesis; Defective GALNT3 causes HFTC; Defective C1GALT1C1 causes TNPS; Defective GALNT12 causes CRCS1
P02452	Collagen alpha-1(I) chain [OS=Homo sapiens]	28	391.62	33
P07437	Tubulin beta chain [OS=Homo sapiens]	67	388.56	25	cell cycle OR cell proliferation;cell organization and biogenesis;stress response;transport;other biological processes	non-structural extracellular;other membranes;cytosol;cytoskeleton;nucleus;other cytoplasmic organelle;other cell component	signal transduction activity or receptor binding;cytoskeletal activity;other molecular function	TUBB	Neutrophil degranulation; Anchoring of the basal body to the plasma membrane; Recruitment of NuMA to mitotic centrosomes; Regulation of PLK1 Activity at G2/M Transition; Loss of Nlp from mitotic centrosomes; Recruitment of mitotic centrosome proteins and complexes; AURKA Activation by TPX2; Potential therapeutics for SARS	Alzheimer's disease and miRNA effects; Pathogenic Escherichia coli infection; Parkin-ubiquitin proteasomal system pathway; Alzheimer's disease
Q99715	Collagen alpha-1(XII) chain [OS=Homo sapiens]	30	383.29	69	cell adhesion;cell organization and biogenesis;developmental processes	extracellular matrix;ER/Golgi	extracellular structural activity	COL12A1	Collagen degradation; Assembly of collagen fibrils and other multimeric structures; Collagen chain trimerization
P08123	Collagen alpha-2(I) chain [OS=Homo sapiens]	24	374.9	28	cell organization and biogenesis;other metabolic processes;developmental processes;signal transduction;other biological processes	non-structural extracellular;extracellular matrix;ER/Golgi	extracellular structural activity;other molecular function	COL1A2	Collagen degradation; Integrin cell surface interactions; ECM proteoglycans; Collagen chain trimerization; SMAD2/SMAD3:SMAD4 heterotrimer regulates transcription; Interleukin-4 and Interleukin-13 signaling; Immunoregulatory interactions between a Lymphoid and a non-Lymphoid cell; Cell surface interactions at the vascular wall; Syndecan interactions; MET activates PTK2 signaling; Platelet Adhesion…	miRNA targets in ECM and membrane receptors; Focal adhesion; TGF-beta signaling pathway; Focal adhesion: PI3K-Akt-mTOR-signaling pathway; PI3K-Akt signaling pathway; Inflammatory response pathway; IL-18 signaling pathway; Type I collagen synthesis in the context of osteogenesis imperfecta; Angiotensin II receptor type 1 pathway; CCL18 signaling pathway; NRP1-triggered signaling pathways in pancre…
P68371	Tubulin beta-4B chain [OS=Homo sapiens]	70	366.95	26	cell cycle OR cell proliferation;cell organization and biogenesis;stress response;other biological processes	non-structural extracellular;cytosol;cytoskeleton;other cytoplasmic organelle;other cell component	signal transduction activity or receptor binding;cytoskeletal activity;nucleic acid binding activity;other molecular function	TUBB4B	Translocation of SLC2A4 (GLUT4) to the plasma membrane; Neutrophil degranulation; Separation of Sister Chromatids; MHC class II antigen presentation; Resolution of Sister Chromatid Cohesion; HSP90 chaperone cycle for steroid hormone receptors (SHR) in the presence of ligand; RHO GTPases Activate Formins; COPI-mediated anterograde transport; COPI-independent Golgi-to-ER retrograde traffic; HCMV Ea…	Alzheimer's disease and miRNA effects; Pathogenic Escherichia coli infection; Parkin-ubiquitin proteasomal system pathway; Alzheimer's disease
P35580	Myosin-10 [OS=Homo sapiens]	16	352.81	30	cell adhesion;cell cycle OR cell proliferation;cell organization and biogenesis;other biological processes	plasma membrane;other membranes;cytosol;cytoskeleton;other cell component	cytoskeletal activity;nucleic acid binding activity;other molecular function	MYH10	Sema4D induced cell migration and growth-cone collapse; EPHA-mediated growth cone collapse; RHO GTPases activate PAKs; RHO GTPases activate PKNs; RHO GTPases activate CIT; RHO GTPases Activate ROCKs	Regulation of actin cytoskeleton
P01024	Complement C3 [OS=Homo sapiens]	34	349.21	48	cell-cell signaling;cell organization and biogenesis;protein metabolism;other metabolic processes;stress response;developmental processes;signal transduction;other biological processes	non-structural extracellular;plasma membrane;other membranes;ER/Golgi;other cytoplasmic organelle;other cell component	signal transduction activity or receptor binding;enzyme regulator activity	C3	Neutrophil degranulation; Purinergic signaling in leishmaniasis infection; Regulation of Insulin-like Growth Factor (IGF) transport and uptake by Insulin-like Growth Factor Binding Proteins (IGFBPs); Post-translational protein phosphorylation; Immunoregulatory interactions between a Lymphoid and a non-Lymphoid cell; Regulation of Complement cascade; G alpha (i) signalling events; Peptide ligand-b…	Allograft rejection; Complement system; TYROBP causal network in microglia; Cells and molecules involved in local acute inflammatory response ; 16p11.2 distal deletion syndrome; Complement system in neuronal development and plasticity; Acquired partial lipodystrophy / Barraquer-Simons syndrome; Complement activation; Complement and coagulation cascades
P08572	Collagen alpha-2(IV) chain [OS=Homo sapiens]	24	329.45	21	cell organization and biogenesis;RNA metabolism OR transcription;other metabolic processes;developmental processes;signal transduction;other biological processes	non-structural extracellular;extracellular matrix;ER/Golgi	extracellular structural activity	COL4A2	Collagen degradation; Signaling by PDGF; Integrin cell surface interactions; ECM proteoglycans; NCAM1 interactions; Collagen chain trimerization; Non-integrin membrane-ECM interactions; Anchoring fibril formation; Crosslinking of collagen fibrils; Scavenging by Class A Receptors; Laminin interactions	miRNA targets in ECM and membrane receptors; Focal adhesion; Hepatitis C and hepatocellular carcinoma; Focal adhesion: PI3K-Akt-mTOR-signaling pathway; PI3K-Akt signaling pathway; Epithelial to mesenchymal transition in colorectal cancer; Small cell lung cancer; Malignant pleural mesothelioma
P12814	Alpha-actinin-1 [OS=Homo sapiens]	52	328.59	40	cell adhesion;cell organization and biogenesis;RNA metabolism OR transcription;other metabolic processes;developmental processes;other biological processes	non-structural extracellular;plasma membrane;other membranes;cytosol;cytoskeleton;nucleus;other cell component	signal transduction activity or receptor binding;cytoskeletal activity;nucleic acid binding activity;other molecular function	ACTN1	Nephrin family interactions; Platelet degranulation ; Syndecan interactions; RHOD GTPase cycle; RHOF GTPase cycle; RHOBTB2 GTPase cycle; Regulation of cytoskeletal remodeling and cell spreading by IPP complex components	Arrhythmogenic right ventricular cardiomyopathy; Focal adhesion; Ebola virus infection in host; MFAP5 effect on permeability and motility of endothelial cells via cytoskeleton rearrangement; Regulation of actin cytoskeleton
Q13885	Tubulin beta-2A chain [OS=Homo sapiens]	51	325.06	22	cell cycle OR cell proliferation;cell organization and biogenesis;developmental processes;other biological processes	non-structural extracellular;cytoskeleton;other cell component	cytoskeletal activity;other molecular function	TUBB2A	Translocation of SLC2A4 (GLUT4) to the plasma membrane; Separation of Sister Chromatids; Resolution of Sister Chromatid Cohesion; RHO GTPases Activate Formins; EML4 and NUDC in mitotic spindle formation; Recycling pathway of L1; HCMV Early Events; Carboxyterminal post-translational modifications of tubulin; MHC class II antigen presentation; The role of GTSE1 in G2/M progression after G2 checkpoi…	Alzheimer's disease and miRNA effects; Pathogenic Escherichia coli infection; Parkin-ubiquitin proteasomal system pathway; Alzheimer's disease
P14618	Pyruvate kinase PKM [OS=Homo sapiens]	73	324.01	33	protein metabolism;RNA metabolism OR transcription;other metabolic processes;other biological processes	non-structural extracellular;cytosol;ER/Golgi;nucleus;other cell component	nucleic acid binding activity;kinase activity;other molecular function	PKM	Neutrophil degranulation	Photodynamic therapy-induced HIF-1 survival signaling; Amino acid metabolism; Clear cell renal cell carcinoma pathways; Metabolic reprogramming in colon cancer; Aerobic glycolysis; Glycolysis in senescence; Glucose metabolism in triple-negative breast cancer cells; Glycolysis and gluconeogenesis
P55083	Microfibril-associated glycoprotein 4 [OS=Homo sapiens]	73	298.95	10	cell adhesion;cell organization and biogenesis;stress response;other biological processes	non-structural extracellular;extracellular matrix	signal transduction activity or receptor binding;other molecular function	MFAP4	Molecules associated with elastic fibres
Q71U36	Tubulin alpha-1A chain [OS=Homo sapiens]	71	278.85	24	cell cycle OR cell proliferation;cell organization and biogenesis;transport;other biological processes	cytosol;cytoskeleton;other cytoplasmic organelle;other cell component	cytoskeletal activity;other molecular function	TUBA1A	COPI-dependent Golgi-to-ER retrograde traffic; Separation of Sister Chromatids; MHC class II antigen presentation; Resolution of Sister Chromatid Cohesion; RHO GTPases Activate Formins; EML4 and NUDC in mitotic spindle formation; Kinesins; The role of GTSE1 in G2/M progression after G2 checkpoint; RHO GTPases activate IQGAPs; Translocation of SLC2A4 (GLUT4) to the plasma membrane; Assembly and ce…	Alzheimer's disease and miRNA effects; Pathogenic Escherichia coli infection; Parkin-ubiquitin proteasomal system pathway; Alzheimer's disease
P68366	Tubulin alpha-4A chain [OS=Homo sapiens]	59	269.68	21	cell cycle OR cell proliferation;cell organization and biogenesis;other biological processes	non-structural extracellular;cytosol;cytoskeleton;other cell component	cytoskeletal activity;other molecular function	TUBA4A	Intraflagellar transport; Recruitment of NuMA to mitotic centrosomes; Regulation of PLK1 Activity at G2/M Transition; Loss of Nlp from mitotic centrosomes; Recruitment of mitotic centrosome proteins and complexes; Anchoring of the basal body to the plasma membrane; AURKA Activation by TPX2; COPI-dependent Golgi-to-ER retrograde traffic; Kinesins; MHC class II antigen presentation; HSP90 chaperone…	Alzheimer's disease and miRNA effects; Pathogenic Escherichia coli infection; Parkin-ubiquitin proteasomal system pathway; Alzheimer's disease
P04350	Tubulin beta-4A chain [OS=Homo sapiens]	62	268.82	21	cell cycle OR cell proliferation;cell organization and biogenesis;other biological processes	non-structural extracellular;cytosol;cytoskeleton;other cell component	cytoskeletal activity;other molecular function	TUBB4A	Recycling pathway of L1; COPI-dependent Golgi-to-ER retrograde traffic; Separation of Sister Chromatids; The role of GTSE1 in G2/M progression after G2 checkpoint; Translocation of SLC2A4 (GLUT4) to the plasma membrane; Microtubule-dependent trafficking of connexons from Golgi to the plasma membrane; Gap junction assembly; MHC class II antigen presentation; Resolution of Sister Chromatid Cohesion…	Alzheimer's disease and miRNA effects; Pathogenic Escherichia coli infection; Parkin-ubiquitin proteasomal system pathway; Alzheimer's disease
P15502	Elastin [OS=Homo sapiens]	44	266.04	11	cell organization and biogenesis;developmental processes;other biological processes	non-structural extracellular;extracellular matrix	extracellular structural activity;other molecular function	ELN	Degradation of the extracellular matrix; Molecules associated with elastic fibres	Lung fibrosis; 7q11.23 copy number variation syndrome
P02462	Collagen alpha-1(IV) chain [OS=Homo sapiens]	16	265.61	18	cell organization and biogenesis;developmental processes;signal transduction;other biological processes	non-structural extracellular;extracellular matrix;ER/Golgi	extracellular structural activity;other molecular function	COL4A1	ECM proteoglycans; Collagen degradation; Signaling by PDGF; Integrin cell surface interactions; NCAM1 interactions; Collagen chain trimerization; Non-integrin membrane-ECM interactions; Laminin interactions; Anchoring fibril formation; Crosslinking of collagen fibrils; Scavenging by Class A Receptors	Spinal cord injury; miRNA targets in ECM and membrane receptors; Focal adhesion; Overview of nanoparticle effects; Focal adhesion: PI3K-Akt-mTOR-signaling pathway; PI3K-Akt signaling pathway; Epithelial to mesenchymal transition in colorectal cancer; Small cell lung cancer; Malignant pleural mesothelioma
P0DOX5	Immunoglobulin gamma-1 heavy chain [OS=Homo sapiens]	48	240.57	15	other biological processes	non-structural extracellular;plasma membrane;other membranes;other cell component
P01857	Immunoglobulin heavy constant gamma 1 [OS=Homo sapiens]	52	240.57	14	cell organization and biogenesis;stress response;transport;signal transduction;other biological processes	non-structural extracellular;plasma membrane;other membranes;other cell component	signal transduction activity or receptor binding;other molecular function	IGHG1	Regulation of actin dynamics for phagocytic cup formation; FCGR3A-mediated phagocytosis; Regulation of Complement cascade; Initial triggering of complement; Classical antibody-mediated complement activation; FCGR activation; Role of phospholipids in phagocytosis; FCGR3A-mediated IL10 synthesis; Interleukin-4 and Interleukin-13 signaling	Interactions of natural killer cells in pancreatic cancer
P23142	Fibulin-1 [OS=Homo sapiens]	40	231.12	20	cell organization and biogenesis;protein metabolism;other metabolic processes;stress response;developmental processes;other biological processes	non-structural extracellular;extracellular matrix	signal transduction activity or receptor binding;enzyme regulator activity;extracellular structural activity;other molecular function	FBLN1	Molecules associated with elastic fibres
P17661	Desmin [OS=Homo sapiens]	64	230.36	31	cell organization and biogenesis;other biological processes	plasma membrane;other membranes;cytosol;cytoskeleton;nucleus;other cell component	cytoskeletal activity;other molecular function	DES	Striated Muscle Contraction	Arrhythmogenic right ventricular cardiomyopathy; Striated muscle contraction pathway; IL-18 signaling pathway; Synthesis of ceramides and 1-deoxyceramides
Q12805	EGF-containing fibulin-like extracellular matrix protein 1 [OS=Homo sapiens]	53	226.45	18	protein metabolism;other metabolic processes;developmental processes;signal transduction;other biological processes	non-structural extracellular;extracellular matrix	signal transduction activity or receptor binding;kinase activity;other molecular function	EFEMP1	Molecules associated with elastic fibres
O43707	Alpha-actinin-4 [OS=Homo sapiens]	40	216.02	31	cell organization and biogenesis;RNA metabolism OR transcription;other metabolic processes;stress response;transport;signal transduction;other biological processes	non-structural extracellular;plasma membrane;other membranes;cytosol;cytoskeleton;nucleus;other cell component	signal transduction activity or receptor binding;cytoskeletal activity;nucleic acid binding activity;other molecular function	ACTN4	Platelet degranulation ; Nephrin family interactions	Arrhythmogenic right ventricular cardiomyopathy; Primary focal segmental glomerulosclerosis (FSGS); Focal adhesion; Striated muscle contraction pathway; Ebola virus infection in host; Nephrotic syndrome; Alstrom syndrome
P15311	Ezrin [OS=Homo sapiens]	42	213.16	25	cell adhesion;cell cycle OR cell proliferation;cell organization and biogenesis;transport;signal transduction;other biological processes	plasma membrane;other membranes;cytosol;cytoskeleton;nucleus;other cytoplasmic organelle;other cell component	cytoskeletal activity;other molecular function	EZR	Recycling pathway of L1; Sensory processing of sound by outer hair cells of the cochlea; Sensory processing of sound by inner hair cells of the cochlea; Netrin-1 signaling	Pathogenic Escherichia coli infection; AGE/RAGE pathway; VEGFA-VEGFR2 signaling pathway; 16p11.2 proximal deletion syndrome; CCL18 signaling pathway; Regulation of actin cytoskeleton; GDNF signaling
P01834	Immunoglobulin kappa constant [OS=Homo sapiens]	87	210.75	7	cell organization and biogenesis;stress response;transport;signal transduction;other biological processes	non-structural extracellular;plasma membrane;other membranes;other cell component	signal transduction activity or receptor binding;other molecular function	IGKC	Scavenging of heme from plasma; Immunoregulatory interactions between a Lymphoid and a non-Lymphoid cell; Regulation of Complement cascade; Initial triggering of complement; Classical antibody-mediated complement activation; Cell surface interactions at the vascular wall; FCGR activation; Regulation of actin dynamics for phagocytic cup formation; Role of phospholipids in phagocytosis; Role of LAT…
P04004	Vitronectin [OS=Homo sapiens]	38	206.5	15	cell adhesion;cell organization and biogenesis;transport;developmental processes;other biological processes	non-structural extracellular;extracellular matrix;plasma membrane;other membranes;ER/Golgi;other cell component	signal transduction activity or receptor binding;extracellular structural activity;other molecular function	VTN	Integrin cell surface interactions; ECM proteoglycans; Molecules associated with elastic fibres; Regulation of Complement cascade; Syndecan interactions	Primary focal segmental glomerulosclerosis (FSGS); Complement system; Focal adhesion; Focal adhesion: PI3K-Akt-mTOR-signaling pathway; PI3K-Akt signaling pathway; Epithelial to mesenchymal transition in colorectal cancer; Inflammatory response pathway; Complement system in neuronal development and plasticity
Q00610	Clathrin heavy chain 1 [OS=Homo sapiens]	29	203.96	39	cell cycle OR cell proliferation;cell organization and biogenesis;other metabolic processes;transport;other biological processes	plasma membrane;other membranes;cytosol;cytoskeleton;ER/Golgi;other cytoplasmic organelle;other cell component	signal transduction activity or receptor binding;nucleic acid binding activity;other molecular function	CLTC	RHOV GTPase cycle; RHOU GTPase cycle; MHC class II antigen presentation; Lysosome Vesicle Biogenesis; ALK mutants bind TKIs; Signaling by ALK fusions and activated point mutants; Nuclear events stimulated by ALK signaling in cancer; Cargo recognition for clathrin-mediated endocytosis; WNT5A-dependent internalization of FZD4; EPH-ephrin mediated repulsion of cells; Recycling pathway of L1; Retrogr…	Synaptic vesicle pathway; VEGFA-VEGFR2 signaling pathway; Ebola virus infection in host; Fragile X syndrome; 7q11.23 copy number variation syndrome; Complement and coagulation cascades
Q6PEY2	Tubulin alpha-3E chain [OS=Homo sapiens]	53	203.83	16	cell cycle OR cell proliferation;cell organization and biogenesis;other biological processes	cytoskeleton;other cell component	cytoskeletal activity;other molecular function	TUBA3E	COPI-dependent Golgi-to-ER retrograde traffic; HCMV Early Events; Separation of Sister Chromatids; The role of GTSE1 in G2/M progression after G2 checkpoint; COPI-mediated anterograde transport; MHC class II antigen presentation; Resolution of Sister Chromatid Cohesion; HSP90 chaperone cycle for steroid hormone receptors (SHR) in the presence of ligand; RHO GTPases Activate Formins; COPI-independ…	Alzheimer's disease and miRNA effects; Pathogenic Escherichia coli infection; Parkin-ubiquitin proteasomal system pathway; Alzheimer's disease
P0C0L5	Complement C4-B [OS=Homo sapiens]	20	197.07	21	stress response;other biological processes	non-structural extracellular;plasma membrane;other membranes;other cell component	enzyme regulator activity;other molecular function	C4B; C4B_2	Initial triggering of complement; Regulation of Complement cascade; Activation of C3 and C5	Allograft rejection; Oxidative damage response; Complement system in neuronal development and plasticity; Complement activation; Complement and coagulation cascades; Sudden infant death syndrome (SIDS) susceptibility pathways
Q14315	Filamin-C [OS=Homo sapiens]	17	196.14	37	cell organization and biogenesis	plasma membrane;other membranes;cytosol;cytoskeleton;other cell component	cytoskeletal activity;other molecular function	FLNC	Cell-extracellular matrix interactions	Focal adhesion; MAPK signaling pathway; Ebola virus infection in host
P04406	Glyceraldehyde-3-phosphate dehydrogenase [OS=Homo sapiens]	63	195.68	15	cell organization and biogenesis;protein metabolism;other metabolic processes;stress response;other biological processes	plasma membrane;other membranes;cytosol;cytoskeleton;nucleus;other cell component	enzyme regulator activity;cytoskeletal activity;other molecular function	GAPDH	Glycolysis; Gluconeogenesis	Cori cycle; Alzheimer's disease and miRNA effects; HIF1A and PPARG regulation of glycolysis; VEGFA-VEGFR2 signaling pathway; Clear cell renal cell carcinoma pathways; Metabolic reprogramming in colon cancer; Aerobic glycolysis; 7q11.23 copy number variation syndrome; Glycolysis in senescence; Alzheimer's disease; Glycolysis and gluconeogenesis; Sudden infant death syndrome (SIDS) susceptibility p…
Q9BXN1	Asporin [OS=Homo sapiens]	50	195.53	17	other biological processes	non-structural extracellular;extracellular matrix;other cell component	other molecular function	ASPN	ECM proteoglycans
P68104	Elongation factor 1-alpha 1 [OS=Homo sapiens]	35	194.58	16	protein metabolism;other metabolic processes;other biological processes	non-structural extracellular;plasma membrane;other membranes;cytosol;cytoskeleton;nucleus;other cytoplasmic organelle;other cell component	nucleic acid binding activity;other molecular function	EEF1A1	Neutrophil degranulation; Chaperone Mediated Autophagy; Protein methylation; Peptide chain elongation; HSF1 activation	Translation factors; Fragile X syndrome; 2q37 copy number variation syndrome
Q05707	Collagen alpha-1(XIV) chain [OS=Homo sapiens]	26	190.69	30	cell adhesion;cell organization and biogenesis	extracellular matrix;ER/Golgi;other cell component	extracellular structural activity;other molecular function	COL14A1	Collagen degradation; Assembly of collagen fibrils and other multimeric structures; Collagen chain trimerization
Q7Z406	Myosin-14 [OS=Homo sapiens]	13	189.92	24	cell organization and biogenesis;other biological processes	cytosol;cytoskeleton;other cell component	cytoskeletal activity;other molecular function	MYH14	RHO GTPases activate CIT; EPHA-mediated growth cone collapse; Sema4D induced cell migration and growth-cone collapse; RHO GTPases activate PKNs; RHO GTPases Activate ROCKs; RHO GTPases activate PAKs
Q13509	Tubulin beta-3 chain [OS=Homo sapiens]	37	189.59	16	cell cycle OR cell proliferation;cell organization and biogenesis;developmental processes;signal transduction;other biological processes	non-structural extracellular;cytoskeleton;other cell component	signal transduction activity or receptor binding;cytoskeletal activity;other molecular function	TUBB3	Translocation of SLC2A4 (GLUT4) to the plasma membrane; Separation of Sister Chromatids; Resolution of Sister Chromatid Cohesion; RHO GTPases Activate Formins; EML4 and NUDC in mitotic spindle formation; Recycling pathway of L1; HCMV Early Events; Carboxyterminal post-translational modifications of tubulin; MHC class II antigen presentation; The role of GTSE1 in G2/M progression after G2 checkpoi…	Alzheimer's disease and miRNA effects; Pathogenic Escherichia coli infection; Parkin-ubiquitin proteasomal system pathway; Exercise-induced circadian regulation; Alzheimer's disease
P20774	Mimecan [OS=Homo sapiens]	49	186.87	16	developmental processes;signal transduction;other biological processes	extracellular matrix;ER/Golgi;other cytoplasmic organelle	signal transduction activity or receptor binding	OGN	Keratan sulfate biosynthesis; Keratan sulfate degradation; Defective CHST6 causes MCDC1; Defective ST3GAL3 causes MCT12 and EIEE15; Defective B4GALT1 causes B4GALT1-CDG (CDG-2d)
P0C0L4	Complement C4-A [OS=Homo sapiens]	20	186.13	22	stress response;other biological processes	non-structural extracellular;plasma membrane;other membranes;ER/Golgi;other cell component	enzyme regulator activity;other molecular function	C4A	Initial triggering of complement; Regulation of Complement cascade; Regulation of Insulin-like Growth Factor (IGF) transport and uptake by Insulin-like Growth Factor Binding Proteins (IGFBPs); Post-translational protein phosphorylation; Activation of C3 and C5	Allograft rejection; Complement system; Complement system in neuronal development and plasticity; Complement activation; Complement and coagulation cascades; Sudden infant death syndrome (SIDS) susceptibility pathways
P14543	Nidogen-1 [OS=Homo sapiens]	29	186	27	cell adhesion;cell organization and biogenesis;developmental processes;other biological processes	non-structural extracellular;extracellular matrix;plasma membrane;other membranes;other cell component	extracellular structural activity;other molecular function	NID1	Degradation of the extracellular matrix; Laminin interactions
P00966	Argininosuccinate synthase [OS=Homo sapiens]	67	184.35	25	other metabolic processes;stress response;developmental processes;other biological processes	other membranes;cytosol;mitochondrion;ER/Golgi;nucleus;other cytoplasmic organelle;other cell component	other molecular function	ASS1	Urea cycle	Alanine and aspartate metabolism; Amino acid metabolism
P00747	Plasminogen [OS=Homo sapiens]	44	181.72	28	cell-cell signaling;cell organization and biogenesis;protein metabolism;stress response;developmental processes;other biological processes	non-structural extracellular;plasma membrane;other membranes;other cell component	signal transduction activity or receptor binding;other molecular function	PLG	Platelet degranulation ; Regulation of Insulin-like Growth Factor (IGF) transport and uptake by Insulin-like Growth Factor Binding Proteins (IGFBPs); Signaling by PDGF; Activation of Matrix Metalloproteinases; Dissolution of Fibrin Clot	Selenium micronutrient network; Vitamin B12 metabolism; Folate metabolism; Blood clotting cascade; Complement system; Fibrin complement receptor 3 signaling pathway; Complement and coagulation cascades
P04003	C4b-binding protein alpha chain [OS=Homo sapiens]	48	179.34	21	stress response;other biological processes	non-structural extracellular;plasma membrane;other membranes		C4BPA	Regulation of Complement cascade	Complement system; Complement system in neuronal development and plasticity
Q9Y6C2	EMILIN-1 [OS=Homo sapiens]	30	172.84	24	cell adhesion;cell organization and biogenesis;developmental processes;other biological processes	non-structural extracellular;extracellular matrix;plasma membrane;other membranes;other cell component	signal transduction activity or receptor binding;extracellular structural activity;other molecular function	EMILIN1	Molecules associated with elastic fibres
P02671	Fibrinogen alpha chain [OS=Homo sapiens]	32	171.59	23	cell adhesion;cell organization and biogenesis;protein metabolism;other metabolic processes;stress response;other biological processes	non-structural extracellular;plasma membrane;other membranes;ER/Golgi;other cell component	signal transduction activity or receptor binding;other molecular function	FGA	ER-Phagosome pathway; Signaling by BRAF and RAF1 fusions; Regulation of Insulin-like Growth Factor (IGF) transport and uptake by Insulin-like Growth Factor Binding Proteins (IGFBPs); Post-translational protein phosphorylation; Platelet degranulation ; Integrin cell surface interactions; Amyloid fiber formation; MyD88:MAL(TIRAP) cascade initiated on plasma membrane; MyD88 deficiency (TLR2/4); IRAK…	Selenium micronutrient network; Folate metabolism; Blood clotting cascade; Complement system; VEGFA-VEGFR2 signaling pathway; Fibrin complement receptor 3 signaling pathway; COVID-19, thrombosis and anticoagulation; Network map of SARS-CoV-2 signaling pathway
Q9Y490	Talin-1 [OS=Homo sapiens]	18	169.71	29	cell adhesion;cell organization and biogenesis;signal transduction;other biological processes	non-structural extracellular;plasma membrane;other membranes;cytosol;cytoskeleton;other cell component	signal transduction activity or receptor binding;cytoskeletal activity;other molecular function	TLN1	Signaling by BRAF and RAF1 fusions; Platelet degranulation ; Smooth Muscle Contraction; GRB2:SOS provides linkage to MAPK signaling for Integrins ; p130Cas linkage to MAPK signaling for integrins; Signaling by moderate kinase activity BRAF mutants; Paradoxical activation of RAF signaling by kinase inactive BRAF; Signaling downstream of RAS mutants; Signaling by RAF1 mutants; MAP2K and MAPK activa…	Integrin-mediated cell adhesion; Primary focal segmental glomerulosclerosis (FSGS); Focal adhesion
P56470	Galectin-4 [OS=Homo sapiens]	44	168.49	14	cell adhesion;other metabolic processes;stress response	non-structural extracellular;plasma membrane;other membranes;cytosol	other molecular function	LGALS4
P02748	Complement component C9 [OS=Homo sapiens]	44	166.05	24	cell organization and biogenesis;stress response;other biological processes	non-structural extracellular;plasma membrane;other membranes		C9	Regulation of Complement cascade; Terminal pathway of complement	Allograft rejection; Complement system; Complement system in neuronal development and plasticity; Complement activation; Complement and coagulation cascades
O00159	Unconventional myosin-Ic [OS=Homo sapiens]	34	163.35	30	cell organization and biogenesis;stress response;transport;signal transduction;other biological processes	plasma membrane;other membranes;cytosol;cytoskeleton;nucleus;other cell component	signal transduction activity or receptor binding;cytoskeletal activity;other molecular function	MYO1C	Sensory processing of sound by inner hair cells of the cochlea; Sensory processing of sound by outer hair cells of the cochlea; Translocation of SLC2A4 (GLUT4) to the plasma membrane; Regulation of actin dynamics for phagocytic cup formation; FCGR3A-mediated phagocytosis	VEGFA-VEGFR2 signaling pathway; Insulin signaling
P10909	Clusterin [OS=Homo sapiens]	39	161.84	18	cell cycle OR cell proliferation;cell organization and biogenesis;protein metabolism;other metabolic processes;stress response;transport;developmental processes;signal transduction;other biological processes	non-structural extracellular;other membranes;cytosol;mitochondrion;ER/Golgi;nucleus;other cell component	signal transduction activity or receptor binding;cytoskeletal activity;other molecular function	CLU	Platelet degranulation ; Regulation of Complement cascade; Terminal pathway of complement; Antimicrobial peptides	Male infertility; Complement system in neuronal development and plasticity; Complement and coagulation cascades
P07355	Annexin A2 [OS=Homo sapiens]	51	159.96	17	cell organization and biogenesis;RNA metabolism OR transcription;other metabolic processes;transport;developmental processes;other biological processes	non-structural extracellular;extracellular matrix;plasma membrane;other membranes;cytosol;nucleus;other cytoplasmic organelle;other cell component	transporter activity;enzyme regulator activity;cytoskeletal activity;other molecular function	ANXA2	Neutrophil degranulation; Smooth Muscle Contraction; Dissolution of Fibrin Clot; Gene and protein expression by JAK-STAT signaling after Interleukin-12 stimulation	Gastrin signaling pathway; CCL18 signaling pathway; Prostaglandin synthesis and regulation
Q562R1	Beta-actin-like protein 2 [OS=Homo sapiens]	44	159.82	12	cell organization and biogenesis;developmental processes;other biological processes	other membranes;cytoskeleton;nucleus;other cell component	cytoskeletal activity;other molecular function	ACTBL2
P21810	Biglycan [OS=Homo sapiens]	44	159.31	12	protein metabolism;other metabolic processes;developmental processes	non-structural extracellular;extracellular matrix;plasma membrane;other membranes;ER/Golgi;other cytoplasmic organelle;other cell component	extracellular structural activity;other molecular function	BGN	ECM proteoglycans; A tetrasaccharide linker sequence is required for GAG synthesis; Defective B4GALT7 causes EDS, progeroid type; Defective B3GAT3 causes JDSSDHD; Defective B3GALT6 causes EDSP2 and SEMDJL1; Chondroitin sulfate biosynthesis; Dermatan sulfate biosynthesis; CS/DS degradation; Defective CHST3 causes SEDCJD; Defective CHST14 causes EDS, musculocontractural type; Defective CHSY1 causes…
P13639	Elongation factor 2 [OS=Homo sapiens]	45	158.37	28	protein metabolism;other metabolic processes;developmental processes;other biological processes	non-structural extracellular;plasma membrane;other membranes;cytosol;other cell component	translation activity;nucleic acid binding activity;other molecular function	EEF2	Neutrophil degranulation; Protein methylation; Uptake and function of diphtheria toxin; Peptide chain elongation; Synthesis of diphthamide-EEF2	Translation factors; AMP-activated protein kinase signaling; Brain-derived neurotrophic factor (BDNF) signaling pathway; IL-18 signaling pathway
P00338	L-lactate dehydrogenase A chain [OS=Homo sapiens]	67	157.13	18	other metabolic processes	cytosol;other cell component	other molecular function	LDHA	Pyruvate metabolism	Cori cycle; HIF1A and PPARG regulation of glycolysis; Photodynamic therapy-induced HIF-1 survival signaling; VEGFA-VEGFR2 signaling pathway; Amino acid metabolism; Clear cell renal cell carcinoma pathways; PI3K/AKT/mTOR - vitamin D3 signaling; Metabolic reprogramming in colon cancer; Aerobic glycolysis; Glycolysis in senescence; CCL18 signaling pathway; Glucose metabolism in triple-negative breas…
Q14204	Cytoplasmic dynein 1 heavy chain 1 [OS=Homo sapiens]	10	156.73	38	cell cycle OR cell proliferation;cell organization and biogenesis;transport;other biological processes	non-structural extracellular;cytosol;cytoskeleton;other cytoplasmic organelle;other cell component	cytoskeletal activity;other molecular function	DYNC1H1	HCMV Early Events; Separation of Sister Chromatids; Neutrophil degranulation; COPI-mediated anterograde transport; Anchoring of the basal body to the plasma membrane; MHC class II antigen presentation; Resolution of Sister Chromatid Cohesion; HSP90 chaperone cycle for steroid hormone receptors (SHR) in the presence of ligand; RHO GTPases Activate Formins; COPI-independent Golgi-to-ER retrograde t…	Ciliary landscape; Intraflagellar transport proteins binding to dynein
P08133	Annexin A6 [OS=Homo sapiens]	39	152.88	25	cell organization and biogenesis;stress response;transport;developmental processes;signal transduction;other biological processes	other membranes;mitochondrion;other cytoplasmic organelle;other cell component	transporter activity;cytoskeletal activity;other molecular function	ANXA6	Smooth Muscle Contraction	Calcium regulation in cardiac cells; Prostaglandin synthesis and regulation
A5A3E0	POTE ankyrin domain family member F [OS=Homo sapiens]	9	152.8	10		other cell component		POTEF
Q14764	Major vault protein [OS=Homo sapiens]	46	151.68	28	transport;signal transduction;other biological processes	non-structural extracellular;cytosol;cytoskeleton;nucleus;other cell component	other molecular function	MVP	Neutrophil degranulation	16p11.2 proximal deletion syndrome
Q08431	Lactadherin [OS=Homo sapiens]	51	145.67	15	cell adhesion;cell organization and biogenesis;transport;developmental processes;other biological processes	non-structural extracellular;plasma membrane;other membranes;ER/Golgi	signal transduction activity or receptor binding;other molecular function	MFGE8	Regulation of Insulin-like Growth Factor (IGF) transport and uptake by Insulin-like Growth Factor Binding Proteins (IGFBPs); Post-translational protein phosphorylation; Amyloid fiber formation	Extracellular vesicle-mediated signaling in recipient cells; Glucocorticoid receptor pathway; Nuclear receptors meta-pathway; Ebola virus infection in host; Complement system in neuronal development and plasticity; Extrafollicular B cell activation by SARS-CoV-2
P13611	Versican core protein [OS=Homo sapiens]	8	144.99	18	cell adhesion;developmental processes;other biological processes	extracellular matrix;ER/Golgi;other cytoplasmic organelle;other cell component	extracellular structural activity;other molecular function	VCAN	Regulation of Insulin-like Growth Factor (IGF) transport and uptake by Insulin-like Growth Factor Binding Proteins (IGFBPs); Post-translational protein phosphorylation; ECM proteoglycans; A tetrasaccharide linker sequence is required for GAG synthesis; Defective B4GALT7 causes EDS, progeroid type; Defective B3GAT3 causes JDSSDHD; Defective B3GALT6 causes EDSP2 and SEMDJL1; Chondroitin sulfate bio…	Spinal cord injury
Q14112	Nidogen-2 [OS=Homo sapiens]	20	143.16	21	cell adhesion;cell organization and biogenesis	non-structural extracellular;extracellular matrix;plasma membrane;other membranes	extracellular structural activity;other molecular function	NID2	Laminin interactions
Q3ZCM7	Tubulin beta-8 chain [OS=Homo sapiens]	31	140.46	11	cell cycle OR cell proliferation;cell organization and biogenesis;other biological processes	non-structural extracellular;cytoskeleton;other cell component	cytoskeletal activity;other molecular function	TUBB8	Carboxyterminal post-translational modifications of tubulin; Separation of Sister Chromatids; The role of GTSE1 in G2/M progression after G2 checkpoint; Recruitment of NuMA to mitotic centrosomes; MHC class II antigen presentation; HSP90 chaperone cycle for steroid hormone receptors (SHR) in the presence of ligand; HCMV Early Events; RHO GTPases activate IQGAPs; Recycling pathway of L1; RHO GTPas…	Alzheimer's disease and miRNA effects; Pathogenic Escherichia coli infection; Parkin-ubiquitin proteasomal system pathway; VEGFA-VEGFR2 signaling pathway; Alzheimer's disease
P08603	Complement factor H [OS=Homo sapiens]	31	140.02	29	protein metabolism;stress response;other biological processes	non-structural extracellular;other cell component	other molecular function	CFH	Regulation of Complement cascade	Complement system; Complement system in neuronal development and plasticity; Network map of SARS-CoV-2 signaling pathway; Complement and coagulation cascades
P45880	Voltage-dependent anion-selective channel protein 2 [OS=Homo sapiens]	55	138.92	13	cell organization and biogenesis;transport;signal transduction;other biological processes	other membranes;cytoskeleton;mitochondrion;other cell component	transporter activity;other molecular function	VDAC2	Ub-specific processing proteases; Mitochondrial calcium ion transport	Alzheimer's disease and miRNA effects; Ferroptosis; Alzheimer's disease
P07996	Thrombospondin-1 [OS=Homo sapiens]	20	135.37	20	cell adhesion;cell organization and biogenesis;protein metabolism;other metabolic processes;stress response;transport;developmental processes;other biological processes	non-structural extracellular;extracellular matrix;plasma membrane;other membranes;cytosol;ER/Golgi;other cell component	signal transduction activity or receptor binding;other molecular function	THBS1	Signaling by PDGF; Integrin cell surface interactions; RUNX1 regulates genes involved in megakaryocyte differentiation and platelet function; Syndecan interactions; Platelet degranulation ; Defective B3GALTL causes PpS; O-glycosylation of TSR domain-containing proteins	Complement system; Bladder cancer; Apoptosis-related network due to altered Notch3 in ovarian cancer; miRNA targets in ECM and membrane receptors; Focal adhesion; TGF-beta signaling pathway; Focal adhesion: PI3K-Akt-mTOR-signaling pathway; PI3K-Akt signaling pathway; Inflammatory response pathway; Male infertility; TGF-beta receptor signaling in skeletal dysplasias; p53 transcriptional gene netwo…
Q16363	Laminin subunit alpha-4 [OS=Homo sapiens]	23	134.37	25	cell adhesion;other biological processes	non-structural extracellular;extracellular matrix	signal transduction activity or receptor binding;extracellular structural activity	LAMA4	ECM proteoglycans; Non-integrin membrane-ECM interactions; Laminin interactions; MET activates PTK2 signaling	miRNA targets in ECM and membrane receptors; Focal adhesion; Focal adhesion: PI3K-Akt-mTOR-signaling pathway; PI3K-Akt signaling pathway; Small cell lung cancer; Malignant pleural mesothelioma
P26038	Moesin [OS=Homo sapiens]	35	133.05	21	cell adhesion;cell cycle OR cell proliferation;cell organization and biogenesis;other biological processes	plasma membrane;other membranes;cytosol;cytoskeleton;other cell component	signal transduction activity or receptor binding;cytoskeletal activity;nucleic acid binding activity;other molecular function	MSN	Recycling pathway of L1; Sensory processing of sound by outer hair cells of the cochlea; Sensory processing of sound by inner hair cells of the cochlea; Gene and protein expression by JAK-STAT signaling after Interleukin-12 stimulation; Signaling by ALK fusions and activated point mutants	Glial cell differentiation; AGE/RAGE pathway; Measles virus infection; 16p11.2 proximal deletion syndrome; Regulation of actin cytoskeleton
P25705	ATP synthase subunit alpha, mitochondrial [OS=Homo sapiens]	33	132.76	14	other metabolic processes;transport;other biological processes	plasma membrane;other membranes;mitochondrion;nucleus;other cell component	signal transduction activity or receptor binding;transporter activity;other molecular function	ATP5F1A	Mitochondrial protein import; Cristae formation; Formation of ATP by chemiosmotic coupling	Electron transport chain: OXPHOS system in mitochondria; 7q11.23 copy number variation syndrome; Oxidative phosphorylation
Q9Y6R7	IgGFc-binding protein [OS=Homo sapiens]	15	130.56	27		non-structural extracellular;extracellular matrix		FCGBP
Q9HC84	Mucin-5B [OS=Homo sapiens]	12	130.13	33		extracellular matrix;plasma membrane;other membranes;ER/Golgi;other cell component		MUC5B	Dectin-2 family; Termination of O-glycan biosynthesis; Defective GALNT3 causes HFTC; Defective C1GALT1C1 causes TNPS; Defective GALNT12 causes CRCS1	Lung fibrosis
P01871	Immunoglobulin heavy constant mu [OS=Homo sapiens]	40	128.88	12	cell organization and biogenesis;stress response;transport;signal transduction;other biological processes	non-structural extracellular;plasma membrane;other membranes;other cell component	other molecular function	IGHM	Antigen activates B Cell Receptor (BCR) leading to generation of second messengers; Potential therapeutics for SARS; Cell surface interactions at the vascular wall; CD22 mediated BCR regulation
Q15149	Plectin [OS=Homo sapiens]	12	128.24	37	cell cycle OR cell proliferation;cell organization and biogenesis;other metabolic processes;stress response;developmental processes;other biological processes	plasma membrane;other membranes;cytosol;cytoskeleton;mitochondrion;other cell component	cytoskeletal activity;other molecular function	PLEC	Assembly of collagen fibrils and other multimeric structures; Caspase-mediated cleavage of cytoskeletal proteins; Type I hemidesmosome assembly	Envelope proteins and their potential roles in EDMD physiopathology
P0DOX7	Immunoglobulin kappa light chain [OS=Homo sapiens]	43	126.86	6	other biological processes	non-structural extracellular;plasma membrane;other membranes;other cell component
P08238	Heat shock protein HSP 90-beta [OS=Homo sapiens]	34	126.5	19	cell organization and biogenesis;DNA metabolism;other metabolic processes;stress response;developmental processes;other biological processes	non-structural extracellular;plasma membrane;other membranes;cytosol;nucleus;other cytoplasmic organelle;other cell component	signal transduction activity or receptor binding;enzyme regulator activity;cytoskeletal activity;nucleic acid binding activity;other molecular function	HSP90AB1	SARS-CoV-2 activates/modulates innate and adaptive immune responses; Aryl hydrocarbon receptor signalling; The role of GTSE1 in G2/M progression after G2 checkpoint; Neutrophil degranulation; Regulation of actin dynamics for phagocytic cup formation; The NLRP3 inflammasome; Purinergic signaling in leishmaniasis infection; HSP90 chaperone cycle for steroid hormone receptors (SHR) in the presence o…	Nuclear receptors meta-pathway; NRF2 pathway; Focal adhesion: PI3K-Akt-mTOR-signaling pathway; PI3K-Akt signaling pathway
P07900	Heat shock protein HSP 90-alpha [OS=Homo sapiens]	27	119.56	16	cell organization and biogenesis;protein metabolism;DNA metabolism;other metabolic processes;stress response;transport;developmental processes;other biological processes	non-structural extracellular;extracellular matrix;plasma membrane;other membranes;cytosol;cytoskeleton;mitochondrion;nucleus;other cytoplasmic organelle;other cell component	signal transduction activity or receptor binding;enzyme regulator activity;cytoskeletal activity;nucleic acid binding activity;other molecular function	HSP90AA1	Neutrophil degranulation; Regulation of actin dynamics for phagocytic cup formation; Interleukin-4 and Interleukin-13 signaling; Potential therapeutics for SARS; SARS-CoV-2 activates/modulates innate and adaptive immune responses; Sema3A PAK dependent Axon repulsion; VEGFR2 mediated vascular permeability; Extra-nuclear estrogen signaling; The role of GTSE1 in G2/M progression after G2 checkpoint;…	Nucleotide-binding oligomerization domain (NOD) pathway; TNF-alpha signaling pathway; Corticotropin-releasing hormone signaling pathway; Aryl hydrocarbon receptor pathway; Ebstein-Barr virus LMP1 signaling; Aryl hydrocarbon receptor pathway; Constitutive androstane receptor pathway; Pregnane X receptor pathway; Glucocorticoid receptor pathway; Nuclear receptors meta-pathway; NRF2 pathway; VEGFA-V…
Q9NZN4	EH domain-containing protein 2 [OS=Homo sapiens]	42	119.5	16	cell organization and biogenesis;transport;other biological processes	non-structural extracellular;plasma membrane;other membranes;cytosol;cytoskeleton;nucleus;other cytoplasmic organelle;other cell component	nucleic acid binding activity;other molecular function	EHD2	Factors involved in megakaryocyte development and platelet production	Insulin signaling
P0DOY2	Immunoglobulin lambda constant 2 [OS=Homo sapiens]	75	119.47	5	cell organization and biogenesis;stress response;transport;signal transduction;other biological processes	non-structural extracellular;plasma membrane;other membranes	signal transduction activity or receptor binding;other molecular function	IGLC2	Initial triggering of complement; Classical antibody-mediated complement activation; Immunoregulatory interactions between a Lymphoid and a non-Lymphoid cell; Cell surface interactions at the vascular wall; FCGR activation; Regulation of actin dynamics for phagocytic cup formation; Role of phospholipids in phagocytosis; Scavenging of heme from plasma; Role of LAT2/NTAL/LAB on calcium mobilization…
P27105	Stomatin [OS=Homo sapiens]	41	118.66	7	other biological processes	plasma membrane;other membranes;cytoskeleton;mitochondrion;ER/Golgi;other cytoplasmic organelle;other cell component	other molecular function	STOM	Neutrophil degranulation; RHOA GTPase cycle; CDC42 GTPase cycle; RHOJ GTPase cycle; RHOC GTPase cycle; Stimuli-sensing channels; RHOQ GTPase cycle; RHOB GTPase cycle; RHOH GTPase cycle	Glucocorticoid receptor pathway; Nuclear receptors meta-pathway; Ciliary landscape
P06576	ATP synthase subunit beta, mitochondrial [OS=Homo sapiens]	39	118.27	13	other metabolic processes;transport;developmental processes;other biological processes	plasma membrane;other membranes;mitochondrion;other cell component	signal transduction activity or receptor binding;transporter activity;other molecular function	ATP5F1B	Mitochondrial protein import; Transcriptional activation of mitochondrial biogenesis; Cristae formation; Formation of ATP by chemiosmotic coupling	Electron transport chain: OXPHOS system in mitochondria; 7q11.23 copy number variation syndrome; Oxidative phosphorylation
P84243	Histone H3.3 [OS=Homo sapiens]	53	118.13	8	cell cycle OR cell proliferation;cell organization and biogenesis;developmental processes;other biological processes	non-structural extracellular;nucleus;other cell component	nucleic acid binding activity;other molecular function	H3-3A; H3-3B	Formation of the beta-catenin:TCF transactivating complex; Activation of anterior HOX genes in hindbrain development during early embryogenesis; RUNX1 regulates genes involved in megakaryocyte differentiation and platelet function; Factors involved in megakaryocyte development and platelet production; B-WICH complex positively regulates rRNA expression; NoRC negatively regulates rRNA expression; …	Gastric cancer network 1; Histone modifications; Tumor suppressor activity of SMARCB1; Ciliary landscape; FBXL10 enhancement of MAP/ERK signaling in diffuse large B-cell lymphoma; DYRK1A
P51884	Lumican [OS=Homo sapiens]	36	117.38	12	cell organization and biogenesis;other biological processes	extracellular matrix;ER/Golgi;other cytoplasmic organelle	extracellular structural activity;other molecular function	LUM	Integrin cell surface interactions; ECM proteoglycans; Keratan sulfate degradation; Keratan sulfate biosynthesis; Defective CHST6 causes MCDC1; Defective ST3GAL3 causes MCT12 and EIEE15; Defective B4GALT1 causes B4GALT1-CDG (CDG-2d)
P04792	Heat shock protein beta-1 [OS=Homo sapiens]	70	116.3	10	stress response;transport;signal transduction;other biological processes	plasma membrane;cytosol;cytoskeleton;nucleus;other cell component	enzyme regulator activity;other molecular function	HSPB1	MAPK6/MAPK4 signaling; VEGFA-VEGFR2 Pathway; AUF1 (hnRNP D0) binds and destabilizes mRNA; Extra-nuclear estrogen signaling	Apoptosis-related network due to altered Notch3 in ovarian cancer; Fas ligand pathway and stress induction of heat shock proteins; MAPK signaling pathway; ATM signaling in development and disease ; VEGFA-VEGFR2 signaling pathway; p38 MAPK signaling pathway; Extracellular vesicles in the crosstalk of cardiac cells; Ferroptosis; IL-18 signaling pathway; Intracellular trafficking proteins involved i…
Q96AC1	Fermitin family homolog 2 [OS=Homo sapiens]	35	113.72	20	cell adhesion;cell-cell signaling;cell organization and biogenesis;developmental processes;signal transduction;other biological processes	plasma membrane;other membranes;cytosol;cytoskeleton;nucleus;other cell component	signal transduction activity or receptor binding;cytoskeletal activity;other molecular function	FERMT2	RAC1 GTPase cycle; RAC3 GTPase cycle; Cell-extracellular matrix interactions
P62805	Histone H4 [OS=Homo sapiens]	53	113.29	8	cell organization and biogenesis;RNA metabolism OR transcription;other metabolic processes;other biological processes	non-structural extracellular;nucleus;other cell component	nucleic acid binding activity;other molecular function	H4-16; H4C1; H4C11; H4C12; H4C13; H4C14; H4C15; H4C2; H4C3; H4C4; H4C5; H4C6; H4C8; H4C9	HDACs deacetylate histones; ERCC6 (CSB) and EHMT2 (G9a) positively regulate rRNA expression; Recognition and association of DNA glycosylase with site containing an affected pyrimidine; Cleavage of the damaged pyrimidine ; RUNX1 regulates transcription of genes involved in differentiation of HSCs; Recruitment and ATM-mediated phosphorylation of repair and signaling proteins at DNA double strand br…	Gastric cancer network 1; Histone modifications; 22q11.2 copy number variation syndrome; Male infertility; Type II interferon signaling
Q5QNW6	Histone H2B type 2-F [OS=Homo sapiens]	58	112.89	9	cell organization and biogenesis	cytosol;nucleus;other cell component	nucleic acid binding activity;other molecular function	H2BC18	HCMV Late Events; HCMV Early Events; Ub-specific processing proteases; HATs acetylate histones; HDACs deacetylate histones
P21796	Voltage-dependent anion-selective channel protein 1 [OS=Homo sapiens]	65	112.48	13	cell-cell signaling;other metabolic processes;stress response;transport;other biological processes	plasma membrane;other membranes;mitochondrion;other cell component	transporter activity;other molecular function	VDAC1	Ub-specific processing proteases; Mitochondrial protein import; Pyruvate metabolism; PINK1-PRKN Mediated Mitophagy; Mitochondrial calcium ion transport	Alzheimer's disease and miRNA effects; Alzheimer's disease; Arsenic metabolism and reactive oxygen species generation
O75369	Filamin-B [OS=Homo sapiens]	8	111.49	16	cell organization and biogenesis;stress response;signal transduction;other biological processes	plasma membrane;other membranes;cytosol;cytoskeleton;other cell component	cytoskeletal activity;other molecular function	FLNB	ISG15 antiviral mechanism	Focal adhesion; MAPK signaling pathway; VEGFA-VEGFR2 signaling pathway; Ebola virus infection in host
P61204	ADP-ribosylation factor 3 [OS=Homo sapiens]	67	111.39	10	transport	plasma membrane;other membranes;ER/Golgi;other cell component	other molecular function	ARF3	COPI-dependent Golgi-to-ER retrograde traffic; COPI-mediated anterograde transport; Synthesis of PIPs at the Golgi membrane
Q01995	Transgelin [OS=Homo sapiens]	59	111.23	13	other biological processes	cytoskeleton;other cell component	cytoskeletal activity	TAGLN		Burn wound healing
Q6PCB0	von Willebrand factor A domain-containing protein 1 [OS=Homo sapiens]	51	109.82	13	cell organization and biogenesis;stress response	extracellular matrix;ER/Golgi	other molecular function	VWA1	Regulation of Insulin-like Growth Factor (IGF) transport and uptake by Insulin-like Growth Factor Binding Proteins (IGFBPs); Post-translational protein phosphorylation
Q9GZM7	Tubulointerstitial nephritis antigen-like [OS=Homo sapiens]	56	109.72	13	transport	non-structural extracellular;other cytoplasmic organelle	extracellular structural activity;other molecular function	TINAGL1
P07737	Profilin-1 [OS=Homo sapiens]	89	108.2	10	cell organization and biogenesis;developmental processes;other biological processes	cytosol;cytoskeleton;nucleus;other cell component	cytoskeletal activity;other molecular function	PFN1	Platelet degranulation ; RHO GTPases Activate Formins; PCP/CE pathway; Signaling by ROBO receptors	Physico-chemical features and toxicity-associated pathways; VEGFA-VEGFR2 signaling pathway; Burn wound healing; Regulation of actin cytoskeleton; G13 signaling pathway
P14625	Endoplasmin [OS=Homo sapiens]	28	108.02	21	cell organization and biogenesis;protein metabolism;other metabolic processes;stress response;transport;other biological processes	non-structural extracellular;plasma membrane;other membranes;cytosol;ER/Golgi;other cell component	signal transduction activity or receptor binding;nucleic acid binding activity;other molecular function	HSP90B1	Interleukin-4 and Interleukin-13 signaling; Regulation of Insulin-like Growth Factor (IGF) transport and uptake by Insulin-like Growth Factor Binding Proteins (IGFBPs); Post-translational protein phosphorylation; Trafficking and processing of endosomal TLR; Scavenging by Class A Receptors; ATF6 (ATF6-alpha) activates chaperone genes	Photodynamic therapy-induced unfolded protein response; Focal adhesion: PI3K-Akt-mTOR-signaling pathway; Prion disease pathway; PI3K-Akt signaling pathway; Sudden infant death syndrome (SIDS) susceptibility pathways
P00558	Phosphoglycerate kinase 1 [OS=Homo sapiens]	44	106.99	15	protein metabolism;other metabolic processes;stress response;other biological processes	non-structural extracellular;other membranes;cytosol	kinase activity;other molecular function	PGK1	Glycolysis; Gluconeogenesis; Manipulation of host energy metabolism	Cori cycle; Photodynamic therapy-induced HIF-1 survival signaling; VEGFA-VEGFR2 signaling pathway; Clear cell renal cell carcinoma pathways; Metabolic reprogramming in colon cancer; Aerobic glycolysis; Glycolysis in senescence; Glycolysis and gluconeogenesis
P02790	Hemopexin [OS=Homo sapiens]	38	106.7	13	protein metabolism;other metabolic processes;stress response;transport;signal transduction;other biological processes	non-structural extracellular;other cell component	transporter activity;other molecular function	HPX	Scavenging of heme from plasma
Q16853	Membrane primary amine oxidase [OS=Homo sapiens]	26	105.1	15	cell adhesion;other metabolic processes;stress response;other biological processes	plasma membrane;other membranes;ER/Golgi;other cytoplasmic organelle;other cell component	other molecular function	AOC3	Phase I - Functionalization of compounds	Amino acid metabolism
P04114	Apolipoprotein B-100 [OS=Homo sapiens]	9	104.32	29	cell organization and biogenesis;protein metabolism;other metabolic processes;transport;developmental processes;other biological processes	non-structural extracellular;plasma membrane;other membranes;cytosol;ER/Golgi;other cytoplasmic organelle;other cell component	signal transduction activity or receptor binding;transporter activity;other molecular function	APOB	LDL clearance; Cell surface interactions at the vascular wall; Scavenging by Class B Receptors; Regulation of TLR by endogenous ligand; Heme signaling; Regulation of Insulin-like Growth Factor (IGF) transport and uptake by Insulin-like Growth Factor Binding Proteins (IGFBPs); Post-translational protein phosphorylation; Retinoid metabolism and transport; Cargo recognition for clathrin-mediated end…	Selenium micronutrient network; Vitamin B12 metabolism; Folate metabolism; Statin inhibition of cholesterol production; Male infertility; Familial hyperlipidemia type 2
O75083	WD repeat-containing protein 1 [OS=Homo sapiens]	33	103.96	13	cell organization and biogenesis;developmental processes;other biological processes	non-structural extracellular;plasma membrane;other membranes;cytosol;cytoskeleton;other cell component	cytoskeletal activity	WDR1	Platelet degranulation	Hypertrophy model
P18085	ADP-ribosylation factor 4 [OS=Homo sapiens]	56	103.06	8	cell organization and biogenesis;protein metabolism;other metabolic processes;transport;developmental processes;other biological processes	plasma membrane;other membranes;cytosol;ER/Golgi;other cell component	signal transduction activity or receptor binding;enzyme regulator activity;other molecular function	ARF4	COPI-dependent Golgi-to-ER retrograde traffic; COPI-mediated anterograde transport; VxPx cargo-targeting to cilium	VEGFA-VEGFR2 signaling pathway
P01860	Immunoglobulin heavy constant gamma 3 [OS=Homo sapiens]	34	102.9	10	cell organization and biogenesis;stress response;transport;signal transduction;other biological processes	non-structural extracellular;plasma membrane;other membranes;other cell component	signal transduction activity or receptor binding;other molecular function	IGHG3	Initial triggering of complement; Classical antibody-mediated complement activation; Regulation of Complement cascade; FCGR activation; Regulation of actin dynamics for phagocytic cup formation; Role of phospholipids in phagocytosis; FCGR3A-mediated IL10 synthesis; FCGR3A-mediated phagocytosis
P06731	Carcinoembryonic antigen-related cell adhesion molecule 5 [OS=Homo sapiens]	18	102.38	8
Q14766	Latent-transforming growth factor beta-binding protein 1 [OS=Homo sapiens]	10	102.12	12	signal transduction;other biological processes	extracellular matrix;ER/Golgi;other cell component	kinase activity;other molecular function	LTBP1	Regulation of Insulin-like Growth Factor (IGF) transport and uptake by Insulin-like Growth Factor Binding Proteins (IGFBPs); TGF-beta receptor signaling activates SMADs; Molecules associated with elastic fibres; Post-translational protein phosphorylation	Hypothesized pathways in pathogenesis of cardiovascular disease; TGF-beta receptor signaling in skeletal dysplasias; TGF-beta receptor signaling
P07585	Decorin [OS=Homo sapiens]	49	102.09	15	protein metabolism;other metabolic processes;other biological processes	ER/Golgi;other cytoplasmic organelle	extracellular structural activity;other molecular function	DCN	ECM proteoglycans; A tetrasaccharide linker sequence is required for GAG synthesis; Defective B4GALT7 causes EDS, progeroid type; Defective B3GAT3 causes JDSSDHD; Defective B3GALT6 causes EDSP2 and SEMDJL1; Degradation of the extracellular matrix; Chondroitin sulfate biosynthesis; Dermatan sulfate biosynthesis; CS/DS degradation; Defective CHST3 causes SEDCJD; Defective CHST14 causes EDS, musculo…	Complement system; BMP2-WNT4-FOXO1 pathway in primary endometrial stromal cell differentiation
P04843	Dolichyl-diphosphooligosaccharide--protein glycosyltransferase subunit 1 [OS=Homo sapiens]	31	101.87	14	protein metabolism;other metabolic processes	other membranes;cytosol;ER/Golgi;other cell component		RPN1	SRP-dependent cotranslational protein targeting to membrane; Asparagine N-linked glycosylation; Maturation of spike protein	Proteasome degradation
Q07507	Dermatopontin [OS=Homo sapiens]	45	97.71	7	cell adhesion;cell organization and biogenesis;other biological processes		extracellular structural activity	DPT
P11142	Heat shock cognate 71 kDa protein [OS=Homo sapiens]	25	97.53	14	cell organization and biogenesis;protein metabolism;RNA metabolism OR transcription;other metabolic processes;stress response;transport;other biological processes	non-structural extracellular;plasma membrane;other membranes;cytosol;nucleus;other cytoplasmic organelle;other cell component	signal transduction activity or receptor binding;other molecular function	HSPA8	AUF1 (hnRNP D0) binds and destabilizes mRNA; Neutrophil degranulation; CHL1 interactions; Late endosomal microautophagy; Lipophagy; Chaperone Mediated Autophagy; Golgi Associated Vesicle Biogenesis; Clathrin-mediated endocytosis; Interleukin-4 and Interleukin-13 signaling; HSP90 chaperone cycle for steroid hormone receptors (SHR) in the presence of ligand; Regulation of HSF1-mediated heat shock r…	Parkin-ubiquitin proteasomal system pathway; MAPK signaling pathway; Exercise-induced circadian regulation; Measles virus infection; Extrafollicular B cell activation by SARS-CoV-2
P62879	Guanine nucleotide-binding protein G(I)/G(S)/G(T) subunit beta-2 [OS=Homo sapiens]	54	96.33	13	signal transduction;other biological processes	plasma membrane;other membranes;cytosol;other cell component	other molecular function	GNB2	G alpha (q) signalling events; G alpha (i) signalling events; G alpha (z) signalling events; Activation of G protein gated Potassium channels; Inhibition of voltage gated Ca2+ channels via Gbeta/gamma subunits; G alpha (s) signalling events; ADORA2B mediated anti-inflammatory cytokines production; Glucagon-type ligand receptors; Extra-nuclear estrogen signaling; GPER1 signaling; G alpha (12/13) s…	Corticotropin-releasing hormone signaling pathway; Myometrial relaxation and contraction pathways; G protein signaling pathways; Chemokine signaling pathway; Focal adhesion: PI3K-Akt-mTOR-signaling pathway; PI3K-Akt signaling pathway; Ras signaling; Calcium regulation in cardiac cells
Q71DI3	Histone H3.2 [OS=Homo sapiens]	53	96.06	8	cell organization and biogenesis	non-structural extracellular;nucleus;other cell component	nucleic acid binding activity;other molecular function	H3C13; H3C14; H3C15	RUNX1 regulates transcription of genes involved in differentiation of HSCs; Formation of the beta-catenin:TCF transactivating complex; Estrogen-dependent gene expression; Factors involved in megakaryocyte development and platelet production; RMTs methylate histone arginines; Meiotic recombination; HDMs demethylate histones; HATs acetylate histones; B-WICH complex positively regulates rRNA express…	Histone modifications; FBXL10 enhancement of MAP/ERK signaling in diffuse large B-cell lymphoma
P63244	Receptor of activated protein C kinase 1 [OS=Homo sapiens]	57	95.96	14	cell cycle OR cell proliferation;protein metabolism;other metabolic processes;developmental processes;other biological processes	plasma membrane;cytosol;mitochondrion;translational apparatus;nucleus;other cell component	signal transduction activity or receptor binding;enzyme regulator activity;translation activity;other molecular function	RACK1	Regulation of TNFR1 signaling; TNFR1-induced NFkappaB signaling pathway; TNFR1-mediated ceramide production	Androgen receptor signaling pathway; Brain-derived neurotrophic factor (BDNF) signaling pathway; VEGFA-VEGFR2 signaling pathway; Measles virus infection; Angiotensin II receptor type 1 pathway; Interferon type I signaling pathways
P51888	Prolargin [OS=Homo sapiens]	35	95.94	11	other metabolic processes;stress response;developmental processes	non-structural extracellular;extracellular matrix;ER/Golgi;other cytoplasmic organelle	extracellular structural activity;other molecular function	PRELP	Keratan sulfate biosynthesis; Keratan sulfate degradation; Defective CHST6 causes MCDC1; Defective ST3GAL3 causes MCT12 and EIEE15; Defective B4GALT1 causes B4GALT1-CDG (CDG-2d)
P02760	Protein AMBP [OS=Homo sapiens]	26	95.53	7	cell adhesion;protein metabolism;other metabolic processes;stress response;other biological processes	non-structural extracellular;plasma membrane;other membranes;cytosol;mitochondrion;ER/Golgi;nucleus;other cell component	enzyme regulator activity;other molecular function	AMBP	Scavenging of heme from plasma
P12236	ADP/ATP translocase 3 [OS=Homo sapiens]	59	95.19	16	cell organization and biogenesis;transport;other biological processes	other membranes;mitochondrion	transporter activity	SLC25A6	Transport of nucleosides and free purine and pyrimidine bases across the plasma membrane; Mitochondrial protein import; Influenza Virus Induced Apoptosis; Vpr-mediated induction of apoptosis by mitochondrial outer membrane permeabilization	Electron transport chain: OXPHOS system in mitochondria; Alzheimer's disease and miRNA effects; Alzheimer's disease
P31949	Protein S100-A11 [OS=Homo sapiens]	83	94.19	7	signal transduction;other biological processes	nucleus;other cell component	other molecular function	S100A11	Neutrophil degranulation
P63104	14-3-3 protein zeta/delta [OS=Homo sapiens]	44	94.08	9	cell organization and biogenesis;protein metabolism;other metabolic processes;transport;developmental processes;signal transduction;other biological processes	cytosol;nucleus;other cell component	other molecular function	YWHAZ	Translocation of SLC2A4 (GLUT4) to the plasma membrane; Deactivation of the beta-catenin transactivating complex; RHO GTPases activate PKNs; SARS-CoV-2 targets host intracellular signalling and regulatory pathways; Negative regulation of NOTCH4 signaling; Rap1 signalling; Interleukin-3, Interleukin-5 and GM-CSF signaling; Regulation of localization of FOXO transcription factors; TP53 Regulates Me…	Cell cycle; Prolactin signaling pathway; Pathogenic Escherichia coli infection; Myometrial relaxation and contraction pathways; Hepatitis B infection; GDNF signaling; Calcium regulation in cardiac cells; Sudden infant death syndrome (SIDS) susceptibility pathways
P23528	Cofilin-1 [OS=Homo sapiens]	80	93.68	14	cell cycle OR cell proliferation;cell organization and biogenesis;signal transduction;other biological processes	plasma membrane;other membranes;cytosol;cytoskeleton;nucleus;other cell component	cytoskeletal activity	CFL1	EPHB-mediated forward signaling; Sema3A PAK dependent Axon repulsion; Platelet degranulation ; Regulation of actin dynamics for phagocytic cup formation; Gene and protein expression by JAK-STAT signaling after Interleukin-12 stimulation; RHO GTPases Activate ROCKs	Brain-derived neurotrophic factor (BDNF) signaling pathway; VEGFA-VEGFR2 signaling pathway; EGF/EGFR signaling pathway; Envelope proteins and their potential roles in EDMD physiopathology; 7q11.23 copy number variation syndrome; Neuroinflammation and glutamatergic signaling; CCL18 signaling pathway; Regulation of actin cytoskeleton; G13 signaling pathway
P09525	Annexin A4 [OS=Homo sapiens]	56	93.66	15	signal transduction;other biological processes	plasma membrane;other membranes;nucleus;other cell component	enzyme regulator activity;other molecular function	ANXA4		Prostaglandin synthesis and regulation
P68431	Histone H3.1 [OS=Homo sapiens]	53	93.65	8	cell organization and biogenesis	non-structural extracellular;nucleus;other cell component	nucleic acid binding activity;other molecular function	H3C1; H3C10; H3C11; H3C12; H3C2; H3C3; H3C4; H3C6; H3C7; H3C8	RMTs methylate histone arginines; RUNX1 regulates transcription of genes involved in differentiation of HSCs; HDACs deacetylate histones; Estrogen-dependent gene expression; Factors involved in megakaryocyte development and platelet production; HDMs demethylate histones; Activated PKN1 stimulates transcription of AR (androgen receptor) regulated genes KLK2 and KLK3; Assembly of the ORC complex at…	Histone modifications; FBXL10 enhancement of MAP/ERK signaling in diffuse large B-cell lymphoma
P09382	Galectin-1 [OS=Homo sapiens]	80	92.96	8	cell adhesion;developmental processes;other biological processes	ER/Golgi;other cell component	other molecular function	LGALS1	Regulation of Insulin-like Growth Factor (IGF) transport and uptake by Insulin-like Growth Factor Binding Proteins (IGFBPs); Post-translational protein phosphorylation
Q93077	Histone H2A type 1-C [OS=Homo sapiens]	55	92.79	5	other biological processes	nucleus;other cell component	nucleic acid binding activity;other molecular function	H2AC6	Senescence-Associated Secretory Phenotype (SASP); Formation of the beta-catenin:TCF transactivating complex; Oxidative Stress Induced Senescence; B-WICH complex positively regulates rRNA expression; NoRC negatively regulates rRNA expression; RNA Polymerase I Promoter Escape; Deposition of new CENPA-containing nucleosomes at the centromere; HCMV Late Events; HCMV Early Events; Transcriptional regu…
P18206	Vinculin [OS=Homo sapiens]	27	92.04	21	cell adhesion;cell organization and biogenesis;developmental processes;other biological processes	non-structural extracellular;plasma membrane;other membranes;cytosol;cytoskeleton;other cell component	cytoskeletal activity;other molecular function	VCL	Neutrophil degranulation; Smooth Muscle Contraction; Platelet degranulation ; Signaling by BRAF and RAF1 fusions; Signaling by ALK fusions and activated point mutants; Signaling by moderate kinase activity BRAF mutants; Paradoxical activation of RAF signaling by kinase inactive BRAF; Signaling downstream of RAS mutants; Signaling by RAF1 mutants; MAP2K and MAPK activation; Signaling by high-kinas…	Integrin-mediated cell adhesion; Primary focal segmental glomerulosclerosis (FSGS); Focal adhesion; VEGFA-VEGFR2 signaling pathway; MFAP5 effect on permeability and motility of endothelial cells via cytoskeleton rearrangement; Melanoma; Regulation of actin cytoskeleton
P04844	Dolichyl-diphosphooligosaccharide--protein glycosyltransferase subunit 2 [OS=Homo sapiens]	42	91.38	14	protein metabolism;other metabolic processes;other biological processes	other membranes;ER/Golgi;nucleus;other cytoplasmic organelle	translation activity	RPN2	SRP-dependent cotranslational protein targeting to membrane; Asparagine N-linked glycosylation; Maturation of spike protein	Proteasome degradation
P12235	ADP/ATP translocase 1 [OS=Homo sapiens]	48	91.29	12	cell organization and biogenesis;other metabolic processes;transport;other biological processes	plasma membrane;other membranes;mitochondrion	transporter activity	SLC25A4	Mitochondrial protein import; Transport of nucleosides and free purine and pyrimidine bases across the plasma membrane; Vpr-mediated induction of apoptosis by mitochondrial outer membrane permeabilization	Electron transport chain: OXPHOS system in mitochondria; Alzheimer's disease and miRNA effects; Synaptic vesicle pathway; Alzheimer's disease; Sudden infant death syndrome (SIDS) susceptibility pathways
Q14195	Dihydropyrimidinase-related protein 3 [OS=Homo sapiens]	38	91.09	15	cell organization and biogenesis;stress response;developmental processes;other biological processes	non-structural extracellular;cytosol;cytoskeleton;ER/Golgi;other cell component	cytoskeletal activity;other molecular function	DPYSL3	CRMPs in Sema3A signaling
P05023	Sodium/potassium-transporting ATPase subunit alpha-1 [OS=Homo sapiens]	22	90.96	17	transport;other biological processes	plasma membrane;other membranes;cytoskeleton;ER/Golgi;other cell component	transporter activity;other molecular function	ATP1A1	Potential therapeutics for SARS; Ion homeostasis; Ion transport by P-type ATPases	Pre-implantation embryo; Proximal tubule transport; Arsenic metabolism and reactive oxygen species generation
P01009	Alpha-1-antitrypsin [OS=Homo sapiens]	45	90.43	15	stress response;other biological processes	non-structural extracellular;other membranes;ER/Golgi;other cell component	enzyme regulator activity;other molecular function	SERPINA1	Neutrophil degranulation; COPII-mediated vesicle transport; Regulation of Insulin-like Growth Factor (IGF) transport and uptake by Insulin-like Growth Factor Binding Proteins (IGFBPs); Post-translational protein phosphorylation; Platelet degranulation ; Cargo concentration in the ER	Nuclear receptors meta-pathway; NRF2 pathway; Lung fibrosis; Lung fibrosis; Complement and coagulation cascades
P46940	Ras GTPase-activating-like protein IQGAP1 [OS=Homo sapiens]	16	89.75	16	cell organization and biogenesis;developmental processes;signal transduction;other biological processes	plasma membrane;other membranes;cytosol;cytoskeleton;nucleus;other cell component	enzyme regulator activity;cytoskeletal activity;other molecular function	IQGAP1	RHOA GTPase cycle; RHOV GTPase cycle; Signaling by BRAF and RAF1 fusions; RHOC GTPase cycle; Neutrophil degranulation; RAC1 GTPase cycle; RAC2 GTPase cycle; Glucagon-like Peptide-1 (GLP1) regulates insulin secretion; CDC42 GTPase cycle; RHOQ GTPase cycle; RHO GTPases activate IQGAPs; RHOU GTPase cycle; Nephrin family interactions; Signaling by moderate kinase activity BRAF mutants; Paradoxical ac…	VEGFA-VEGFR2 signaling pathway; Ebola virus infection in host; Ciliary landscape; EGF/EGFR signaling pathway; Regulation of actin cytoskeleton; G13 signaling pathway
Q9NZM1	Myoferlin [OS=Homo sapiens]	16	87.59	27	cell organization and biogenesis;stress response;other biological processes	plasma membrane;other membranes;nucleus;other cell component	other molecular function	MYOF		Aryl hydrocarbon receptor pathway; Nuclear receptors meta-pathway; Hepatitis C and hepatocellular carcinoma
P01023	Alpha-2-macroglobulin [OS=Homo sapiens]	16	87.1	17	stress response;developmental processes;other biological processes	non-structural extracellular;other cell component	signal transduction activity or receptor binding;enzyme regulator activity;other molecular function	A2M	Intrinsic Pathway of Fibrin Clot Formation; Degradation of the extracellular matrix; Platelet degranulation ; HDL assembly	Complement system; Complement and coagulation cascades
P13671	Complement component C6 [OS=Homo sapiens]	18	86.19	12	stress response;developmental processes;other biological processes	non-structural extracellular;plasma membrane;other membranes		C6	Regulation of Complement cascade; Terminal pathway of complement	Allograft rejection; Complement system; Cells and molecules involved in local acute inflammatory response ; Complement system in neuronal development and plasticity; Complement activation; Complement and coagulation cascades
P23946	Chymase [OS=Homo sapiens]	50	84.91	10	cell organization and biogenesis;protein metabolism;other metabolic processes;developmental processes;other biological processes	non-structural extracellular;cytosol;other cell component	other molecular function	CMA1	Metabolism of Angiotensinogen to Angiotensins; Signaling by SCF-KIT; Activation of Matrix Metalloproteinases	Lung fibrosis; Renin-angiotensin-aldosterone system (RAAS); ACE inhibitor pathway
P0DOX8	Immunoglobulin lambda-1 light chain [OS=Homo sapiens]	56	84.35	5	other biological processes	non-structural extracellular;plasma membrane;other membranes;other cell component
P60842	Eukaryotic initiation factor 4A-I [OS=Homo sapiens]	42	84.2	15	protein metabolism;other metabolic processes	cytosol;translational apparatus;other cell component	nucleic acid binding activity;other molecular function	EIF4A1	ISG15 antiviral mechanism; L13a-mediated translational silencing of Ceruloplasmin expression; GTP hydrolysis and joining of the 60S ribosomal subunit; Translation initiation complex formation; Ribosomal scanning and start codon recognition; Deadenylation of mRNA	Translation factors; Fragile X syndrome; Translation inhibitors in chronically activated PDGFRA cells; Interferon type I signaling pathways
P01859	Immunoglobulin heavy constant gamma 2 [OS=Homo sapiens]	48	83.26	10	cell organization and biogenesis;stress response;transport;signal transduction;other biological processes	non-structural extracellular;plasma membrane;other membranes;other cell component	signal transduction activity or receptor binding;other molecular function	IGHG2	Regulation of Complement cascade; Initial triggering of complement; Classical antibody-mediated complement activation; FCGR activation; Regulation of actin dynamics for phagocytic cup formation; Role of phospholipids in phagocytosis; FCGR3A-mediated IL10 synthesis; FCGR3A-mediated phagocytosis
O95994	Anterior gradient protein 2 homolog [OS=Homo sapiens]	51	80.21	8	transport;developmental processes;other biological processes	non-structural extracellular;ER/Golgi	signal transduction activity or receptor binding;other molecular function	AGR2
P06733	Alpha-enolase [OS=Homo sapiens]	42	79.91	13	RNA metabolism OR transcription;other metabolic processes;other biological processes	plasma membrane;other membranes;cytosol;cytoskeleton;nucleus;other cell component	nucleic acid binding activity;other molecular function	ENO1	Glycolysis; Gluconeogenesis; Manipulation of host energy metabolism	Clear cell renal cell carcinoma pathways; Metabolic reprogramming in colon cancer; Aerobic glycolysis; IL-18 signaling pathway; Glycolysis and gluconeogenesis
Q9UBX5	Fibulin-5 [OS=Homo sapiens]	37	78.9	14	cell adhesion;cell organization and biogenesis;transport;other biological processes	extracellular matrix	signal transduction activity or receptor binding;other molecular function	FBLN5	Molecules associated with elastic fibres	7q11.23 copy number variation syndrome
P05783	Keratin, type I cytoskeletal 18 [OS=Homo sapiens]	30	78.64	11	cell cycle OR cell proliferation;cell organization and biogenesis;transport;signal transduction;other biological processes	cytosol;cytoskeleton;nucleus;other cell component	other molecular function	KRT18	Formation of the cornified envelope	Pathogenic Escherichia coli infection
P08670	Vimentin [OS=Homo sapiens]	31	77.85	15	cell organization and biogenesis;stress response;developmental processes;signal transduction;other biological processes	plasma membrane;other membranes;cytosol;cytoskeleton;nucleus;other cytoplasmic organelle;other cell component	cytoskeletal activity;nucleic acid binding activity;other molecular function	VIM	Interleukin-4 and Interleukin-13 signaling; RHOBTB1 GTPase cycle; Aggrephagy; Chaperone Mediated Autophagy; Late endosomal microautophagy; Striated Muscle Contraction; Caspase-mediated cleavage of cytoskeletal proteins	Allograft rejection; Spinal cord injury; Primary focal segmental glomerulosclerosis (FSGS); Mammary gland development pathway - Puberty (Stage 2 of 4); Apoptosis-related network due to altered Notch3 in ovarian cancer; Striated muscle contraction pathway; TGF-beta signaling in thyroid cells for epithelial-mesenchymal transition; Ciliary landscape; Burn wound healing; CCL18 signaling pathway; T-ce…
Q16777	Histone H2A type 2-C [OS=Homo sapiens]	55	77.75	5		nucleus;other cell component	nucleic acid binding activity;other molecular function	H2AC20	HCMV Early Events; Ub-specific processing proteases; Formation of the beta-catenin:TCF transactivating complex; Activation of anterior HOX genes in hindbrain development during early embryogenesis; RUNX1 regulates genes involved in megakaryocyte differentiation and platelet function; Deposition of new CENPA-containing nucleosomes at the centromere; B-WICH complex positively regulates rRNA express…
P30041	Peroxiredoxin-6 [OS=Homo sapiens]	64	77.68	12	other metabolic processes;stress response;other biological processes	non-structural extracellular;cytosol;mitochondrion;nucleus;other cytoplasmic organelle;other cell component	other molecular function	PRDX6	Neutrophil degranulation; Detoxification of Reactive Oxygen Species	Nuclear receptors meta-pathway; NRF2 pathway; VEGFA-VEGFR2 signaling pathway
P35556	Fibrillin-2 [OS=Homo sapiens]	11	77.05	21	developmental processes;signal transduction;other biological processes	non-structural extracellular;extracellular matrix	signal transduction activity or receptor binding;extracellular structural activity;other molecular function	FBN2	Degradation of the extracellular matrix; Molecules associated with elastic fibres	Hypothesized pathways in pathogenesis of cardiovascular disease
P10643	Complement component C7 [OS=Homo sapiens]	30	75.54	15	stress response;other biological processes	non-structural extracellular;plasma membrane;other membranes		C7	Regulation of Complement cascade; Terminal pathway of complement	Allograft rejection; Complement system; Cells and molecules involved in local acute inflammatory response ; Complement system in neuronal development and plasticity; Complement activation; Complement and coagulation cascades
Q13418	Integrin-linked protein kinase [OS=Homo sapiens]	49	72.5	14	cell adhesion;cell cycle OR cell proliferation;cell organization and biogenesis;protein metabolism;other metabolic processes;developmental processes;signal transduction;other biological processes	plasma membrane;other membranes;cytosol;cytoskeleton;nucleus;other cell component	kinase activity;other molecular function	ILK	Localization of the PINCH-ILK-PARVIN complex to focal adhesions	Integrin-mediated cell adhesion; Primary focal segmental glomerulosclerosis (FSGS); Focal adhesion; Factors and pathways affecting insulin-like growth factor (IGF1)-Akt signaling; PPAR signaling pathway; Eukaryotic transcription initiation; Endometrial cancer; Acute viral myocarditis; Genes controlling nephrogenesis; Development of ureteric collection system; 2q37 copy number variation syndrome
Q99623	Prohibitin-2 [OS=Homo sapiens]	45	72.15	12	cell cycle OR cell proliferation;cell organization and biogenesis;other metabolic processes;stress response;transport;developmental processes;signal transduction;other biological processes	plasma membrane;other membranes;mitochondrion;nucleus;other cell component	other molecular function	PHB2	Processing of SMDT1
P21980	Protein-glutamine gamma-glutamyltransferase 2 [OS=Homo sapiens]	25	71.96	12	cell organization and biogenesis;protein metabolism;other metabolic processes;transport;developmental processes;signal transduction;other biological processes	extracellular matrix;plasma membrane;other membranes;cytosol;mitochondrion;ER/Golgi;nucleus;other cell component	other molecular function	TGM2		IL-18 signaling pathway
P98095	Fibulin-2 [OS=Homo sapiens]	11	71.72	10	cell organization and biogenesis;other biological processes	extracellular matrix	extracellular structural activity;other molecular function	FBLN2	Molecules associated with elastic fibres	7q11.23 copy number variation syndrome
Q08043	Alpha-actinin-3 [OS=Homo sapiens]	19	71.52	13	cell adhesion;cell organization and biogenesis;developmental processes;other biological processes	plasma membrane;other membranes;cytosol;cytoskeleton;other cell component	signal transduction activity or receptor binding;cytoskeletal activity;other molecular function	ACTN3	Nephrin family interactions; Striated Muscle Contraction	Arrhythmogenic right ventricular cardiomyopathy; Striated muscle contraction pathway
Q5TEC6	Histone HIST2H3PS2 [OS=Homo sapiens]	29	70.73	6		other cell component	nucleic acid binding activity;other molecular function	H3-7
P04075	Fructose-bisphosphate aldolase A [OS=Homo sapiens]	62	69.63	16	cell organization and biogenesis;other metabolic processes;other biological processes	non-structural extracellular;cytosol;cytoskeleton;other cell component	cytoskeletal activity;other molecular function	ALDOA	Neutrophil degranulation; Platelet degranulation ; Glycolysis; Gluconeogenesis	VEGFA-VEGFR2 signaling pathway; Clear cell renal cell carcinoma pathways; Aerobic glycolysis; 16p11.2 proximal deletion syndrome; Glycolysis and gluconeogenesis; Sudden infant death syndrome (SIDS) susceptibility pathways
P49411	Elongation factor Tu, mitochondrial [OS=Homo sapiens]	42	69.48	13	protein metabolism;other metabolic processes;other biological processes	mitochondrion;other cell component	nucleic acid binding activity;other molecular function	TUFM	Mitochondrial translation elongation; SARS-CoV-2 modulates autophagy	16p11.2 distal deletion syndrome
Q9NR12	PDZ and LIM domain protein 7 [OS=Homo sapiens]	29	68.84	9	cell organization and biogenesis;transport;developmental processes;other biological processes	cytosol;cytoskeleton;nucleus;other cell component	cytoskeletal activity;other molecular function	PDLIM7	RET signaling	Ebstein-Barr virus LMP1 signaling; GDNF signaling
P62873	Guanine nucleotide-binding protein G(I)/G(S)/G(T) subunit beta-1 [OS=Homo sapiens]	57	68.36	12	cell-cell signaling;cell cycle OR cell proliferation;developmental processes;signal transduction;other biological processes	plasma membrane;other membranes;cytosol;other cell component	other molecular function	GNB1	G alpha (q) signalling events; ADORA2B mediated anti-inflammatory cytokines production; G alpha (12/13) signalling events; Extra-nuclear estrogen signaling; G alpha (i) signalling events; G alpha (z) signalling events; Adrenaline,noradrenaline inhibits insulin secretion; Thrombin signalling through proteinase activated receptors (PARs); Cooperation of PDCL (PhLP1) and TRiC/CCT in G-protein beta f…	Nicotine effect on dopaminergic neurons; Thyroid stimulating hormone (TSH) signaling pathway; Corticotropin-releasing hormone signaling pathway; Myometrial relaxation and contraction pathways; G protein signaling pathways; Chemokine signaling pathway; Focal adhesion: PI3K-Akt-mTOR-signaling pathway; PI3K-Akt signaling pathway; Ras signaling; Calcium regulation in cardiac cells; Estrogen signaling…
P16615	Sarcoplasmic/endoplasmic reticulum calcium ATPase 2 [OS=Homo sapiens]	14	67.69	11	cell adhesion;cell organization and biogenesis;other metabolic processes;stress response;transport;signal transduction;other biological processes	plasma membrane;other membranes;cytosol;ER/Golgi;other cell component	transporter activity;other molecular function	ATP2A2	Pre-NOTCH Processing in Golgi; Ion homeostasis; Ion transport by P-type ATPases; Reduction of cytosolic Ca++ levels	Alzheimer's disease and miRNA effects; Arrhythmogenic right ventricular cardiomyopathy; Endothelin pathways; Myometrial relaxation and contraction pathways; Alzheimer's disease; Calcium regulation in cardiac cells
P51911	Calponin-1 [OS=Homo sapiens]	34	66.77	8	cell organization and biogenesis;other biological processes	cytoskeleton	cytoskeletal activity;other molecular function	CNN1		Endothelin pathways; Myometrial relaxation and contraction pathways
P01876	Immunoglobulin heavy constant alpha 1 [OS=Homo sapiens]	46	66.44	10	cell organization and biogenesis;stress response;transport;signal transduction;other biological processes	non-structural extracellular;plasma membrane;other membranes;other cell component	other molecular function	IGHA1	Cell surface interactions at the vascular wall; Scavenging of heme from plasma	Inflammatory response pathway
P50454	Serpin H1 [OS=Homo sapiens]	28	66.36	9	cell organization and biogenesis;protein metabolism;other metabolic processes;stress response;developmental processes;other biological processes	non-structural extracellular;other membranes;ER/Golgi	enzyme regulator activity;other molecular function	SERPINH1	Collagen biosynthesis and modifying enzymes	Endochondral ossification; Type I collagen synthesis in the context of osteogenesis imperfecta; Endochondral ossification with skeletal dysplasias; 15q13.3 copy number variation syndrome
P20908	Collagen alpha-1(V) chain [OS=Homo sapiens]	11	65.85	10	cell adhesion;cell organization and biogenesis;other metabolic processes;stress response;developmental processes;other biological processes	non-structural extracellular;extracellular matrix;ER/Golgi	signal transduction activity or receptor binding;extracellular structural activity;other molecular function	COL5A1	ECM proteoglycans; Collagen degradation; Signaling by PDGF; Assembly of collagen fibrils and other multimeric structures; Integrin cell surface interactions; NCAM1 interactions; Collagen chain trimerization; MET activates PTK2 signaling; Syndecan interactions	Allograft rejection; miRNA targets in ECM and membrane receptors; Focal adhesion: PI3K-Akt-mTOR-signaling pathway; miR-509-3p alteration of YAP1/ECM axis
P0CG39	POTE ankyrin domain family member J [OS=Homo sapiens]	11	65.58	10				POTEJ
P13688	Carcinoembryonic antigen-related cell adhesion molecule 1 [OS=Homo sapiens]	22	64.07	7	cell adhesion;cell cycle OR cell proliferation;protein metabolism;other metabolic processes;stress response;transport;developmental processes;signal transduction;other biological processes	plasma membrane;other membranes;ER/Golgi;other cell component	transporter activity;cytoskeletal activity;other molecular function	CEACAM1	Neutrophil degranulation; Cell surface interactions at the vascular wall; Fibronectin matrix formation	Vitamin D receptor pathway
P11216	Glycogen phosphorylase, brain form [OS=Homo sapiens]	19	64.04	14	other metabolic processes	non-structural extracellular;other cytoplasmic organelle;other cell component	other molecular function	PYGB	Neutrophil degranulation; Glycogen breakdown (glycogenolysis)	IL-18 signaling pathway; Glycogen synthesis and degradation
Q9Y277	Voltage-dependent anion-selective channel protein 3 [OS=Homo sapiens]	23	63.7	6	transport;other biological processes	other membranes;mitochondrion	transporter activity;other molecular function	VDAC3	Ub-specific processing proteases; Mitochondrial calcium ion transport	Alzheimer's disease and miRNA effects; Ferroptosis; Hepatitis B infection; Alzheimer's disease
P10809	60 kDa heat shock protein, mitochondrial [OS=Homo sapiens]	22	63.56	9	cell cycle OR cell proliferation;cell organization and biogenesis;protein metabolism;DNA metabolism;other metabolic processes;stress response;transport;developmental processes;signal transduction;other biological processes	non-structural extracellular;plasma membrane;other membranes;cytosol;cytoskeleton;mitochondrion;other cytoplasmic organelle;other cell component	nucleic acid binding activity;other molecular function	HSPD1	TFAP2A acts as a transcriptional repressor during retinoic acid induced cell differentiation; Mitochondrial protein import	Apoptosis-related network due to altered Notch3 in ovarian cancer; Sudden infant death syndrome (SIDS) susceptibility pathways
O00299	Chloride intracellular channel protein 1 [OS=Homo sapiens]	49	62.91	8	other metabolic processes;transport;signal transduction;other biological processes	non-structural extracellular;plasma membrane;other membranes;mitochondrion;nucleus;other cell component	transporter activity	CLIC1		VEGFA-VEGFR2 signaling pathway
P54652	Heat shock-related 70 kDa protein 2 [OS=Homo sapiens]	14	62.47	8	cell cycle OR cell proliferation;cell organization and biogenesis;stress response;transport;other biological processes	plasma membrane;other membranes;cytosol;cytoskeleton;nucleus;other cell component	cytoskeletal activity;other molecular function	HSPA2	Regulation of HSF1-mediated heat shock response; HSP90 chaperone cycle for steroid hormone receptors (SHR) in the presence of ligand; Attenuation phase; Meiotic synapsis	Parkin-ubiquitin proteasomal system pathway; MAPK signaling pathway; Measles virus infection; 7q11.23 copy number variation syndrome
P05556	Integrin beta-1 [OS=Homo sapiens]	23	61.94	11	cell adhesion;cell cycle OR cell proliferation;cell organization and biogenesis;stress response;transport;developmental processes;signal transduction;other biological processes	plasma membrane;other membranes;other cytoplasmic organelle;other cell component	signal transduction activity or receptor binding;cytoskeletal activity;other molecular function	ITGB1	RAC3 GTPase cycle; Immunoregulatory interactions between a Lymphoid and a non-Lymphoid cell; Potential therapeutics for SARS; ECM proteoglycans; RAC1 GTPase cycle; RHOG GTPase cycle; RHO GTPases Activate Formins; HCMV Early Events; RAC2 GTPase cycle; Integrin cell surface interactions; GPER1 signaling; CHL1 interactions; Interleukin-4 and Interleukin-13 signaling; Signal transduction by L1; Synde…	Integrin-mediated cell adhesion; Prolactin signaling pathway; Neural crest differentiation; Arrhythmogenic right ventricular cardiomyopathy; Pathogenic Escherichia coli infection; Primary focal segmental glomerulosclerosis (FSGS); Mammary gland development pathway - Embryonic development (Stage 1 of 4); Focal adhesion; Hepatocyte growth factor receptor signaling; RAC1/PAK1/p38/MMP2 pathway; TGF-b…
P30837	Aldehyde dehydrogenase X, mitochondrial [OS=Homo sapiens]	26	61.79	11
Q07020	60S ribosomal protein L18 [OS=Homo sapiens]	31	61.71	5	protein metabolism;other metabolic processes	cytosol;ER/Golgi;translational apparatus;nucleus;other cell component	nucleic acid binding activity;other molecular function	RPL18	Regulation of expression of SLITs and ROBOs; Major pathway of rRNA processing in the nucleolus and cytosol; Nonsense Mediated Decay (NMD) enhanced by the Exon Junction Complex (EJC); Eukaryotic Translation Termination; Nonsense Mediated Decay (NMD) independent of the Exon Junction Complex (EJC); L13a-mediated translational silencing of Ceruloplasmin expression; Formation of a pool of free 40S sub…	Cytoplasmic ribosomal proteins
P06702	Protein S100-A9 [OS=Homo sapiens]	51	61.71	5	cell adhesion;cell-cell signaling;protein metabolism;other metabolic processes;stress response;developmental processes;other biological processes	non-structural extracellular;plasma membrane;other membranes;cytosol;cytoskeleton;nucleus;other cell component	signal transduction activity or receptor binding;cytoskeletal activity;other molecular function	S100A9	ER-Phagosome pathway; Neutrophil degranulation; MyD88:MAL(TIRAP) cascade initiated on plasma membrane; MyD88 deficiency (TLR2/4); IRAK4 deficiency (TLR2/4); Regulation of TLR by endogenous ligand; Metal sequestration by antimicrobial proteins; RHO GTPases Activate NADPH Oxidases	IL1 and megakaryocytes in obesity; Vitamin D receptor pathway
P04899	Guanine nucleotide-binding protein G(i) subunit alpha-2 [OS=Homo sapiens]	36	61.68	10	cell-cell signaling;cell cycle OR cell proliferation;signal transduction;other biological processes	plasma membrane;other membranes;cytosol;cytoskeleton;nucleus;other cell component	signal transduction activity or receptor binding;other molecular function	GNAI2	G alpha (i) signalling events; G alpha (z) signalling events; Adenylate cyclase inhibitory pathway; ADP signalling through P2Y purinoceptor 12; G alpha (s) signalling events; Extra-nuclear estrogen signaling; GPER1 signaling; ADORA2B mediated anti-inflammatory cytokines production; Adrenaline,noradrenaline inhibits insulin secretion	Thyroid stimulating hormone (TSH) signaling pathway; Corticotropin-releasing hormone signaling pathway; S1P receptor signal transduction; Complement system; G protein signaling pathways; Chemokine signaling pathway; Hippo signaling regulation pathways; Purinergic signaling; Calcium regulation in cardiac cells; Serotonin HTR1 group and FOS pathway
P53621	Coatomer subunit alpha [OS=Homo sapiens]	15	61.02	14	transport;signal transduction	non-structural extracellular;other membranes;cytosol;ER/Golgi;other cell component	signal transduction activity or receptor binding;other molecular function	COPA	COPI-mediated anterograde transport; COPI-dependent Golgi-to-ER retrograde traffic
P15088	Mast cell carboxypeptidase A [OS=Homo sapiens]	33	60.35	10	protein metabolism;other metabolic processes	non-structural extracellular;ER/Golgi;other cell component	other molecular function	CPA3	Metabolism of Angiotensinogen to Angiotensins
P02042	Hemoglobin subunit delta [OS=Homo sapiens]	58	60.24	7	other metabolic processes;transport;other biological processes	cytosol;other cell component	other molecular function	HBD	Factors involved in megakaryocyte development and platelet production	VEGFA-VEGFR2 signaling pathway
P05141	ADP/ATP translocase 2 [OS=Homo sapiens]	37	59.95	11	cell organization and biogenesis;other metabolic processes;transport;developmental processes;other biological processes	plasma membrane;other membranes;cytoskeleton;mitochondrion	transporter activity;other molecular function	SLC25A5	Transport of nucleosides and free purine and pyrimidine bases across the plasma membrane; Vpr-mediated induction of apoptosis by mitochondrial outer membrane permeabilization	Electron transport chain: OXPHOS system in mitochondria; Alzheimer's disease and miRNA effects; Alzheimer's disease
P21926	CD9 antigen [OS=Homo sapiens]	23	59.81	5	cell adhesion;cell cycle OR cell proliferation;cell organization and biogenesis;stress response;transport;developmental processes;other biological processes	non-structural extracellular;plasma membrane;other membranes;other cell component	signal transduction activity or receptor binding	CD9	Platelet degranulation ; Uptake and function of diphtheria toxin; Acrosome Reaction and Sperm:Oocyte Membrane Binding	Vitamin D receptor pathway
Q14240	Eukaryotic initiation factor 4A-II [OS=Homo sapiens]	32	59.49	11	protein metabolism;other metabolic processes;other biological processes	cytosol;translational apparatus;other cell component	nucleic acid binding activity;other molecular function	EIF4A2	L13a-mediated translational silencing of Ceruloplasmin expression; Translation initiation complex formation; Ribosomal scanning and start codon recognition; GTP hydrolysis and joining of the 60S ribosomal subunit; ISG15 antiviral mechanism; Deadenylation of mRNA	Translation factors; Translation inhibitors in chronically activated PDGFRA cells
P61619	Protein transport protein Sec61 subunit alpha isoform 1 [OS=Homo sapiens]	24	59.49	8	cell organization and biogenesis;transport;developmental processes	other membranes;ER/Golgi	transporter activity;translation activity;other molecular function	SEC61A1	ER-Phagosome pathway; SRP-dependent cotranslational protein targeting to membrane
O00560	Syntenin-1 [OS=Homo sapiens]	34	59.26	6	cell-cell signaling;cell organization and biogenesis;transport;developmental processes;signal transduction;other biological processes	non-structural extracellular;plasma membrane;other membranes;cytosol;cytoskeleton;ER/Golgi;nucleus;other cytoplasmic organelle;other cell component	signal transduction activity or receptor binding;other molecular function	SDCBP	Neutrophil degranulation; Ephrin signaling; Neurofascin interactions; Regulation of necroptotic cell death	Ectoderm differentiation; Ectoderm differentiation; VEGFA-VEGFR2 signaling pathway
P0DMV9	Heat shock 70 kDa protein 1B [OS=Homo sapiens]	24	58.12	11	RNA metabolism OR transcription;other metabolic processes;stress response;transport;other biological processes	non-structural extracellular;plasma membrane;other membranes;cytosol;cytoskeleton;mitochondrion;ER/Golgi;nucleus;other cell component	signal transduction activity or receptor binding;other molecular function	HSPA1B	Neutrophil degranulation; Regulation of HSF1-mediated heat shock response; HSP90 chaperone cycle for steroid hormone receptors (SHR) in the presence of ligand; Attenuation phase	Apoptosis modulation and signaling; Parkin-ubiquitin proteasomal system pathway; MAPK signaling pathway; Apoptosis modulation by HSP70; VEGFA-VEGFR2 signaling pathway; Measles virus infection
Q9BTV4	Transmembrane protein 43 [OS=Homo sapiens]	35	57.34	8	cell organization and biogenesis;stress response	other membranes;ER/Golgi;nucleus	other molecular function	TMEM43		Envelope proteins and their potential roles in EDMD physiopathology
Q9H3R2	Mucin-13 [OS=Homo sapiens]	13	56.67	4	other biological processes	non-structural extracellular;plasma membrane;other membranes;cytosol;ER/Golgi	other molecular function	MUC13	RND3 GTPase cycle; RND2 GTPase cycle; RND1 GTPase cycle; Dectin-2 family; Termination of O-glycan biosynthesis; Defective GALNT3 causes HFTC; Defective C1GALT1C1 causes TNPS; Defective GALNT12 causes CRCS1
P17931	Galectin-3 [OS=Homo sapiens]	30	56.63	7	RNA metabolism OR transcription;other metabolic processes;stress response;signal transduction;other biological processes	plasma membrane;other membranes;cytosol;mitochondrion;nucleus;other cell component	signal transduction activity or receptor binding;enzyme regulator activity;other molecular function	LGALS3	Neutrophil degranulation; Advanced glycosylation endproduct receptor signaling; RUNX1 regulates transcription of genes involved in differentiation of myeloid cells; RUNX2 regulates genes involved in differentiation of myeloid cells	AGE/RAGE pathway; Spinal cord injury; 2q13 copy number variation syndrome
P50395	Rab GDP dissociation inhibitor beta [OS=Homo sapiens]	31	56.41	10	transport;signal transduction;other biological processes	non-structural extracellular;other membranes;cytosol;ER/Golgi;other cytoplasmic organelle;other cell component	enzyme regulator activity;other molecular function	GDI2	Neutrophil degranulation; RAB GEFs exchange GTP for GDP on RABs
P00387	NADH-cytochrome b5 reductase 3 [OS=Homo sapiens]	39	55.83	8	other metabolic processes;other biological processes	non-structural extracellular;other membranes;cytosol;mitochondrion;ER/Golgi;other cytoplasmic organelle;other cell component	other molecular function	CYB5R3	Neutrophil degranulation; Phase I - Functionalization of compounds; Vitamin C (ascorbate) metabolism	Oxidation by cytochrome P450
O60635	Tetraspanin-1 [OS=Homo sapiens]	21	55.38	3	other biological processes	plasma membrane;other membranes;nucleus;other cytoplasmic organelle;other cell component		TSPAN1
P05997	Collagen alpha-2(V) chain [OS=Homo sapiens]	26	55.26	20	cell organization and biogenesis;developmental processes;other biological processes	non-structural extracellular;extracellular matrix;ER/Golgi	extracellular structural activity;other molecular function	COL5A2	ECM proteoglycans; Syndecan interactions; Integrin cell surface interactions; Collagen degradation; Signaling by PDGF; Assembly of collagen fibrils and other multimeric structures; NCAM1 interactions; Collagen chain trimerization; MET activates PTK2 signaling	miRNA targets in ECM and membrane receptors; Focal adhesion; Focal adhesion: PI3K-Akt-mTOR-signaling pathway
Q96QK1	Vacuolar protein sorting-associated protein 35 [OS=Homo sapiens]	15	54.55	9	cell-cell signaling;cell organization and biogenesis;transport;developmental processes;signal transduction;other biological processes	other membranes;cytosol;other cytoplasmic organelle;other cell component	signal transduction activity or receptor binding	VPS35	WNT ligand biogenesis and trafficking
P23396	40S ribosomal protein S3 [OS=Homo sapiens]	53	54.51	14	cell cycle OR cell proliferation;cell organization and biogenesis;protein metabolism;DNA metabolism;other metabolic processes;stress response;other biological processes	plasma membrane;other membranes;cytosol;cytoskeleton;mitochondrion;ER/Golgi;translational apparatus;nucleus;other cell component	cytoskeletal activity;nucleic acid binding activity;other molecular function	RPS3	Major pathway of rRNA processing in the nucleolus and cytosol; GTP hydrolysis and joining of the 60S ribosomal subunit; SARS-CoV-2 modulates host translation machinery; Response of EIF2AK4 (GCN2) to amino acid deficiency; Regulation of expression of SLITs and ROBOs; L13a-mediated translational silencing of Ceruloplasmin expression; Formation of a pool of free 40S subunits; Nonsense Mediated Decay…	Cytoplasmic ribosomal proteins
P48735	Isocitrate dehydrogenase [NADP], mitochondrial [OS=Homo sapiens]	39	54.02	12	other metabolic processes	cytosol;mitochondrion;other cytoplasmic organelle	other molecular function	IDH2	Transcriptional activation of mitochondrial biogenesis; Citric acid cycle (TCA cycle)	VEGFA-VEGFR2 signaling pathway; Metabolic reprogramming in colon cancer; Cerebral organic acidurias, including diseases; TCA cycle (aka Krebs or citric acid cycle)
Q9HBL0	Tensin-1 [OS=Homo sapiens]	21	53.85	17	other biological processes	cytoskeleton;other cell component	cytoskeletal activity	TNS1		Integrin-mediated cell adhesion
P50991	T-complex protein 1 subunit delta [OS=Homo sapiens]	28	53.66	9	transport;other biological processes	cytosol;cytoskeleton;nucleus;other cell component	other molecular function	CCT4	Association of TriC/CCT with target proteins during biosynthesis; Formation of tubulin folding intermediates by CCT/TriC; BBSome-mediated cargo-targeting to cilium; Cooperation of PDCL (PhLP1) and TRiC/CCT in G-protein beta folding; Prefoldin mediated transfer of substrate to CCT/TriC; Folding of actin by CCT/TriC	16p11.2 proximal deletion syndrome
Q06210	Glutamine--fructose-6-phosphate aminotransferase [isomerizing] 1 [OS=Homo sapiens]	24	53.04	13	protein metabolism;other metabolic processes;other biological processes	cytosol	other molecular function	GFPT1	XBP1(S) activates chaperone genes; Synthesis of UDP-N-acetyl-glucosamine; Defective GFPT1 causes CMSTA1
P02747	Complement C1q subcomponent subunit C [OS=Homo sapiens]	37	52.59	5	cell organization and biogenesis;stress response;other biological processes	non-structural extracellular;other cell component		C1QC	Regulation of Complement cascade; Initial triggering of complement; Classical antibody-mediated complement activation	Allograft rejection; Microglia pathogen phagocytosis pathway; Oxidative damage response; TYROBP causal network in microglia; Complement system in neuronal development and plasticity; Complement activation; Complement and coagulation cascades
P53675	Clathrin heavy chain 2 [OS=Homo sapiens]	12	52.45	16	cell cycle OR cell proliferation;transport;other biological processes	plasma membrane;other membranes;cytosol;cytoskeleton;ER/Golgi;other cytoplasmic organelle;other cell component	other molecular function	CLTCL1	EPH-ephrin mediated repulsion of cells; Cargo recognition for clathrin-mediated endocytosis; Formation of annular gap junctions	Synaptic vesicle pathway; Ebola virus infection in host; Fragile X syndrome; 22q11.2 copy number variation syndrome
P35232	Prohibitin [OS=Homo sapiens]	29	52.22	6	cell organization and biogenesis;protein metabolism;DNA metabolism;RNA metabolism OR transcription;other metabolic processes;stress response;signal transduction;other biological processes	plasma membrane;other membranes;mitochondrion;nucleus;other cytoplasmic organelle;other cell component	signal transduction activity or receptor binding;other molecular function	PHB1	Signaling by moderate kinase activity BRAF mutants; Paradoxical activation of RAF signaling by kinase inactive BRAF; Signaling downstream of RAS mutants; RAF activation; Processing of SMDT1
O15204	ADAM DEC1 [OS=Homo sapiens]	28	51.85	8	protein metabolism;other biological processes	non-structural extracellular	other molecular function	ADAMDEC1
Q00325	Phosphate carrier protein, mitochondrial [OS=Homo sapiens]	32	51.62	12	transport	plasma membrane;other membranes;mitochondrion	transporter activity;other molecular function	SLC25A3
P02743	Serum amyloid P-component [OS=Homo sapiens]	30	51.53	7	cell organization and biogenesis;stress response;other biological processes	non-structural extracellular	other molecular function	APCS	Amyloid fiber formation	Complement system
Q93052	Lipoma-preferred partner [OS=Homo sapiens]	21	51.47	9	cell adhesion	plasma membrane;other membranes;cytosol;cytoskeleton;nucleus;other cell component	other molecular function	LPP		MFAP5 effect on permeability and motility of endothelial cells via cytoskeleton rearrangement
P61160	Actin-related protein 2 [OS=Homo sapiens]	22	51.38	7	cell cycle OR cell proliferation;cell organization and biogenesis;stress response;transport;other biological processes	non-structural extracellular;cytosol;cytoskeleton;nucleus;other cytoplasmic organelle;other cell component	cytoskeletal activity;other molecular function	ACTR2	Neutrophil degranulation; Clathrin-mediated endocytosis; Regulation of actin dynamics for phagocytic cup formation; FCGR3A-mediated phagocytosis; RHO GTPases Activate WASPs and WAVEs; EPHB-mediated forward signaling	Physico-chemical features and toxicity-associated pathways; Embryonic stem cell pluripotency pathways
P62701	40S ribosomal protein S4, X isoform [OS=Homo sapiens]	40	51.11	10	protein metabolism;other metabolic processes;other biological processes	cytosol;translational apparatus;nucleus;other cell component	nucleic acid binding activity;other molecular function	RPS4X	Major pathway of rRNA processing in the nucleolus and cytosol; Regulation of expression of SLITs and ROBOs; SRP-dependent cotranslational protein targeting to membrane; Peptide chain elongation; L13a-mediated translational silencing of Ceruloplasmin expression; Formation of a pool of free 40S subunits; GTP hydrolysis and joining of the 60S ribosomal subunit; Nonsense Mediated Decay (NMD) enhanced…	Cytoplasmic ribosomal proteins
Q96S97	Myeloid-associated differentiation marker [OS=Homo sapiens]	12	50.73	3	cell organization and biogenesis;other biological processes	plasma membrane;other membranes;cytoskeleton;other cell component		MYADM
P29400	Collagen alpha-5(IV) chain [OS=Homo sapiens]	4	50.16	3	cell organization and biogenesis;signal transduction	non-structural extracellular;extracellular matrix;ER/Golgi;other cell component	extracellular structural activity	COL4A5	Collagen degradation; Signaling by PDGF; Integrin cell surface interactions; ECM proteoglycans; NCAM1 interactions; Collagen chain trimerization; Non-integrin membrane-ECM interactions; Regulation of expression of SLITs and ROBOs; Laminin interactions; Crosslinking of collagen fibrils; Anchoring fibril formation	Primary focal segmental glomerulosclerosis (FSGS); PI3K-Akt signaling pathway; Epithelial to mesenchymal transition in colorectal cancer; Small cell lung cancer; Nephrotic syndrome; Malignant pleural mesothelioma
P06703	Protein S100-A6 [OS=Homo sapiens]	72	49.95	6	cell organization and biogenesis;transport;developmental processes;signal transduction;other biological processes	plasma membrane;other membranes;cytosol;nucleus;other cell component	transporter activity;cytoskeletal activity;other molecular function	S100A6		Gastric cancer network 2; Vitamin D receptor pathway; Prostaglandin synthesis and regulation
P59665	Neutrophil defensin 1 [OS=Homo sapiens]	27	49.75	5	stress response;signal transduction;other biological processes	non-structural extracellular;ER/Golgi;other cytoplasmic organelle		DEFA1; DEFA1B	Neutrophil degranulation; Alpha-defensins
Q99714	3-hydroxyacyl-CoA dehydrogenase type-2 [OS=Homo sapiens]	33	49.14	6	cell organization and biogenesis;RNA metabolism OR transcription;other metabolic processes	plasma membrane;other membranes;mitochondrion;other cell component	nucleic acid binding activity;other molecular function	HSD17B10	Branched-chain amino acid catabolism; tRNA processing in the mitochondrion; tRNA modification in the mitochondrion; rRNA processing in the mitochondrion	Alzheimer's disease and miRNA effects; Valproic acid pathway; Alzheimer's disease
Q9UGM3	Deleted in malignant brain tumors 1 protein [OS=Homo sapiens]	18	48.73	8	stress response;transport;other biological processes	non-structural extracellular;extracellular matrix;other membranes;other cell component	nucleic acid binding activity;other molecular function	DMBT1	Surfactant metabolism
P07093	Glia-derived nexin [OS=Homo sapiens]	35	48.69	11	cell organization and biogenesis;protein metabolism;other metabolic processes;stress response;transport;developmental processes;other biological processes	non-structural extracellular;extracellular matrix;plasma membrane;other membranes;cytosol;other cell component	signal transduction activity or receptor binding;enzyme regulator activity;other molecular function	SERPINE2	Intrinsic Pathway of Fibrin Clot Formation; Common Pathway of Fibrin Clot Formation; Dissolution of Fibrin Clot
P46781	40S ribosomal protein S9 [OS=Homo sapiens]	45	48.62	12	protein metabolism;other metabolic processes;other biological processes	cytosol;translational apparatus;nucleus;other cell component	nucleic acid binding activity;other molecular function	RPS9	Regulation of expression of SLITs and ROBOs; Major pathway of rRNA processing in the nucleolus and cytosol; rRNA modification in the nucleus and cytosol; Response of EIF2AK4 (GCN2) to amino acid deficiency; L13a-mediated translational silencing of Ceruloplasmin expression; Translation initiation complex formation; Formation of a pool of free 40S subunits; Formation of the ternary complex, and sub…	Cytoplasmic ribosomal proteins
Q8WUM4	Programmed cell death 6-interacting protein [OS=Homo sapiens]	14	48.46	12	cell cycle OR cell proliferation;cell organization and biogenesis;protein metabolism;other metabolic processes;transport;other biological processes	non-structural extracellular;plasma membrane;cytosol;cytoskeleton;ER/Golgi;other cytoplasmic organelle;other cell component	signal transduction activity or receptor binding;other molecular function	PDCD6IP	Budding and maturation of HIV virion; Regulation of necroptotic cell death; Uptake and function of anthrax toxins	Inhibition of exosome biogenesis and secretion by Manumycin A in CRPC cells
P62820	Ras-related protein Rab-1A [OS=Homo sapiens]	45	47.81	8	cell adhesion;cell-cell signaling;cell organization and biogenesis;other metabolic processes;stress response;transport;other biological processes	other membranes;cytosol;ER/Golgi;other cytoplasmic organelle;other cell component	other molecular function	RAB1A	COPI-dependent Golgi-to-ER retrograde traffic; COPI-mediated anterograde transport; COPII-mediated vesicle transport; RAB GEFs exchange GTP for GDP on RABs; RAB geranylgeranylation; Golgi Cisternae Pericentriolar Stack Reorganization
P61158	Actin-related protein 3 [OS=Homo sapiens]	43	47.4	11	cell cycle OR cell proliferation;cell organization and biogenesis;stress response;other biological processes	cytosol;cytoskeleton;nucleus;other cell component	cytoskeletal activity;other molecular function	ACTR3	Clathrin-mediated endocytosis; Regulation of actin dynamics for phagocytic cup formation; FCGR3A-mediated phagocytosis; RHO GTPases Activate WASPs and WAVEs; EPHB-mediated forward signaling	Physico-chemical features and toxicity-associated pathways
Q13361	Microfibrillar-associated protein 5 [OS=Homo sapiens]	27	46.8	8	cell organization and biogenesis;developmental processes	non-structural extracellular;extracellular matrix	extracellular structural activity	MFAP5	Molecules associated with elastic fibres	MFAP5-mediated ovarian cancer cell motility and invasiveness; MFAP5 effect on permeability and motility of endothelial cells via cytoskeleton rearrangement
P17987	T-complex protein 1 subunit alpha [OS=Homo sapiens]	32	46.58	15	cell organization and biogenesis;transport;other biological processes	cytosol;cytoskeleton;ER/Golgi;other cell component	other molecular function	TCP1	Formation of tubulin folding intermediates by CCT/TriC; Prefoldin mediated transfer of substrate to CCT/TriC; Gene and protein expression by JAK-STAT signaling after Interleukin-12 stimulation; BBSome-mediated cargo-targeting to cilium; Association of TriC/CCT with target proteins during biosynthesis; Cooperation of PDCL (PhLP1) and TRiC/CCT in G-protein beta folding; Folding of actin by CCT/TriC	16p11.2 proximal deletion syndrome
P13489	Ribonuclease inhibitor [OS=Homo sapiens]	19	46.24	6	RNA metabolism OR transcription;other metabolic processes;other biological processes	non-structural extracellular;cytosol;nucleus	enzyme regulator activity	RNH1
P02461	Collagen alpha-1(III) chain [OS=Homo sapiens]	15	45.66	12	cell adhesion;cell cycle OR cell proliferation;cell organization and biogenesis;protein metabolism;other metabolic processes;stress response;developmental processes;signal transduction;other biological processes	non-structural extracellular;extracellular matrix;ER/Golgi	signal transduction activity or receptor binding;extracellular structural activity;other molecular function	COL3A1	Immunoregulatory interactions between a Lymphoid and a non-Lymphoid cell; Integrin cell surface interactions; ECM proteoglycans; NCAM1 interactions; MET activates PTK2 signaling; Collagen degradation; Signaling by PDGF; Assembly of collagen fibrils and other multimeric structures; Collagen chain trimerization; Syndecan interactions; Scavenging by Class A Receptors	miRNA targets in ECM and membrane receptors; Focal adhesion: PI3K-Akt-mTOR-signaling pathway; miR-509-3p alteration of YAP1/ECM axis; Inflammatory response pathway; IL-18 signaling pathway
P60981	Destrin [OS=Homo sapiens]	70	45.58	11	cell organization and biogenesis;other biological processes	cytoskeleton;other cell component	cytoskeletal activity	DSTN		Androgen receptor signaling pathway
P21589	5'-nucleotidase [OS=Homo sapiens]	33	44.92	13	cell adhesion;DNA metabolism;other metabolic processes;other biological processes	plasma membrane;other membranes;cytosol;nucleus	other molecular function	NT5E	Purinergic signaling in leishmaniasis infection; Purine catabolism; Pyrimidine catabolism; Nicotinate metabolism	Pluripotent stem cell differentiation pathway; NAD+ metabolism
P39059	Collagen alpha-1(XV) chain [OS=Homo sapiens]	13	43.85	12	cell adhesion;cell organization and biogenesis;developmental processes;signal transduction;other biological processes	non-structural extracellular;extracellular matrix;other membranes;ER/Golgi	extracellular structural activity	COL15A1	Collagen degradation; Assembly of collagen fibrils and other multimeric structures; Collagen chain trimerization
P62140	Serine/threonine-protein phosphatase PP1-beta catalytic subunit [OS=Homo sapiens]	45	43.35	9	cell cycle OR cell proliferation;protein metabolism;other metabolic processes;signal transduction;other biological processes	plasma membrane;other membranes;cytosol;nucleus;other cell component	other molecular function	PPP1CB	Regulation of PLK1 Activity at G2/M Transition; RAF activation; Circadian Clock; Triglyceride catabolism; RHO GTPases activate CIT; RHO GTPases activate PKNs; RHO GTPases Activate ROCKs; RHO GTPases activate PAKs; SHOC2 M1731 mutant abolishes MRAS complex function; Gain-of-function MRAS complexes activate RAF signaling; Downregulation of TGF-beta receptor signaling	Common pathways underlying drug addiction; Focal adhesion; Hippo-Merlin signaling dysregulation; 22q11.2 copy number variation syndrome; Airway smooth muscle cell contraction; Neuroinflammation and glutamatergic signaling; G13 signaling pathway
Q99798	Aconitate hydratase, mitochondrial [OS=Homo sapiens]	16	43.29	8	other metabolic processes;stress response;developmental processes	cytosol;mitochondrion	other molecular function	ACO2	Mitochondrial protein import; Citric acid cycle (TCA cycle)	Amino acid metabolism; Metabolic reprogramming in colon cancer; Fluoroacetic acid toxicity; TCA cycle (aka Krebs or citric acid cycle)
Q8WX93	Palladin [OS=Homo sapiens]	13	43.2	13	cell adhesion;cell organization and biogenesis;developmental processes;other biological processes	plasma membrane;other membranes;cytosol;cytoskeleton;mitochondrion;nucleus;other cell component	cytoskeletal activity;other molecular function	PALLD
Q04917	14-3-3 protein eta [OS=Homo sapiens]	28	43.03	7	other metabolic processes;transport;signal transduction;other biological processes	plasma membrane;other membranes;cytosol;other cell component	signal transduction activity or receptor binding;cytoskeletal activity;other molecular function	YWHAH	RHO GTPases activate PKNs; TP53 Regulates Metabolic Genes; Translocation of SLC2A4 (GLUT4) to the plasma membrane; Chk1/Chk2(Cds1) mediated inactivation of Cyclin B:Cdk1 complex; SARS-CoV-2 targets host intracellular signalling and regulatory pathways; Activation of BAD and translocation to mitochondria	Cell cycle; Myometrial relaxation and contraction pathways; Calcium regulation in cardiac cells; Sudden infant death syndrome (SIDS) susceptibility pathways
Q8NFJ5	Retinoic acid-induced protein 3 [OS=Homo sapiens]	11	42.81	4	signal transduction;other biological processes	plasma membrane;other membranes;nucleus;other cell component	enzyme regulator activity;other molecular function	GPRC5A		GPCRs, class C metabotropic glutamate, pheromone
P40939	Trifunctional enzyme subunit alpha, mitochondrial [OS=Homo sapiens]	24	42.73	10	other metabolic processes;other biological processes	other membranes;mitochondrion	other molecular function	HADHA	Acyl chain remodeling of CL; mitochondrial fatty acid beta-oxidation of unsaturated fatty acids; Beta oxidation of decanoyl-CoA to octanoyl-CoA-CoA; Beta oxidation of octanoyl-CoA to hexanoyl-CoA; Beta oxidation of hexanoyl-CoA to butanoyl-CoA; Beta oxidation of myristoyl-CoA to lauroyl-CoA; Beta oxidation of lauroyl-CoA to decanoyl-CoA-CoA; Beta oxidation of palmitoyl-CoA to myristoyl-CoA	Fatty acid beta-oxidation; Mitochondrial long chain fatty acid beta-oxidation; Valproic acid pathway; Sudden infant death syndrome (SIDS) susceptibility pathways
Q16555	Dihydropyrimidinase-related protein 2 [OS=Homo sapiens]	27	42.7	10	cell organization and biogenesis;other metabolic processes;transport;developmental processes;signal transduction;other biological processes	plasma membrane;other membranes;cytosol;cytoskeleton	cytoskeletal activity;other molecular function	DPYSL2	Recycling pathway of L1; CRMPs in Sema3A signaling	Microtubule cytoskeleton regulation; Brain-derived neurotrophic factor (BDNF) signaling pathway
Q6NZI2	Caveolae-associated protein 1 [OS=Homo sapiens]	19	42.69	6	RNA metabolism OR transcription;other metabolic processes;transport;other biological processes	plasma membrane;other membranes;cytosol;mitochondrion;ER/Golgi;nucleus;other cell component	nucleic acid binding activity;other molecular function	CAVIN1	RHOA GTPase cycle; RHOB GTPase cycle; RHOC GTPase cycle; RNA Polymerase I Transcription Termination	Congenital generalized lipodystrophy
P02649	Apolipoprotein E [OS=Homo sapiens]	25	42.63	7	cell-cell signaling;cell organization and biogenesis;protein metabolism;other metabolic processes;stress response;transport;developmental processes;signal transduction;other biological processes	non-structural extracellular;extracellular matrix;plasma membrane;other membranes;ER/Golgi;other cytoplasmic organelle;other cell component	signal transduction activity or receptor binding;transporter activity;enzyme regulator activity;cytoskeletal activity;other molecular function	APOE	Regulation of Insulin-like Growth Factor (IGF) transport and uptake by Insulin-like Growth Factor Binding Proteins (IGFBPs); Post-translational protein phosphorylation; Amyloid fiber formation; Retinoid metabolism and transport; Chylomicron clearance; Nuclear signaling by ERBB4; NR1H3 & NR1H2 regulate gene expression linked to cholesterol transport and efflux; Scavenging by Class A Receptors; Chy…	Vitamin B12 metabolism; Alzheimer's disease and miRNA effects; Apoptosis-related network due to altered Notch3 in ovarian cancer; ApoE and miR-146 in inflammation and atherosclerosis; Statin inhibition of cholesterol production; Familial hyperlipidemia type 3; Alzheimer's disease
Q08211	ATP-dependent RNA helicase A [OS=Homo sapiens]	12	42.2	12	cell organization and biogenesis;DNA metabolism;RNA metabolism OR transcription;other metabolic processes;stress response;transport;other biological processes	cytosol;cytoskeleton;translational apparatus;nucleus;other cell component	nucleic acid binding activity;other molecular function	DHX9	mRNA Splicing - Major Pathway; RIP-mediated NFkB activation via ZBP1; DEx/H-box helicases activate type I IFN and inflammatory cytokines production	MECP2 and associated Rett syndrome; mRNA processing
P50570	Dynamin-2 [OS=Homo sapiens]	11	41.92	8	cell cycle OR cell proliferation;cell organization and biogenesis;transport;developmental processes;signal transduction;other biological processes	plasma membrane;other membranes;cytosol;cytoskeleton;ER/Golgi;nucleus;other cytoplasmic organelle;other cell component	signal transduction activity or receptor binding;cytoskeletal activity;other molecular function	DNM2	MHC class II antigen presentation; Lysosome Vesicle Biogenesis; Golgi Associated Vesicle Biogenesis; Clathrin-mediated endocytosis; Toll Like Receptor 4 (TLR4) Cascade; NGF-stimulated transcription; Recycling pathway of L1; NOSTRIN mediated eNOS trafficking; Retrograde neurotrophin signalling; Formation of annular gap junctions	Synaptic vesicle pathway; Fragile X syndrome; Intracellular trafficking proteins involved in CMT neuropathy
Q03135	Caveolin-1 [OS=Homo sapiens]	22	41.9	4	cell-cell signaling;cell cycle OR cell proliferation;cell organization and biogenesis;protein metabolism;other metabolic processes;stress response;transport;developmental processes;signal transduction;other biological processes	plasma membrane;other membranes;ER/Golgi;other cytoplasmic organelle;other cell component	signal transduction activity or receptor binding;enzyme regulator activity;other molecular function	CAV1	RHOC GTPase cycle; RHOA GTPase cycle; CDC42 GTPase cycle; RAC1 GTPase cycle; RHOB GTPase cycle; RHOG GTPase cycle; RAC2 GTPase cycle; RAC3 GTPase cycle; RHOD GTPase cycle; Disassembly of the destruction complex and recruitment of AXIN to the membrane; RND2 GTPase cycle; RHOQ GTPase cycle; RHOJ GTPase cycle; RND1 GTPase cycle; RHOH GTPase cycle; Extra-nuclear estrogen signaling; Triglyceride catab…	Androgen receptor signaling pathway; Integrin-mediated cell adhesion; Mammary gland development pathway - Pregnancy and lactation (Stage 3 of 4); Focal adhesion; TGF-beta signaling pathway; VEGFA-VEGFR2 signaling pathway; Ebola virus infection in host; Acute viral myocarditis; EGF/EGFR signaling pathway; Congenital generalized lipodystrophy
O15144	Actin-related protein 2/3 complex subunit 2 [OS=Homo sapiens]	34	41.57	9	cell organization and biogenesis;other biological processes	plasma membrane;other membranes;cytosol;cytoskeleton;nucleus;other cytoplasmic organelle;other cell component	cytoskeletal activity	ARPC2	Regulation of actin dynamics for phagocytic cup formation; FCGR3A-mediated phagocytosis; RHO GTPases Activate WASPs and WAVEs; Clathrin-mediated endocytosis; EPHB-mediated forward signaling	Pathogenic Escherichia coli infection
P13010	X-ray repair cross-complementing protein 5 [OS=Homo sapiens]	19	41.5	8	cell cycle OR cell proliferation;cell organization and biogenesis;DNA metabolism;other metabolic processes;stress response;developmental processes;other biological processes	non-structural extracellular;plasma membrane;other membranes;cytosol;nucleus;other cell component	enzyme regulator activity;nucleic acid binding activity;other molecular function	XRCC5	Neutrophil degranulation; Cytosolic sensors of pathogen-associated DNA ; Nonhomologous End-Joining (NHEJ); 2-LTR circle formation; IRF3-mediated induction of type I IFN	Non-homologous end joining; Male infertility; DNA repair pathways, full network; p53 transcriptional gene network
Q71UI9	Histone H2A.V [OS=Homo sapiens]	35	41.23	3		nucleus;other cell component	nucleic acid binding activity;other molecular function	H2AZ2	Formation of the beta-catenin:TCF transactivating complex; Activation of anterior HOX genes in hindbrain development during early embryogenesis; RUNX1 regulates genes involved in megakaryocyte differentiation and platelet function; Deposition of new CENPA-containing nucleosomes at the centromere; B-WICH complex positively regulates rRNA expression; NoRC negatively regulates rRNA expression; Meiot…	FBXL10 enhancement of MAP/ERK signaling in diffuse large B-cell lymphoma
P61019	Ras-related protein Rab-2A [OS=Homo sapiens]	30	41.17	6	cell organization and biogenesis;transport	other membranes;cytosol;ER/Golgi;other cell component	other molecular function	RAB2A	RAB geranylgeranylation; Golgi Cisternae Pericentriolar Stack Reorganization	Focal adhesion: PI3K-Akt-mTOR-signaling pathway; Ciliary landscape
P61026	Ras-related protein Rab-10 [OS=Homo sapiens]	47	41.17	9	cell cycle OR cell proliferation;cell organization and biogenesis;transport;developmental processes;other biological processes	plasma membrane;other membranes;cytosol;cytoskeleton;ER/Golgi;other cytoplasmic organelle;other cell component	cytoskeletal activity;other molecular function	RAB10	Translocation of SLC2A4 (GLUT4) to the plasma membrane; Neutrophil degranulation; RAB GEFs exchange GTP for GDP on RABs; RAB geranylgeranylation	Focal adhesion: PI3K-Akt-mTOR-signaling pathway
Q9UHR4	Brain-specific angiogenesis inhibitor 1-associated protein 2-like protein 1 [OS=Homo sapiens]	18	41.13	9	cell organization and biogenesis;other biological processes	plasma membrane;other membranes;cytosol;cytoskeleton;nucleus	cytoskeletal activity;other molecular function	BAIAP2L1	RAC1 GTPase cycle; RAC2 GTPase cycle; RAC3 GTPase cycle; RHOF GTPase cycle
P35606	Coatomer subunit beta' [OS=Homo sapiens]	19	41.02	12	transport	other membranes;cytosol;ER/Golgi	other molecular function	COPB2	COPI-mediated anterograde transport; COPI-dependent Golgi-to-ER retrograde traffic
P07942	Laminin subunit beta-1 [OS=Homo sapiens]	9	40.8	10	cell adhesion;cell organization and biogenesis;developmental processes;other biological processes	non-structural extracellular;extracellular matrix;ER/Golgi;other cell component	signal transduction activity or receptor binding;extracellular structural activity;other molecular function	LAMB1	Regulation of Insulin-like Growth Factor (IGF) transport and uptake by Insulin-like Growth Factor Binding Proteins (IGFBPs); Post-translational protein phosphorylation; ECM proteoglycans; Non-integrin membrane-ECM interactions; MET activates PTK2 signaling; Degradation of the extracellular matrix; L1CAM interactions; Laminin interactions; EGR2 and SOX10-mediated initiation of Schwann cell myelina…	Alpha 6 beta 4 signaling pathway; Complement system; Focal adhesion; Focal adhesion: PI3K-Akt-mTOR-signaling pathway; PI3K-Akt signaling pathway; Inflammatory response pathway; Small cell lung cancer; Malignant pleural mesothelioma
P14555	Phospholipase A2, membrane associated [OS=Homo sapiens]	36	40.75	6	cell organization and biogenesis;other metabolic processes;stress response;transport;other biological processes	non-structural extracellular;plasma membrane;other membranes;mitochondrion;ER/Golgi;other cell component	other molecular function	PLA2G2A	Synthesis of PA; Acyl chain remodelling of PC; Acyl chain remodelling of PS; Acyl chain remodelling of PE; Acyl chain remodelling of PI; Acyl chain remodelling of PG; Antimicrobial peptides	MicroRNAs in cardiomyocyte hypertrophy; Eicosanoid synthesis; Spinal cord injury; Cardiac hypertrophic response; Ras signaling
P05109	Protein S100-A8 [OS=Homo sapiens]	70	40.54	9	cell adhesion;cell-cell signaling;protein metabolism;other metabolic processes;stress response;transport;developmental processes;other biological processes	non-structural extracellular;plasma membrane;other membranes;cytosol;cytoskeleton;other cell component	signal transduction activity or receptor binding;cytoskeletal activity;other molecular function	S100A8	MyD88:MAL(TIRAP) cascade initiated on plasma membrane; Neutrophil degranulation; ER-Phagosome pathway; MyD88 deficiency (TLR2/4); IRAK4 deficiency (TLR2/4); Regulation of TLR by endogenous ligand; Metal sequestration by antimicrobial proteins; RHO GTPases Activate NADPH Oxidases	Vitamin D receptor pathway
P59998	Actin-related protein 2/3 complex subunit 4 [OS=Homo sapiens]	30	40.5	5	cell organization and biogenesis	cytosol;cytoskeleton;nucleus;other cell component	cytoskeletal activity;other molecular function	ARPC4	Clathrin-mediated endocytosis; Regulation of actin dynamics for phagocytic cup formation; FCGR3A-mediated phagocytosis; RHO GTPases Activate WASPs and WAVEs; EPHB-mediated forward signaling	Pathogenic Escherichia coli infection
P27348	14-3-3 protein theta [OS=Homo sapiens]	40	40.33	9	transport;signal transduction;other biological processes	cytosol;other cell component	other molecular function	YWHAQ	Translocation of SLC2A4 (GLUT4) to the plasma membrane; Regulation of localization of FOXO transcription factors; TP53 Regulates Metabolic Genes; Chk1/Chk2(Cds1) mediated inactivation of Cyclin B:Cdk1 complex; RHO GTPases activate PKNs; SARS-CoV-2 targets host intracellular signalling and regulatory pathways; Activation of BAD and translocation to mitochondria	Cell cycle; Pathogenic Escherichia coli infection; Primary focal segmental glomerulosclerosis (FSGS); IL-3 signaling pathway; Myometrial relaxation and contraction pathways; Mechanoregulation and pathology of YAP/TAZ via Hippo and non-Hippo mechanisms; Hippo-Yap signaling pathway; Leukocyte-intrinsic Hippo pathway functions; Hepatitis B infection; Calcium regulation in cardiac cells; Sudden infan…
A6NHL2	Tubulin alpha chain-like 3 [OS=Homo sapiens]	11	40.18	5	cell cycle OR cell proliferation;cell organization and biogenesis;other biological processes	cytoskeleton;other cell component	cytoskeletal activity;other molecular function	TUBAL3	Recycling pathway of L1; COPI-dependent Golgi-to-ER retrograde traffic; Separation of Sister Chromatids; The role of GTSE1 in G2/M progression after G2 checkpoint; Translocation of SLC2A4 (GLUT4) to the plasma membrane; Microtubule-dependent trafficking of connexons from Golgi to the plasma membrane; Gap junction assembly; MHC class II antigen presentation; Resolution of Sister Chromatid Cohesion…	Alzheimer's disease and miRNA effects; Pathogenic Escherichia coli infection; Parkin-ubiquitin proteasomal system pathway; Alzheimer's disease
Q7L576	Cytoplasmic FMR1-interacting protein 1 [OS=Homo sapiens]	13	40.17	10	cell organization and biogenesis;developmental processes;signal transduction;other biological processes	non-structural extracellular;cytosol;other cell component	cytoskeletal activity;nucleic acid binding activity;other molecular function	CYFIP1	Neutrophil degranulation; Regulation of actin dynamics for phagocytic cup formation; FCGR3A-mediated phagocytosis; RHO GTPases Activate WASPs and WAVEs; RAC1 GTPase cycle; RHOG GTPase cycle; RAC2 GTPase cycle; RAC3 GTPase cycle; VEGFA-VEGFR2 Pathway	Brain-derived neurotrophic factor (BDNF) signaling pathway; Prader-Willi and Angelman syndrome; Fragile X syndrome; Disruption of postsynaptic signaling by CNV; 15q11.2 copy number variation syndrome; G13 signaling pathway
Q15365	Poly(rC)-binding protein 1 [OS=Homo sapiens]	18	39.82	4	RNA metabolism OR transcription;other metabolic processes;other biological processes	cytosol;nucleus;other cell component	nucleic acid binding activity;other molecular function	PCBP1	mRNA Splicing - Major Pathway; Processing of Capped Intron-Containing Pre-mRNA	Ferroptosis
P62136	Serine/threonine-protein phosphatase PP1-alpha catalytic subunit [OS=Homo sapiens]	32	39.79	8	cell adhesion;cell-cell signaling;cell cycle OR cell proliferation;cell organization and biogenesis;protein metabolism;other metabolic processes;stress response;developmental processes;signal transduction;other biological processes	plasma membrane;other membranes;cytosol;nucleus;other cell component	other molecular function	PPP1CA	Circadian Clock; Triglyceride catabolism; Downregulation of TGF-beta receptor signaling; DARPP-32 events	Sphingolipid pathway; Nicotine effect on dopaminergic neurons; Common pathways underlying drug addiction; Focal adhesion; VEGFA-VEGFR2 signaling pathway; Hippo-Merlin signaling dysregulation; Fragile X syndrome; Netrin-UNC5B signaling pathway; Neuroinflammation and glutamatergic signaling
O94832	Unconventional myosin-Id [OS=Homo sapiens]	15	39.71	13	cell organization and biogenesis;transport;other biological processes	plasma membrane;other membranes;cytosol;cytoskeleton;ER/Golgi;other cytoplasmic organelle;other cell component	cytoskeletal activity;other molecular function	MYO1D
P35625	Metalloproteinase inhibitor 3 [OS=Homo sapiens]	33	39.56	6	other biological processes	non-structural extracellular;extracellular matrix;other cell component	enzyme regulator activity;other molecular function	TIMP3	Platelet degranulation	Matrix metalloproteinases; Angiogenesis; Oncostatin M signaling pathway; Vitamin D receptor pathway; Endochondral ossification; IL-18 signaling pathway; Endochondral ossification with skeletal dysplasias
P63000	Ras-related C3 botulinum toxin substrate 1 [OS=Homo sapiens]	38	39.48	8	cell adhesion;cell-cell signaling;cell organization and biogenesis;other metabolic processes;stress response;transport;developmental processes;signal transduction;other biological processes	plasma membrane;other membranes;cytosol;cytoskeleton;ER/Golgi;nucleus;other cytoplasmic organelle;other cell component	other molecular function	RAC1	MAPK6/MAPK4 signaling; Neutrophil degranulation; Regulation of actin dynamics for phagocytic cup formation; FCGR3A-mediated phagocytosis; RHO GTPases Activate WASPs and WAVEs; EPHB-mediated forward signaling; Signaling by SCF-KIT; Factors involved in megakaryocyte development and platelet production; RAC1 GTPase cycle; NRAGE signals death through JNK; DCC mediated attractive signaling; FCERI medi…	Androgen receptor signaling pathway; Nucleotide-binding oligomerization domain (NOD) pathway; Target of rapamycin signaling; Physiological and pathological hypertrophy of the heart; MicroRNAs in cardiomyocyte hypertrophy; Integrin-mediated cell adhesion; RANKL/RANK signaling pathway; Leptin signaling pathway; TNF-related weak inducer of apoptosis (TWEAK) signaling pathway; Prolactin signaling pat…
P12429	Annexin A3 [OS=Homo sapiens]	28	39.42	8	stress response;transport;developmental processes;other biological processes	plasma membrane;other membranes;other cell component	enzyme regulator activity;other molecular function	ANXA3		Prostaglandin synthesis and regulation
Q15907	Ras-related protein Rab-11B [OS=Homo sapiens]	34	39.39	7	cell-cell signaling;other metabolic processes;transport;other biological processes	other membranes;cytosol;ER/Golgi;other cytoplasmic organelle;other cell component	cytoskeletal activity;other molecular function	RAB11B	RAB geranylgeranylation; TBC/RABGAPs	Focal adhesion: PI3K-Akt-mTOR-signaling pathway; Intracellular trafficking proteins involved in CMT neuropathy
P39656	Dolichyl-diphosphooligosaccharide--protein glycosyltransferase 48 kDa subunit [OS=Homo sapiens]	13	39.2	6	protein metabolism;other metabolic processes;other biological processes	plasma membrane;other membranes;ER/Golgi;other cytoplasmic organelle;other cell component	enzyme regulator activity	DDOST	Neutrophil degranulation; SRP-dependent cotranslational protein targeting to membrane; Advanced glycosylation endproduct receptor signaling; Asparagine N-linked glycosylation; Maturation of spike protein	AGE/RAGE pathway
Q15746	Myosin light chain kinase, smooth muscle [OS=Homo sapiens]	9	39.2	12	cell organization and biogenesis;protein metabolism;other metabolic processes;stress response;developmental processes;other biological processes	plasma membrane;other membranes;cytosol;cytoskeleton;other cell component	cytoskeletal activity;kinase activity;other molecular function	MYLK	RHO GTPases activate PAKs; Smooth Muscle Contraction	MicroRNAs in cardiomyocyte hypertrophy; Endothelin pathways; Focal adhesion; Physico-chemical features and toxicity-associated pathways; MFAP5 effect on permeability and motility of endothelial cells via cytoskeleton rearrangement; Airway smooth muscle cell contraction; Regulation of actin cytoskeleton
P55001	Microfibrillar-associated protein 2 [OS=Homo sapiens]	28	38.54	7	developmental processes;other biological processes	non-structural extracellular;extracellular matrix		MFAP2	Molecules associated with elastic fibres	Canonical and non-canonical Notch signaling
P50990	T-complex protein 1 subunit theta [OS=Homo sapiens]	28	38.47	11	cell organization and biogenesis;transport;other biological processes	non-structural extracellular;cytosol;cytoskeleton;nucleus;other cytoplasmic organelle;other cell component	other molecular function	CCT8	Neutrophil degranulation; Association of TriC/CCT with target proteins during biosynthesis; Formation of tubulin folding intermediates by CCT/TriC; BBSome-mediated cargo-targeting to cilium; Cooperation of PDCL (PhLP1) and TRiC/CCT in G-protein beta folding; Prefoldin mediated transfer of substrate to CCT/TriC; Folding of actin by CCT/TriC	16p11.2 proximal deletion syndrome
O75746	Calcium-binding mitochondrial carrier protein Aralar1 [OS=Homo sapiens]	26	38.26	11	other metabolic processes;transport;other biological processes	other membranes;mitochondrion	transporter activity;other molecular function	SLC25A12	Gluconeogenesis; Mitochondrial protein import; Aspartate and asparagine metabolism
P62826	GTP-binding nuclear protein Ran [OS=Homo sapiens]	36	37.52	7	cell cycle OR cell proliferation;cell organization and biogenesis;DNA metabolism;other metabolic processes;transport;other biological processes	cytosol;cytoskeleton;nucleus;other cytoplasmic organelle;other cell component	other molecular function	RAN	Rev-mediated nuclear export of HIV RNA; NEP/NS2 Interacts with the Cellular Export Machinery; Nuclear import of Rev protein; Transcriptional regulation by small RNAs; tRNA processing in the nucleus; MicroRNA (miRNA) biogenesis; Regulation of cholesterol biosynthesis by SREBP (SREBF); Postmitotic nuclear pore complex (NPC) reformation	Androgen receptor signaling pathway; miRNA biogenesis; 22q11.2 copy number variation syndrome
P16152	Carbonyl reductase [NADPH] 1 [OS=Homo sapiens]	29	37.42	6	other metabolic processes;other biological processes	cytosol	other molecular function	CBR1	Synthesis of Prostaglandins (PG) and Thromboxanes (TX)	Nuclear receptors meta-pathway; NRF2 pathway; Prostaglandin synthesis and regulation
P05388	60S acidic ribosomal protein P0 [OS=Homo sapiens]	37	37.4	9	cell organization and biogenesis;protein metabolism;other metabolic processes;transport;other biological processes	cytosol;ER/Golgi;translational apparatus;nucleus;other cell component	nucleic acid binding activity;other molecular function	RPLP0	Regulation of expression of SLITs and ROBOs; Gene and protein expression by JAK-STAT signaling after Interleukin-12 stimulation; L13a-mediated translational silencing of Ceruloplasmin expression; Formation of a pool of free 40S subunits; GTP hydrolysis and joining of the 60S ribosomal subunit; Major pathway of rRNA processing in the nucleolus and cytosol; Nonsense Mediated Decay (NMD) enhanced by…	Cytoplasmic ribosomal proteins
Q12929	Epidermal growth factor receptor kinase substrate 8 [OS=Homo sapiens]	19	37.34	11	cell cycle OR cell proliferation;cell organization and biogenesis;signal transduction;other biological processes	plasma membrane;other membranes;other cell component	cytoskeletal activity;other molecular function	EPS8	Sensory processing of sound by inner hair cells of the cochlea; Sensory processing of sound by outer hair cells of the cochlea	EGF/EGFR signaling pathway; IL-18 signaling pathway
Q14697	Neutral alpha-glucosidase AB [OS=Homo sapiens]	14	36.89	7	protein metabolism;other metabolic processes	ER/Golgi;other cell component	other molecular function	GANAB	Maturation of spike protein; Calnexin/calreticulin cycle; Maturation of spike protein
P19075	Tetraspanin-8 [OS=Homo sapiens]	14	36.82	3	other biological processes	plasma membrane;other membranes;other cell component	signal transduction activity or receptor binding	TSPAN8		Extracellular vesicle-mediated signaling in recipient cells
Q13642	Four and a half LIM domains protein 1 [OS=Homo sapiens]	27	36.67	8	other biological processes	plasma membrane;other membranes;cytosol;nucleus;other cell component	other molecular function	FHL1		Notch signaling pathway
P22352	Glutathione peroxidase 3 [OS=Homo sapiens]	39	36.65	8	other metabolic processes;stress response;other biological processes	non-structural extracellular	other molecular function	GPX3	Detoxification of Reactive Oxygen Species	Glutathione metabolism; Selenium micronutrient network; Folate metabolism; Trans-sulfuration, one-carbon metabolism and related pathways; Nuclear receptors meta-pathway; NRF2 pathway; One-carbon metabolism and related pathways; Oxidative stress response; Metapathway biotransformation Phase I and II
P07195	L-lactate dehydrogenase B chain [OS=Homo sapiens]	27	36.46	7	other metabolic processes	other membranes;cytosol;mitochondrion;other cell component	other molecular function	LDHB	Pyruvate metabolism	Clear cell renal cell carcinoma pathways; CCL18 signaling pathway; Glycolysis and gluconeogenesis
P07357	Complement component C8 alpha chain [OS=Homo sapiens]	11	36.45	5	stress response;other biological processes	non-structural extracellular;plasma membrane;other membranes	other molecular function	C8A	Regulation of Complement cascade; Terminal pathway of complement	Allograft rejection; Complement system; Complement system in neuronal development and plasticity; Network map of SARS-CoV-2 signaling pathway; Complement activation
Q15233	Non-POU domain-containing octamer-binding protein [OS=Homo sapiens]	12	36.24	5	DNA metabolism;RNA metabolism OR transcription;other metabolic processes;stress response;other biological processes	nucleus;other cell component	nucleic acid binding activity;other molecular function	NONO		mRNA processing
P62258	14-3-3 protein epsilon [OS=Homo sapiens]	19	35.89	4	stress response;transport;developmental processes;signal transduction;other biological processes	cytosol;nucleus;other cell component	other molecular function	YWHAE	Recruitment of NuMA to mitotic centrosomes; Regulation of PLK1 Activity at G2/M Transition; Loss of Nlp from mitotic centrosomes; Recruitment of mitotic centrosome proteins and complexes; Anchoring of the basal body to the plasma membrane; AURKA Activation by TPX2; RAB GEFs exchange GTP for GDP on RABs; Regulation of HSF1-mediated heat shock response; Deregulated CDK5 triggers multiple neurodegen…	Cell cycle; Myometrial relaxation and contraction pathways; VEGFA-VEGFR2 signaling pathway; Calcium regulation in cardiac cells; Sudden infant death syndrome (SIDS) susceptibility pathways
P04216	Thy-1 membrane glycoprotein [OS=Homo sapiens]	24	35.86	3	cell adhesion;cell-cell signaling;cell organization and biogenesis;protein metabolism;other metabolic processes;developmental processes;signal transduction;other biological processes	non-structural extracellular;plasma membrane;other membranes;cytosol;ER/Golgi;other cell component	signal transduction activity or receptor binding;enzyme regulator activity;other molecular function	THY1	Post-translational modification: synthesis of GPI-anchored proteins	Cardiac progenitor differentiation
P61224	Ras-related protein Rap-1b [OS=Homo sapiens]	34	35.53	4	cell cycle OR cell proliferation;transport;signal transduction;other biological processes	plasma membrane;other membranes;cytosol;other cytoplasmic organelle;other cell component	other molecular function	RAP1B	Neutrophil degranulation; Signaling by BRAF and RAF1 fusions; Gene and protein expression by JAK-STAT signaling after Interleukin-12 stimulation; Signaling by moderate kinase activity BRAF mutants; Paradoxical activation of RAF signaling by kinase inactive BRAF; Signaling downstream of RAS mutants; Signaling by RAF1 mutants; MAP2K and MAPK activation; Signaling by high-kinase activity BRAF mutant…	Integrin-mediated cell adhesion; Thyroid stimulating hormone (TSH) signaling pathway; Corticotropin-releasing hormone signaling pathway; Common pathways underlying drug addiction; Focal adhesion; Hepatocyte growth factor receptor signaling; MAPK signaling pathway; VEGFA-VEGFR2 signaling pathway; Chemokine signaling pathway; Ras signaling
Q9Y4G6	Talin-2 [OS=Homo sapiens]	11	35.32	13	cell adhesion;cell organization and biogenesis	plasma membrane;other membranes;cytoskeleton;other cell component	signal transduction activity or receptor binding;cytoskeletal activity;other molecular function	TLN2		Focal adhesion
P60953	Cell division control protein 42 homolog [OS=Homo sapiens]	53	35.31	7	cell-cell signaling;cell organization and biogenesis;protein metabolism;other metabolic processes;stress response;transport;developmental processes;signal transduction;other biological processes	plasma membrane;other membranes;cytosol;cytoskeleton;ER/Golgi;other cytoplasmic organelle;other cell component	signal transduction activity or receptor binding;other molecular function	CDC42	CDC42 GTPase cycle; RAC1 GTPase cycle; RHOQ GTPase cycle; RHOG GTPase cycle; RHO GTPases Activate Formins; MAPK6/MAPK4 signaling; RHO GTPases activate IQGAPs; RHOV GTPase cycle; RHOU GTPase cycle; VEGFA-VEGFR2 Pathway; EPHB-mediated forward signaling; RAC2 GTPase cycle; RAC3 GTPase cycle; EGFR downregulation; Regulation of actin dynamics for phagocytic cup formation; Gene and protein expression b…	Androgen receptor signaling pathway; Target of rapamycin signaling; Integrin-mediated cell adhesion; RANKL/RANK signaling pathway; Leptin signaling pathway; Microtubule cytoskeleton regulation; Metastatic brain tumor; Pathogenic Escherichia coli infection; RalA downstream regulated genes; B cell receptor signaling pathway; AGE/RAGE pathway; Brain-derived neurotrophic factor (BDNF) signaling pathw…
P27824	Calnexin [OS=Homo sapiens]	15	35.28	8	protein metabolism;other metabolic processes;stress response;transport;other biological processes	plasma membrane;other membranes;ER/Golgi;translational apparatus;other cell component	signal transduction activity or receptor binding;other molecular function	CANX	MHC class II antigen presentation; Antigen Presentation: Folding, assembly and peptide loading of class I MHC; Maturation of spike protein; Interleukin-35 Signalling; Interleukin-27 signaling; Assembly of Viral Components at the Budding Site; Calnexin/calreticulin cycle; Maturation of spike protein
Q15286	Ras-related protein Rab-35 [OS=Homo sapiens]	24	35.17	4	cell cycle OR cell proliferation;cell organization and biogenesis;transport;developmental processes;signal transduction;other biological processes	non-structural extracellular;plasma membrane;other membranes;cytosol;ER/Golgi;other cytoplasmic organelle;other cell component	other molecular function	RAB35	RAB GEFs exchange GTP for GDP on RABs; RAB geranylgeranylation; TBC/RABGAPs
P11678	Eosinophil peroxidase [OS=Homo sapiens]	20	35.09	12	other metabolic processes;stress response;other biological processes	non-structural extracellular;other cell component	other molecular function	EPX	Neutrophil degranulation
P60660	Myosin light polypeptide 6 [OS=Homo sapiens]	42	34.95	5	other biological processes	cytosol;cytoskeleton;other cell component	cytoskeletal activity;other molecular function	MYL6	Smooth Muscle Contraction; RHO GTPases activate CIT; EPHA-mediated growth cone collapse; Sema4D induced cell migration and growth-cone collapse; RHO GTPases activate PKNs; RHO GTPases Activate ROCKs; RHO GTPases activate PAKs	Ciliary landscape
P61006	Ras-related protein Rab-8A [OS=Homo sapiens]	29	34.9	5	cell organization and biogenesis;other metabolic processes;transport;developmental processes;other biological processes	plasma membrane;other membranes;cytosol;cytoskeleton;ER/Golgi;other cytoplasmic organelle;other cell component	cytoskeletal activity;other molecular function	RAB8A	Translocation of SLC2A4 (GLUT4) to the plasma membrane; Regulation of PLK1 Activity at G2/M Transition; Anchoring of the basal body to the plasma membrane; VxPx cargo-targeting to cilium; RAB geranylgeranylation; RAB GEFs exchange GTP for GDP on RABs; TBC/RABGAPs	Focal adhesion: PI3K-Akt-mTOR-signaling pathway; Ciliary landscape; Joubert syndrome
P62424	60S ribosomal protein L7a [OS=Homo sapiens]	17	34.9	5	protein metabolism;RNA metabolism OR transcription;other metabolic processes	other membranes;cytosol;translational apparatus;nucleus	other molecular function	RPL7A	Major pathway of rRNA processing in the nucleolus and cytosol; GTP hydrolysis and joining of the 60S ribosomal subunit; Response of EIF2AK4 (GCN2) to amino acid deficiency; Regulation of expression of SLITs and ROBOs; L13a-mediated translational silencing of Ceruloplasmin expression; Formation of a pool of free 40S subunits; Nonsense Mediated Decay (NMD) enhanced by the Exon Junction Complex (EJC…	Cytoplasmic ribosomal proteins
P62888	60S ribosomal protein L30 [OS=Homo sapiens]	35	34.84	4	protein metabolism;other metabolic processes;stress response;other biological processes	cytosol;translational apparatus;nucleus;other cell component	other molecular function	RPL30	Major pathway of rRNA processing in the nucleolus and cytosol; GTP hydrolysis and joining of the 60S ribosomal subunit; Response of EIF2AK4 (GCN2) to amino acid deficiency; Regulation of expression of SLITs and ROBOs; L13a-mediated translational silencing of Ceruloplasmin expression; Formation of a pool of free 40S subunits; Nonsense Mediated Decay (NMD) enhanced by the Exon Junction Complex (EJC…	Cytoplasmic ribosomal proteins
P78527	DNA-dependent protein kinase catalytic subunit [OS=Homo sapiens]	5	34.83	17	cell cycle OR cell proliferation;cell organization and biogenesis;protein metabolism;DNA metabolism;RNA metabolism OR transcription;other metabolic processes;stress response;developmental processes;signal transduction;other biological processes	cytosol;nucleus;other cell component	nucleic acid binding activity;kinase activity;other molecular function	PRKDC	Nonhomologous End-Joining (NHEJ); E3 ubiquitin ligases ubiquitinate target proteins; Cytosolic sensors of pathogen-associated DNA ; IRF3-mediated induction of type I IFN	miRNA regulation of DNA damage response; Cell cycle; Retinoblastoma gene in cancer; Fas ligand pathway and stress induction of heat shock proteins; Pathways affected in adenoid cystic carcinoma; ATM signaling in development and disease ; Non-homologous end joining; Osteoblast differentiation and related diseases; DNA repair pathways, full network; DNA damage response
Q9Y6C9	Mitochondrial carrier homolog 2 [OS=Homo sapiens]	26	34.81	5	other biological processes	other membranes;mitochondrion		MTCH2
Q00839	Heterogeneous nuclear ribonucleoprotein U [OS=Homo sapiens]	15	34.47	8	cell cycle OR cell proliferation;cell organization and biogenesis;RNA metabolism OR transcription;other metabolic processes;transport;developmental processes;other biological processes	cytosol;cytoskeleton;nucleus;other cell component	cytoskeletal activity;nucleic acid binding activity;other molecular function	HNRNPU	mRNA Splicing - Major Pathway; Processing of Capped Intron-Containing Pre-mRNA	mRNA processing; lncRNA in canonical Wnt signaling and colorectal cancer
P07910	Heterogeneous nuclear ribonucleoproteins C1/C2 [OS=Homo sapiens]	31	34.44	7	RNA metabolism OR transcription;other metabolic processes;other biological processes	cytosol;cytoskeleton;nucleus;other cell component	nucleic acid binding activity;other molecular function	HNRNPC	mRNA Splicing - Major Pathway; SUMOylation of RNA binding proteins; Processing of Capped Intron-Containing Pre-mRNA; RHOBTB2 GTPase cycle; RHOBTB1 GTPase cycle	mRNA processing
P18124	60S ribosomal protein L7 [OS=Homo sapiens]	22	34.14	6	protein metabolism;RNA metabolism OR transcription;other metabolic processes;other biological processes	cytosol;translational apparatus;other cell component	nucleic acid binding activity;other molecular function	RPL7	Regulation of expression of SLITs and ROBOs; Major pathway of rRNA processing in the nucleolus and cytosol; Response of EIF2AK4 (GCN2) to amino acid deficiency; L13a-mediated translational silencing of Ceruloplasmin expression; Formation of a pool of free 40S subunits; GTP hydrolysis and joining of the 60S ribosomal subunit; Nonsense Mediated Decay (NMD) enhanced by the Exon Junction Complex (EJC…	VEGFA-VEGFR2 signaling pathway; Cytoplasmic ribosomal proteins
P35443	Thrombospondin-4 [OS=Homo sapiens]	11	33.56	6	cell adhesion;stress response;signal transduction;other biological processes	non-structural extracellular;extracellular matrix;cytosol;ER/Golgi	signal transduction activity or receptor binding;other molecular function	THBS4	Signaling by PDGF	Focal adhesion; Focal adhesion: PI3K-Akt-mTOR-signaling pathway; PI3K-Akt signaling pathway
Q15019	Septin-2 [OS=Homo sapiens]	19	33.21	6	cell cycle OR cell proliferation;cell organization and biogenesis;signal transduction;other biological processes	non-structural extracellular;plasma membrane;other membranes;cytoskeleton;ER/Golgi;nucleus;other cell component	other molecular function	SEPTIN2	Anchoring of the basal body to the plasma membrane	2q37 copy number variation syndrome
Q93084	Sarcoplasmic/endoplasmic reticulum calcium ATPase 3 [OS=Homo sapiens]	10	33.16	7	stress response;transport;signal transduction;other biological processes	other membranes;cytosol;ER/Golgi;nucleus	transporter activity;enzyme regulator activity;other molecular function	ATP2A3	Ion homeostasis; Ion transport by P-type ATPases; Reduction of cytosolic Ca++ levels; Pre-NOTCH Processing in Golgi	Alzheimer's disease and miRNA effects; Myometrial relaxation and contraction pathways; Alzheimer's disease; Calcium regulation in cardiac cells
P22695	Cytochrome b-c1 complex subunit 2, mitochondrial [OS=Homo sapiens]	21	33.01	6	protein metabolism;other metabolic processes	other membranes;mitochondrion;nucleus	other molecular function	UQCRC2	Respiratory electron transport	Electron transport chain: OXPHOS system in mitochondria; Nonalcoholic fatty liver disease; Mitochondrial complex III assembly
P35268	60S ribosomal protein L22 [OS=Homo sapiens]	31	32.82	4	protein metabolism;other metabolic processes;developmental processes;other biological processes	cytosol;translational apparatus;nucleus;other cell component	other molecular function	RPL22	Major pathway of rRNA processing in the nucleolus and cytosol; Regulation of expression of SLITs and ROBOs; SRP-dependent cotranslational protein targeting to membrane; Peptide chain elongation; L13a-mediated translational silencing of Ceruloplasmin expression; Formation of a pool of free 40S subunits; GTP hydrolysis and joining of the 60S ribosomal subunit; Nonsense Mediated Decay (NMD) enhanced…	Cytoplasmic ribosomal proteins
O14880	Microsomal glutathione S-transferase 3 [OS=Homo sapiens]	26	32.77	2	other metabolic processes;other biological processes	other membranes;ER/Golgi;nucleus;other cell component	other molecular function	MGST3	Aflatoxin activation and detoxification; Glutathione conjugation	Nuclear receptors meta-pathway; NRF2 pathway; Metapathway biotransformation Phase I and II
O95967	EGF-containing fibulin-like extracellular matrix protein 2 [OS=Homo sapiens]	14	32.32	4	cell organization and biogenesis;developmental processes;other biological processes	non-structural extracellular;extracellular matrix	extracellular structural activity;other molecular function	EFEMP2	Molecules associated with elastic fibres
P61106	Ras-related protein Rab-14 [OS=Homo sapiens]	42	32.01	8	cell organization and biogenesis;stress response;transport;signal transduction;other biological processes	plasma membrane;other membranes;cytosol;ER/Golgi;other cytoplasmic organelle;other cell component	cytoskeletal activity;other molecular function	RAB14	Translocation of SLC2A4 (GLUT4) to the plasma membrane; Neutrophil degranulation; RAB geranylgeranylation; RAB GEFs exchange GTP for GDP on RABs; Synthesis of PIPs at the plasma membrane	Focal adhesion: PI3K-Akt-mTOR-signaling pathway; Ciliary landscape
Q92743	Serine protease HTRA1 [OS=Homo sapiens]	15	32.01	5	protein metabolism;other biological processes	non-structural extracellular;plasma membrane;other membranes;cytosol	other molecular function	HTRA1	Degradation of the extracellular matrix	VEGFA-VEGFR2 signaling pathway
P60866	40S ribosomal protein S20 [OS=Homo sapiens]	29	31.99	4	protein metabolism;other metabolic processes;other biological processes	cytosol;translational apparatus;nucleus;other cell component	enzyme regulator activity;other molecular function	RPS20	L13a-mediated translational silencing of Ceruloplasmin expression; Translation initiation complex formation; Formation of a pool of free 40S subunits; Formation of the ternary complex, and subsequently, the 43S complex; Ribosomal scanning and start codon recognition; GTP hydrolysis and joining of the 60S ribosomal subunit; Major pathway of rRNA processing in the nucleolus and cytosol; Regulation …	Cytoplasmic ribosomal proteins
P61313	60S ribosomal protein L15 [OS=Homo sapiens]	27	31.63	6	protein metabolism;other metabolic processes;other biological processes	other membranes;cytosol;cytoskeleton;translational apparatus;nucleus;other cell component	other molecular function	RPL15	Regulation of expression of SLITs and ROBOs; Major pathway of rRNA processing in the nucleolus and cytosol; Response of EIF2AK4 (GCN2) to amino acid deficiency; L13a-mediated translational silencing of Ceruloplasmin expression; Formation of a pool of free 40S subunits; GTP hydrolysis and joining of the 60S ribosomal subunit; Nonsense Mediated Decay (NMD) enhanced by the Exon Junction Complex (EJC…	Cytoplasmic ribosomal proteins
P31150	Rab GDP dissociation inhibitor alpha [OS=Homo sapiens]	17	31.5	4	cell organization and biogenesis;transport;signal transduction;other biological processes	cytosol;ER/Golgi;other cell component	enzyme regulator activity;other molecular function	GDI1	RAB GEFs exchange GTP for GDP on RABs	Ciliary landscape; Airway smooth muscle cell contraction
P08174	Complement decay-accelerating factor [OS=Homo sapiens]	24	31.06	7	other metabolic processes;stress response;other biological processes	non-structural extracellular;plasma membrane;other membranes;ER/Golgi;other cell component	other molecular function	CD55	Neutrophil degranulation; COPI-mediated anterograde transport; Regulation of Complement cascade; Class B/2 (Secretin family receptors)	Allograft rejection; Complement system; Acute viral myocarditis; Complement system in neuronal development and plasticity; Complement activation; Complement and coagulation cascades
P07360	Complement component C8 gamma chain [OS=Homo sapiens]	24	30.96	4	stress response;other biological processes	non-structural extracellular;plasma membrane;other membranes	other molecular function	C8G	Regulation of Complement cascade; Terminal pathway of complement	Complement system in neuronal development and plasticity; Complement activation; Complement and coagulation cascades
P46777	60S ribosomal protein L5 [OS=Homo sapiens]	21	30.95	6	cell organization and biogenesis;protein metabolism;RNA metabolism OR transcription;other metabolic processes;other biological processes	cytosol;ER/Golgi;translational apparatus;nucleus;other cell component	enzyme regulator activity;nucleic acid binding activity;other molecular function	RPL5	Major pathway of rRNA processing in the nucleolus and cytosol; Regulation of expression of SLITs and ROBOs; SRP-dependent cotranslational protein targeting to membrane; Peptide chain elongation; L13a-mediated translational silencing of Ceruloplasmin expression; Formation of a pool of free 40S subunits; GTP hydrolysis and joining of the 60S ribosomal subunit; Nonsense Mediated Decay (NMD) enhanced…	VEGFA-VEGFR2 signaling pathway; Cytoplasmic ribosomal proteins
P26641	Elongation factor 1-gamma [OS=Homo sapiens]	18	30.59	5	protein metabolism;other metabolic processes;other biological processes	cytosol;other cell component	nucleic acid binding activity	EEF1G	Signaling by ALK fusions and activated point mutants; Eukaryotic Translation Elongation	Translation factors
P53618	Coatomer subunit beta [OS=Homo sapiens]	11	30.21	8	transport	plasma membrane;other membranes;cytosol;ER/Golgi;other cell component	other molecular function	COPB1	COPI-dependent Golgi-to-ER retrograde traffic; Neutrophil degranulation; COPI-mediated anterograde transport
P60033	CD81 antigen [OS=Homo sapiens]	25	30.17	3	transport;developmental processes;other biological processes	non-structural extracellular;plasma membrane;other membranes;other cell component	signal transduction activity or receptor binding;other molecular function	CD81	Immunoregulatory interactions between a Lymphoid and a non-Lymphoid cell; Regulation of Complement cascade	B cell receptor signaling pathway; Extracellular vesicles in the crosstalk of cardiac cells; IL-18 signaling pathway; 16p11.2 distal deletion syndrome
P20073	Annexin A7 [OS=Homo sapiens]	13	30.11	5	other metabolic processes;other biological processes	other membranes;ER/Golgi;nucleus	signal transduction activity or receptor binding;other molecular function	ANXA7
P50993	Sodium/potassium-transporting ATPase subunit alpha-2 [OS=Homo sapiens]	9	29.84	6	other metabolic processes;stress response;transport;developmental processes;signal transduction;other biological processes	plasma membrane;other membranes;other cytoplasmic organelle;other cell component	transporter activity;other molecular function	ATP1A2	Ion transport by P-type ATPases; Potential therapeutics for SARS; Ion homeostasis	Synaptic vesicle pathway
P51991	Heterogeneous nuclear ribonucleoprotein A3 [OS=Homo sapiens]	16	29.65	5	RNA metabolism OR transcription;other metabolic processes	nucleus;other cell component	nucleic acid binding activity	HNRNPA3	mRNA Splicing - Major Pathway; Processing of Capped Intron-Containing Pre-mRNA
P31946	14-3-3 protein beta/alpha [OS=Homo sapiens]	29	29.64	7	transport;signal transduction;other biological processes	other membranes;cytosol;other cytoplasmic organelle;other cell component	enzyme regulator activity;other molecular function	YWHAB	Translocation of SLC2A4 (GLUT4) to the plasma membrane; TP53 Regulates Metabolic Genes; Signaling by BRAF and RAF1 fusions; Signaling by moderate kinase activity BRAF mutants; Paradoxical activation of RAF signaling by kinase inactive BRAF; Signaling downstream of RAS mutants; Signaling by RAF1 mutants; MAP2K and MAPK activation; Signaling by high-kinase activity BRAF mutants; Regulation of local…	Cell cycle; IL-3 signaling pathway; Myometrial relaxation and contraction pathways; Hepatitis B infection; Calcium regulation in cardiac cells; Sudden infant death syndrome (SIDS) susceptibility pathways
Q01813	ATP-dependent 6-phosphofructokinase, platelet type [OS=Homo sapiens]	16	28.8	9	other metabolic processes;other biological processes	cytosol;other cell component	kinase activity;other molecular function	PFKP	Glycolysis	Cori cycle; Clear cell renal cell carcinoma pathways; Glucose metabolism in triple-negative breast cancer cells; Glycolysis and gluconeogenesis
P50995	Annexin A11 [OS=Homo sapiens]	14	28.79	5	cell cycle OR cell proliferation;transport;other biological processes	cytosol;cytoskeleton;nucleus;other cytoplasmic organelle;other cell component	other molecular function	ANXA11
P08865	40S ribosomal protein SA [OS=Homo sapiens]	34	28.72	7	cell adhesion;cell organization and biogenesis;protein metabolism;other metabolic processes;other biological processes	plasma membrane;other membranes;cytosol;translational apparatus;nucleus;other cell component	translation activity;other molecular function	RPSA	Regulation of expression of SLITs and ROBOs; L13a-mediated translational silencing of Ceruloplasmin expression; Formation of a pool of free 40S subunits; GTP hydrolysis and joining of the 60S ribosomal subunit; Major pathway of rRNA processing in the nucleolus and cytosol; Nonsense Mediated Decay (NMD) enhanced by the Exon Junction Complex (EJC); SRP-dependent cotranslational protein targeting to…	Cytoplasmic ribosomal proteins
Q8NBQ5	Estradiol 17-beta-dehydrogenase 11 [OS=Homo sapiens]	22	28.72	5	other metabolic processes	cytosol;ER/Golgi;other cell component	other molecular function	HSD17B11	Estrogen biosynthesis
Q53GQ0	Very-long-chain 3-oxoacyl-CoA reductase [OS=Homo sapiens]	25	28.54	7	cell organization and biogenesis;other metabolic processes;other biological processes	extracellular matrix;other membranes;ER/Golgi	other molecular function	HSD17B12	Synthesis of very long-chain fatty acyl-CoAs; Androgen biosynthesis	Mitochondrial fatty acid synthesis pathway
P01767	Immunoglobulin heavy variable 3-53 [OS=Homo sapiens]	52	28.48	3	cell organization and biogenesis;stress response;transport;signal transduction;other biological processes	non-structural extracellular;plasma membrane;other membranes	signal transduction activity or receptor binding;other molecular function	IGHV3-53	Regulation of actin dynamics for phagocytic cup formation; FCGR3A-mediated phagocytosis; Initial triggering of complement; Classical antibody-mediated complement activation; Immunoregulatory interactions between a Lymphoid and a non-Lymphoid cell; Cell surface interactions at the vascular wall; FCGR activation; Role of phospholipids in phagocytosis; Scavenging of heme from plasma; Role of LAT2/NT…
P20742	Pregnancy zone protein [OS=Homo sapiens]	3	28.38	4	other biological processes	non-structural extracellular	enzyme regulator activity;other molecular function	PZP
P19367	Hexokinase-1 [OS=Homo sapiens]	7	28.23	5	other metabolic processes;stress response;other biological processes	other membranes;cytosol;mitochondrion	kinase activity;other molecular function	HK1	Glycolysis; Defective HK1 causes hexokinase deficiency (HK deficiency)	Cori cycle; Photodynamic therapy-induced HIF-1 survival signaling; Clear cell renal cell carcinoma pathways; Aerobic glycolysis; Disorders of fructose metabolism; Glucose metabolism in triple-negative breast cancer cells; Glycolysis and gluconeogenesis; Glucuronidation
P49755	Transmembrane emp24 domain-containing protein 10 [OS=Homo sapiens]	15	28.06	3	cell organization and biogenesis;transport;other biological processes	plasma membrane;other membranes;ER/Golgi;other cell component	transporter activity;other molecular function	TMED10	COPI-dependent Golgi-to-ER retrograde traffic; COPI-mediated anterograde transport; COPII-mediated vesicle transport; Cargo concentration in the ER	mRNA processing
P10321	HLA class I histocompatibility antigen, C alpha chain [OS=Homo sapiens]	22	28.05	5	stress response;other biological processes	plasma membrane;other membranes;ER/Golgi;other cytoplasmic organelle;other cell component	other molecular function	HLA-C	ER-Phagosome pathway; Neutrophil degranulation; Interferon gamma signaling; SARS-CoV-2 activates/modulates innate and adaptive immune responses; Antigen Presentation: Folding, assembly and peptide loading of class I MHC; Immunoregulatory interactions between a Lymphoid and a non-Lymphoid cell; Interferon alpha/beta signaling; Endosomal/Vacuolar pathway; DAP12 interactions	Proteasome degradation; Allograft rejection; Ebola virus infection in host
O60565	Gremlin-1 [OS=Homo sapiens]	37	27.98	4	cell-cell signaling;cell organization and biogenesis;developmental processes;signal transduction;other biological processes	non-structural extracellular;other cell component	signal transduction activity or receptor binding;enzyme regulator activity;other molecular function	GREM1		Lung fibrosis; Canonical and non-canonical TGF-B signaling; GDNF/RET signaling axis; Development of ureteric collection system
P11021	Endoplasmic reticulum chaperone BiP [OS=Homo sapiens]	10	27.92	5	protein metabolism;other metabolic processes;stress response;transport;developmental processes;signal transduction;other biological processes	plasma membrane;other membranes;cytosol;mitochondrion;ER/Golgi;nucleus;other cell component	translation activity;other molecular function	HSPA5	Platelet degranulation ; Regulation of HSF1-mediated heat shock response; Antigen Presentation: Folding, assembly and peptide loading of class I MHC; IRE1alpha activates chaperones; PERK regulates gene expression; ATF6 (ATF6-alpha) activates chaperone genes	Parkin-ubiquitin proteasomal system pathway; Apoptosis-related network due to altered Notch3 in ovarian cancer; Photodynamic therapy-induced unfolded protein response; Prion disease pathway; Unfolded protein response
P21291	Cysteine and glycine-rich protein 1 [OS=Homo sapiens]	22	27.91	3	cell organization and biogenesis;other biological processes	cytoskeleton;nucleus;other cell component	cytoskeletal activity;other molecular function	CSRP1	MTF1 activates gene expression	MECP2 and associated Rett syndrome; VEGFA-VEGFR2 signaling pathway
O00160	Unconventional myosin-If [OS=Homo sapiens]	9	27.84	6	cell organization and biogenesis;transport	plasma membrane;other membranes;cytosol;cytoskeleton;other cell component	cytoskeletal activity;other molecular function	MYO1F
O43490	Prominin-1 [OS=Homo sapiens]	18	27.77	7	developmental processes;other biological processes	non-structural extracellular;plasma membrane;other membranes;ER/Golgi;other cell component	cytoskeletal activity;other molecular function	PROM1		Extracellular vesicle-mediated signaling in recipient cells
P61247	40S ribosomal protein S3a [OS=Homo sapiens]	30	27.76	7	protein metabolism;other metabolic processes;other biological processes	cytosol;ER/Golgi;translational apparatus;nucleus;other cell component	nucleic acid binding activity;other molecular function	RPS3A	Regulation of expression of SLITs and ROBOs; Major pathway of rRNA processing in the nucleolus and cytosol; Response of EIF2AK4 (GCN2) to amino acid deficiency; L13a-mediated translational silencing of Ceruloplasmin expression; Translation initiation complex formation; Formation of a pool of free 40S subunits; Formation of the ternary complex, and subsequently, the 43S complex; Ribosomal scanning…	Cytoplasmic ribosomal proteins
Q9H190	Syntenin-2 [OS=Homo sapiens]	12	27.49	3	cell cycle OR cell proliferation;transport;developmental processes;signal transduction	plasma membrane;other membranes;cytosol;ER/Golgi;nucleus;other cell component	other molecular function	SDCBP2
P61981	14-3-3 protein gamma [OS=Homo sapiens]	25	27.39	6	transport;signal transduction;other biological processes	cytosol;other cell component	signal transduction activity or receptor binding;enzyme regulator activity;other molecular function	YWHAG	Recruitment of NuMA to mitotic centrosomes; Regulation of PLK1 Activity at G2/M Transition; Loss of Nlp from mitotic centrosomes; Recruitment of mitotic centrosome proteins and complexes; Anchoring of the basal body to the plasma membrane; AURKA Activation by TPX2; TP53 Regulates Metabolic Genes; Translocation of SLC2A4 (GLUT4) to the plasma membrane; Regulation of localization of FOXO transcript…	Cell cycle; Prolactin signaling pathway; Myometrial relaxation and contraction pathways; Disruption of postsynaptic signaling by CNV; Calcium regulation in cardiac cells; Sudden infant death syndrome (SIDS) susceptibility pathways
Q07960	Rho GTPase-activating protein 1 [OS=Homo sapiens]	28	27.25	8	transport;signal transduction;other biological processes	other membranes;cytosol;other cytoplasmic organelle;other cell component	enzyme regulator activity;other molecular function	ARHGAP1	RND2 GTPase cycle; RHOA GTPase cycle; CDC42 GTPase cycle; RAC1 GTPase cycle; RHOG GTPase cycle; RAC2 GTPase cycle; RAC3 GTPase cycle; RHOJ GTPase cycle; RHOC GTPase cycle; RHOQ GTPase cycle; RHOB GTPase cycle; RHOD GTPase cycle; RHOF GTPase cycle
Q06828	Fibromodulin [OS=Homo sapiens]	18	27.24	5	cell organization and biogenesis;signal transduction	extracellular matrix;ER/Golgi;other cytoplasmic organelle		FMOD	Keratan sulfate biosynthesis; Defective B4GALT1 causes B4GALT1-CDG (CDG-2d); ECM proteoglycans; Keratan sulfate degradation; Defective CHST6 causes MCDC1; Defective ST3GAL3 causes MCT12 and EIEE15	GDNF signaling
Q15436	Protein transport protein Sec23A [OS=Homo sapiens]	15	27.16	6	cell organization and biogenesis;transport;other biological processes	other membranes;cytosol;ER/Golgi;other cell component	enzyme regulator activity;other molecular function	SEC23A	MHC class II antigen presentation; COPII-mediated vesicle transport; Cargo concentration in the ER; SARS-CoV-2 activates/modulates innate and adaptive immune responses; Antigen Presentation: Folding, assembly and peptide loading of class I MHC; Regulation of cholesterol biosynthesis by SREBP (SREBF)	Sterol regulatory element-binding proteins (SREBP) signaling
P47756	F-actin-capping protein subunit beta [OS=Homo sapiens]	32	27.04	6	cell organization and biogenesis;other biological processes	other membranes;cytosol;cytoskeleton;other cell component	cytoskeletal activity	CAPZB	MHC class II antigen presentation; HSP90 chaperone cycle for steroid hormone receptors (SHR) in the presence of ligand; COPI-mediated anterograde transport; COPI-independent Golgi-to-ER retrograde traffic; RHOD GTPase cycle; Factors involved in megakaryocyte development and platelet production; Sensory processing of sound by inner hair cells of the cochlea; RHOF GTPase cycle	VEGFA-VEGFR2 signaling pathway
Q15404	Ras suppressor protein 1 [OS=Homo sapiens]	31	26.93	6	signal transduction;other biological processes	cytosol;other cell component		RSU1	Regulation of cytoskeletal remodeling and cell spreading by IPP complex components
P15941	Mucin-1 [OS=Homo sapiens]	5	26.89	5	cell cycle OR cell proliferation;RNA metabolism OR transcription;other metabolic processes;stress response;signal transduction;other biological processes	non-structural extracellular;plasma membrane;other membranes;ER/Golgi;nucleus;other cell component	nucleic acid binding activity;other molecular function	MUC1	Interleukin-4 and Interleukin-13 signaling; Dectin-2 family; Termination of O-glycan biosynthesis; Defective GALNT3 causes HFTC; Defective C1GALT1C1 causes TNPS; Defective GALNT12 causes CRCS1	Altered glycosylation of MUC1 in tumor microenvironment
P00740	Coagulation factor IX [OS=Homo sapiens]	9	26.77	4	protein metabolism;other metabolic processes;stress response	non-structural extracellular;plasma membrane;other membranes;ER/Golgi;other cell component	other molecular function	F9	Intrinsic Pathway of Fibrin Clot Formation; Defective factor IX causes thrombophilia; Defective cofactor function of FVIIIa variant; Defective F9 variant does not activate FX; Gamma-carboxylation of protein precursors; Transport of gamma-carboxylated protein precursors from the endoplasmic reticulum to the Golgi apparatus; Removal of aminoterminal propeptides from gamma-carboxylated proteins; Ext…	Blood clotting cascade; Complement and coagulation cascades
Q14002	Carcinoembryonic antigen-related cell adhesion molecule 7 [OS=Homo sapiens]	26	26.76	5
P36542	ATP synthase subunit gamma, mitochondrial [OS=Homo sapiens]	17	26.39	5	other metabolic processes;transport	other membranes;mitochondrion	transporter activity	ATP5F1C	Cristae formation; Formation of ATP by chemiosmotic coupling	Electron transport chain: OXPHOS system in mitochondria
P51571	Translocon-associated protein subunit delta [OS=Homo sapiens]	31	26.38	4		other membranes;ER/Golgi;other cell component		SSR4	SRP-dependent cotranslational protein targeting to membrane	VEGFA-VEGFR2 signaling pathway
Q969X5	Endoplasmic reticulum-Golgi intermediate compartment protein 1 [OS=Homo sapiens]	29	26.26	7	transport	other membranes;ER/Golgi;nucleus;other cell component		ERGIC1
Q96PD5	N-acetylmuramoyl-L-alanine amidase [OS=Homo sapiens]	11	26.23	4	other metabolic processes;stress response;other biological processes	non-structural extracellular;other membranes	other molecular function	PGLYRP2	Antimicrobial peptides
O15484	Calpain-5 [OS=Homo sapiens]	17	26.17	8	protein metabolism;signal transduction	other cell component	other molecular function	CAPN5	Degradation of the extracellular matrix	Integrin-mediated cell adhesion
P30153	Serine/threonine-protein phosphatase 2A 65 kDa regulatory subunit A alpha isoform [OS=Homo sapiens]	11	26.13	4	cell cycle OR cell proliferation;cell organization and biogenesis;protein metabolism;RNA metabolism OR transcription;other metabolic processes;signal transduction;other biological processes	plasma membrane;other membranes;cytosol;cytoskeleton;mitochondrion;nucleus;other cell component	enzyme regulator activity;other molecular function	PPP2R1A	Separation of Sister Chromatids; Resolution of Sister Chromatid Cohesion; RHO GTPases Activate Formins; EML4 and NUDC in mitotic spindle formation; Amplification of signal from unattached kinetochores via a MAD2 inhibitory signal; Cyclin A/B1/B2 associated events during G2/M transition; PI5P, PP2A and IER3 Regulate PI3K/AKT Signaling; Recruitment of NuMA to mitotic centrosomes; Regulation of PLK1…	Focal adhesion: PI3K-Akt-mTOR-signaling pathway; Wnt signaling pathway and pluripotency; PI3K-Akt signaling pathway; 16p11.2 proximal deletion syndrome; Glycogen synthesis and degradation; Cohesin complex - Cornelia de Lange syndrome
P62829	60S ribosomal protein L23 [OS=Homo sapiens]	34	25.98	4	cell cycle OR cell proliferation;cell organization and biogenesis;protein metabolism;other metabolic processes;transport;other biological processes	cytosol;translational apparatus;nucleus;other cell component	enzyme regulator activity;nucleic acid binding activity;other molecular function	RPL23	Regulation of expression of SLITs and ROBOs; Major pathway of rRNA processing in the nucleolus and cytosol; SRP-dependent cotranslational protein targeting to membrane; Response of EIF2AK4 (GCN2) to amino acid deficiency; L13a-mediated translational silencing of Ceruloplasmin expression; Formation of a pool of free 40S subunits; GTP hydrolysis and joining of the 60S ribosomal subunit; Nonsense Me…	Cytoplasmic ribosomal proteins
P47755	F-actin-capping protein subunit alpha-2 [OS=Homo sapiens]	21	25.94	4	cell organization and biogenesis	non-structural extracellular;other membranes;cytosol;cytoskeleton;other cell component	cytoskeletal activity	CAPZA2	MHC class II antigen presentation; HSP90 chaperone cycle for steroid hormone receptors (SHR) in the presence of ligand; COPI-mediated anterograde transport; COPI-independent Golgi-to-ER retrograde traffic; Factors involved in megakaryocyte development and platelet production; Sensory processing of sound by inner hair cells of the cochlea; Advanced glycosylation endproduct receptor signaling
P62249	40S ribosomal protein S16 [OS=Homo sapiens]	25	25.9	4	protein metabolism;RNA metabolism OR transcription;other metabolic processes;other biological processes	cytosol;translational apparatus;nucleus;other cell component	nucleic acid binding activity;other molecular function	RPS16	SRP-dependent cotranslational protein targeting to membrane; Major pathway of rRNA processing in the nucleolus and cytosol; Regulation of expression of SLITs and ROBOs; L13a-mediated translational silencing of Ceruloplasmin expression; Formation of a pool of free 40S subunits; GTP hydrolysis and joining of the 60S ribosomal subunit; Nonsense Mediated Decay (NMD) enhanced by the Exon Junction Comp…	Cytoplasmic ribosomal proteins
O15145	Actin-related protein 2/3 complex subunit 3 [OS=Homo sapiens]	29	25.84	5	cell organization and biogenesis;other biological processes	cytosol;cytoskeleton;nucleus;other cell component	cytoskeletal activity	ARPC3	Clathrin-mediated endocytosis; Regulation of actin dynamics for phagocytic cup formation; FCGR3A-mediated phagocytosis; RHO GTPases Activate WASPs and WAVEs; EPHB-mediated forward signaling	Pathogenic Escherichia coli infection
Q16658	Fascin [OS=Homo sapiens]	17	25.84	8	cell organization and biogenesis;other biological processes	plasma membrane;other membranes;cytosol;cytoskeleton;other cell component	cytoskeletal activity;other molecular function	FSCN1	Interleukin-4 and Interleukin-13 signaling	VEGFA-VEGFR2 signaling pathway
P62244	40S ribosomal protein S15a [OS=Homo sapiens]	56	25.76	7	protein metabolism;other metabolic processes;other biological processes	cytosol;translational apparatus;nucleus;other cell component	other molecular function	RPS15A	L13a-mediated translational silencing of Ceruloplasmin expression; Translation initiation complex formation; Formation of a pool of free 40S subunits; Formation of the ternary complex, and subsequently, the 43S complex; Ribosomal scanning and start codon recognition; GTP hydrolysis and joining of the 60S ribosomal subunit; Regulation of expression of SLITs and ROBOs; Major pathway of rRNA process…	Cytoplasmic ribosomal proteins
P02511	Alpha-crystallin B chain [OS=Homo sapiens]	24	25.72	4	cell organization and biogenesis;stress response;developmental processes;signal transduction;other biological processes	plasma membrane;other membranes;cytosol;cytoskeleton;mitochondrion;ER/Golgi;nucleus;other cytoplasmic organelle;other cell component	cytoskeletal activity;other molecular function	CRYAB	HSF1-dependent transactivation
P12724	Eosinophil cationic protein [OS=Homo sapiens]	22	25.54	3	RNA metabolism OR transcription;other metabolic processes;stress response;other biological processes	non-structural extracellular;other cytoplasmic organelle	nucleic acid binding activity;other molecular function	RNASE3	Neutrophil degranulation; Antimicrobial peptides
P09972	Fructose-bisphosphate aldolase C [OS=Homo sapiens]	18	25.05	4	other metabolic processes;other biological processes	non-structural extracellular;cytosol;cytoskeleton;other cell component	cytoskeletal activity;other molecular function	ALDOC	Neutrophil degranulation; Glycolysis; Gluconeogenesis	Clear cell renal cell carcinoma pathways; Glycolysis and gluconeogenesis
P61163	Alpha-centractin [OS=Homo sapiens]	19	25.03	4	transport	cytosol;cytoskeleton;other cell component	other molecular function	ACTR1A	COPI-mediated anterograde transport; Anchoring of the basal body to the plasma membrane; MHC class II antigen presentation; HSP90 chaperone cycle for steroid hormone receptors (SHR) in the presence of ligand; COPI-independent Golgi-to-ER retrograde traffic; Recruitment of NuMA to mitotic centrosomes; Regulation of PLK1 Activity at G2/M Transition; Loss of Nlp from mitotic centrosomes; Recruitment…
P17858	ATP-dependent 6-phosphofructokinase, liver type [OS=Homo sapiens]	21	24.92	10	other metabolic processes;other biological processes	non-structural extracellular;cytosol;other cell component	kinase activity;other molecular function	PFKL	Neutrophil degranulation; Glycolysis	Photodynamic therapy-induced HIF-1 survival signaling; Clear cell renal cell carcinoma pathways; Metabolic reprogramming in colon cancer; Insulin signaling; Disorders of fructose metabolism; Glycolysis and gluconeogenesis
P29536	Leiomodin-1 [OS=Homo sapiens]	12	24.92	6	cell organization and biogenesis;other biological processes	other membranes;cytosol;cytoskeleton	cytoskeletal activity	LMOD1	Smooth Muscle Contraction
Q15124	Phosphoglucomutase-like protein 5 [OS=Homo sapiens]	20	24.91	7	cell adhesion;cell organization and biogenesis;other metabolic processes;other biological processes	plasma membrane;other membranes;cytosol;cytoskeleton;other cell component	other molecular function	PGM5		Glucuronidation
P08134	Rho-related GTP-binding protein RhoC [OS=Homo sapiens]	44	24.8	6	cell cycle OR cell proliferation;cell organization and biogenesis;stress response;signal transduction;other biological processes	plasma membrane;other membranes;cytosol;cytoskeleton;ER/Golgi;nucleus;other cell component	other molecular function	RHOC	RHOC GTPase cycle; G alpha (12/13) signalling events; RHO GTPases Activate Formins; RHO GTPases activate CIT; RHO GTPases Activate Rhotekin and Rhophilins; Sema4D induced cell migration and growth-cone collapse; RHO GTPases activate PKNs; RHO GTPases Activate ROCKs	Spinal cord injury; VEGFA-VEGFR2 signaling pathway; Ebola virus infection in host
P01011	Alpha-1-antichymotrypsin [OS=Homo sapiens]	15	24.77	6	stress response;other biological processes	non-structural extracellular;nucleus;other cytoplasmic organelle;other cell component	enzyme regulator activity;nucleic acid binding activity	SERPINA3	Neutrophil degranulation; Platelet degranulation	Selenium micronutrient network; Vitamin B12 metabolism; Folate metabolism
P05091	Aldehyde dehydrogenase, mitochondrial [OS=Homo sapiens]	15	24.49	5	other metabolic processes;other biological processes	mitochondrion	other molecular function	ALDH2	Smooth Muscle Contraction; Ethanol oxidation; Metabolism of serotonin	Fatty acid omega-oxidation; Ethanol effects on histone modifications; Tryptophan metabolism; Fluoroacetic acid toxicity
P50148	Guanine nucleotide-binding protein G(q) subunit alpha [OS=Homo sapiens]	14	24.48	4	cell-cell signaling;stress response;signal transduction;other biological processes	plasma membrane;other membranes;ER/Golgi;nucleus;other cell component	signal transduction activity or receptor binding;enzyme regulator activity;other molecular function	GNAQ	G alpha (q) signalling events; Thrombin signalling through proteinase activated receptors (PARs); G-protein activation; ADP signalling through P2Y purinoceptor 1; Thromboxane signalling through TP receptor; Cooperation of PDCL (PhLP1) and TRiC/CCT in G-protein beta folding; Fatty Acids bound to GPR40 (FFAR1) regulate insulin secretion; PLC beta mediated events; Acetylcholine regulates insulin sec…	Thyroid stimulating hormone (TSH) signaling pathway; Microtubule cytoskeleton regulation; Alzheimer's disease and miRNA effects; Corticotropin-releasing hormone signaling pathway; Myometrial relaxation and contraction pathways; G protein signaling pathways; Circadian rhythm genes; Cell-type dependent selectivity of CCK2R signaling; Hippo signaling regulation pathways; Gastrin signaling pathway; P…
Q9H6S3	Epidermal growth factor receptor kinase substrate 8-like protein 2 [OS=Homo sapiens]	6	24.42	3	signal transduction;other biological processes	plasma membrane;other membranes;cytosol;other cell component	cytoskeletal activity	EPS8L2	Sensory processing of sound by inner hair cells of the cochlea; Sensory processing of sound by outer hair cells of the cochlea
Q9BYZ8	Regenerating islet-derived protein 4 [OS=Homo sapiens]	33	23.92	6	other biological processes	non-structural extracellular;other cell component	other molecular function	REG4
P20336	Ras-related protein Rab-3A [OS=Homo sapiens]	22	23.8	4	cell-cell signaling;cell organization and biogenesis;stress response;transport;developmental processes;other biological processes	plasma membrane;other membranes;cytosol;ER/Golgi;other cytoplasmic organelle;other cell component	cytoskeletal activity;other molecular function	RAB3A	Neutrophil degranulation; RAB GEFs exchange GTP for GDP on RABs; RAB geranylgeranylation; Sensory processing of sound by inner hair cells of the cochlea; Glutamate Neurotransmitter Release Cycle; Serotonin Neurotransmitter Release Cycle; Norepinephrine Neurotransmitter Release Cycle; Dopamine Neurotransmitter Release Cycle; Acetylcholine Neurotransmitter Release Cycle; GABA synthesis, release, re…	Synaptic vesicle pathway; Brain-derived neurotrophic factor (BDNF) signaling pathway; Intracellular trafficking proteins involved in CMT neuropathy
O15162	Phospholipid scramblase 1 [OS=Homo sapiens]	25	23.79	7	cell organization and biogenesis;RNA metabolism OR transcription;other metabolic processes;stress response;transport;other biological processes	extracellular matrix;plasma membrane;other membranes;cytosol;ER/Golgi;nucleus;other cell component	signal transduction activity or receptor binding;transporter activity;nucleic acid binding activity;other molecular function	PLSCR1		EGF/EGFR signaling pathway; Complement system in neuronal development and plasticity
O94905	Erlin-2 [OS=Homo sapiens]	21	23.78	5	protein metabolism;other metabolic processes;stress response;signal transduction;other biological processes	plasma membrane;other membranes;cytosol;ER/Golgi;other cell component	other molecular function	ERLIN2	ABC-family proteins mediated transport; Defective CFTR causes cystic fibrosis; Signaling by FGFR1 in disease; Signaling by plasma membrane FGFR1 fusions
P23246	Splicing factor, proline- and glutamine-rich [OS=Homo sapiens]	12	23.77	6	cell organization and biogenesis;protein metabolism;DNA metabolism;RNA metabolism OR transcription;other metabolic processes;stress response;transport;other biological processes	cytosol;nucleus;other cell component	nucleic acid binding activity;other molecular function	SFPQ	Suppression of apoptosis; PTK6 Regulates Proteins Involved in RNA Processing	mRNA processing; Type 2 papillary renal cell carcinoma
Q16795	NADH dehydrogenase [ubiquinone] 1 alpha subcomplex subunit 9, mitochondrial [OS=Homo sapiens]	15	23.63	4	cell organization and biogenesis;other metabolic processes;transport;other biological processes	other membranes;mitochondrion	transporter activity;other molecular function	NDUFA9	Complex I biogenesis	Electron transport chain: OXPHOS system in mitochondria; Ciliary landscape; Nonalcoholic fatty liver disease; Oxidative phosphorylation
P02458	Collagen alpha-1(II) chain [OS=Homo sapiens]	16	23.5	12	cell organization and biogenesis;protein metabolism;other metabolic processes;developmental processes;signal transduction;other biological processes	non-structural extracellular;extracellular matrix;ER/Golgi;other cell component	signal transduction activity or receptor binding;extracellular structural activity;other molecular function	COL2A1	Immunoregulatory interactions between a Lymphoid and a non-Lymphoid cell; Collagen degradation; Signaling by PDGF; Assembly of collagen fibrils and other multimeric structures; Integrin cell surface interactions; ECM proteoglycans; NCAM1 interactions; Collagen chain trimerization; Non-integrin membrane-ECM interactions; MET activates PTK2 signaling	Neural crest differentiation; Spinal cord injury; Focal adhesion; Interactions between LOXL4 and oxidative stress pathway; Focal adhesion: PI3K-Akt-mTOR-signaling pathway; PI3K-Akt signaling pathway; Endochondral ossification; Endochondral ossification with skeletal dysplasias; 2q11.2 copy number variation syndrome
Q02978	Mitochondrial 2-oxoglutarate/malate carrier protein [OS=Homo sapiens]	26	23.48	7	transport	plasma membrane;other membranes;mitochondrion	transporter activity	SLC25A11	Gluconeogenesis	VEGFA-VEGFR2 signaling pathway
P51659	Peroxisomal multifunctional enzyme type 2 [OS=Homo sapiens]	12	23.45	5	other metabolic processes;developmental processes	cytosol;other cytoplasmic organelle	other molecular function	HSD17B4	TYSND1 cleaves peroxisomal proteins; Synthesis of bile acids and bile salts via 7alpha-hydroxycholesterol; alpha-linolenic acid (ALA) metabolism; Beta-oxidation of pristanoyl-CoA; Beta-oxidation of very long chain fatty acids	Steroid biosynthesis; Disorders of bile acid synthesis and biliary transport
P62280	40S ribosomal protein S11 [OS=Homo sapiens]	34	23.4	5	protein metabolism;other metabolic processes	cytosol;translational apparatus;nucleus	nucleic acid binding activity;other molecular function	RPS11	Regulation of expression of SLITs and ROBOs; Major pathway of rRNA processing in the nucleolus and cytosol; Nonsense Mediated Decay (NMD) enhanced by the Exon Junction Complex (EJC); Eukaryotic Translation Termination; Nonsense Mediated Decay (NMD) independent of the Exon Junction Complex (EJC); L13a-mediated translational silencing of Ceruloplasmin expression; Formation of a pool of free 40S sub…	VEGFA-VEGFR2 signaling pathway; IL-18 signaling pathway; Cytoplasmic ribosomal proteins
Q9NZF1	Placenta-specific gene 8 protein [OS=Homo sapiens]	24	23.21	2	RNA metabolism OR transcription;other metabolic processes;stress response;other biological processes	non-structural extracellular;other cytoplasmic organelle	other molecular function	PLAC8	Neutrophil degranulation	Gastric cancer network 2; Differentiation of white and brown adipocyte
Q86VP6	Cullin-associated NEDD8-dissociated protein 1 [OS=Homo sapiens]	10	23.16	9	cell organization and biogenesis;protein metabolism;other metabolic processes;other biological processes	non-structural extracellular;cytosol;ER/Golgi;nucleus;other cell component	other molecular function	CAND1	Neutrophil degranulation; Neddylation; Iron uptake and transport	Endoderm differentiation
P19823	Inter-alpha-trypsin inhibitor heavy chain H2 [OS=Homo sapiens]	5	22.9	3	other metabolic processes;other biological processes	non-structural extracellular;ER/Golgi	enzyme regulator activity;other molecular function	ITIH2	Regulation of Insulin-like Growth Factor (IGF) transport and uptake by Insulin-like Growth Factor Binding Proteins (IGFBPs); Post-translational protein phosphorylation
P09104	Gamma-enolase [OS=Homo sapiens]	8	22.85	2	other metabolic processes;other biological processes	plasma membrane;other membranes;cytosol;other cell component	other molecular function	ENO2	Glycolysis; Gluconeogenesis	Clear cell renal cell carcinoma pathways; Glycolysis and gluconeogenesis
Q9UKX2	Myosin-2 [OS=Homo sapiens]	4	22.81	5	other biological processes	cytosol;cytoskeleton;other cell component	cytoskeletal activity;other molecular function	MYH2	Regulation of actin dynamics for phagocytic cup formation; FCGR3A-mediated phagocytosis
P55072	Transitional endoplasmic reticulum ATPase [OS=Homo sapiens]	21	22.75	10	cell cycle OR cell proliferation;cell organization and biogenesis;protein metabolism;DNA metabolism;other metabolic processes;stress response;transport;signal transduction;other biological processes	non-structural extracellular;other membranes;cytosol;ER/Golgi;nucleus;other cytoplasmic organelle;other cell component	signal transduction activity or receptor binding;enzyme regulator activity;other molecular function	VCP	Neutrophil degranulation; Attachment and Entry; RHOH GTPase cycle; Aggrephagy; HSF1 activation; ABC-family proteins mediated transport; Hedgehog ligand biogenesis; Hh mutants are degraded by ERAD; Defective CFTR causes cystic fibrosis; Neddylation; KEAP1-NFE2L2 pathway; E3 ubiquitin ligases ubiquitinate target proteins; Attachment and Entry; Ovarian tumor domain proteases; Josephin domain DUBs; P…	Alstrom syndrome; Clock-controlled autophagy in bone metabolism
P19827	Inter-alpha-trypsin inhibitor heavy chain H1 [OS=Homo sapiens]	15	22.55	7	other metabolic processes;other biological processes	non-structural extracellular	enzyme regulator activity;other molecular function	ITIH1
P00403	Cytochrome c oxidase subunit 2 [OS=Homo sapiens]	20	22.39	3	other metabolic processes;stress response;transport;other biological processes	other membranes;mitochondrion	transporter activity;other molecular function	MT-CO2	Cytoprotection by HMOX1; Respiratory electron transport; TP53 Regulates Metabolic Genes	Electron transport chain: OXPHOS system in mitochondria; Endothelin pathways; EGF/EGFR signaling pathway; Nonalcoholic fatty liver disease; Neuroinflammation; Mitochondrial complex IV assembly; CCL18 signaling pathway
Q96IY4	Carboxypeptidase B2 [OS=Homo sapiens]	19	22.32	5	protein metabolism;other metabolic processes;stress response;developmental processes;other biological processes	non-structural extracellular	other molecular function	CPB2	Regulation of Complement cascade; Metabolism of Angiotensinogen to Angiotensins	Complement and coagulation cascades
P36578	60S ribosomal protein L4 [OS=Homo sapiens]	12	22.31	5	protein metabolism;other metabolic processes	cytosol;ER/Golgi;translational apparatus;nucleus;other cell component	other molecular function	RPL4	L13a-mediated translational silencing of Ceruloplasmin expression; Formation of a pool of free 40S subunits; GTP hydrolysis and joining of the 60S ribosomal subunit; Major pathway of rRNA processing in the nucleolus and cytosol; Regulation of expression of SLITs and ROBOs; Nonsense Mediated Decay (NMD) enhanced by the Exon Junction Complex (EJC); SRP-dependent cotranslational protein targeting to…	Cytoplasmic ribosomal proteins
P25398	40S ribosomal protein S12 [OS=Homo sapiens]	42	22.13	5	protein metabolism;other metabolic processes;other biological processes	cytosol;ER/Golgi;translational apparatus;nucleus;other cell component	other molecular function	RPS12	L13a-mediated translational silencing of Ceruloplasmin expression; Translation initiation complex formation; Formation of a pool of free 40S subunits; Formation of the ternary complex, and subsequently, the 43S complex; Ribosomal scanning and start codon recognition; GTP hydrolysis and joining of the 60S ribosomal subunit; Regulation of expression of SLITs and ROBOs; Major pathway of rRNA process…	Cytoplasmic ribosomal proteins
P30043	Flavin reductase (NADPH) [OS=Homo sapiens]	18	22	4	other metabolic processes	plasma membrane;other membranes;cytosol;nucleus;other cell component	other molecular function	BLVRB	Cytoprotection by HMOX1; Heme degradation	Nuclear receptors meta-pathway; NRF2 pathway; IL-10 anti-inflammatory signaling pathway
Q7KZF4	Staphylococcal nuclease domain-containing protein 1 [OS=Homo sapiens]	11	21.92	8	RNA metabolism OR transcription;other metabolic processes;other biological processes	cytosol;nucleus;other cell component	nucleic acid binding activity;other molecular function	SND1	Signaling by BRAF and RAF1 fusions	VEGFA-VEGFR2 signaling pathway
P02765	Alpha-2-HS-glycoprotein [OS=Homo sapiens]	14	21.91	5	stress response;transport;developmental processes;other biological processes	extracellular matrix;ER/Golgi;other cell component	enzyme regulator activity	AHSG	Neutrophil degranulation; Platelet degranulation ; Regulation of Insulin-like Growth Factor (IGF) transport and uptake by Insulin-like Growth Factor Binding Proteins (IGFBPs); Post-translational protein phosphorylation
Q9Y678	Coatomer subunit gamma-1 [OS=Homo sapiens]	9	21.83	7	transport;other biological processes	other membranes;cytosol;ER/Golgi	other molecular function	COPG1	COPI-dependent Golgi-to-ER retrograde traffic; COPI-mediated anterograde transport	VEGFA-VEGFR2 signaling pathway
P10301	Ras-related protein R-Ras [OS=Homo sapiens]	15	21.66	4	developmental processes;signal transduction;other biological processes	plasma membrane;other membranes	other molecular function	RRAS	SEMA3A-Plexin repulsion signaling by inhibiting Integrin adhesion; Sema4D mediated inhibition of cell attachment and migration	G protein signaling pathways; MAPK signaling pathway; Canonical and non-canonical Notch signaling; MAPK and NFkB signaling pathways inhibited by Yersinia YopJ; T-cell antigen receptor (TCR) pathway during Staphylococcus aureus infection; MAPK cascade; Ras signaling; Inhibition of exosome biogenesis and secretion by Manumycin A in CRPC cells; EGFR tyrosine kinase inhibitor resistance; Angiotensin …
P02545	Prelamin-A/C [OS=Homo sapiens]	13	21.5	7	cell cycle OR cell proliferation;cell organization and biogenesis;other metabolic processes;stress response;transport;developmental processes;other biological processes	cytosol;cytoskeleton;nucleus;other cell component	cytoskeletal activity;other molecular function	LMNA	Signaling by BRAF and RAF1 fusions; XBP1(S) activates chaperone genes	Arrhythmogenic right ventricular cardiomyopathy; Adipogenesis; Fas ligand pathway and stress induction of heat shock proteins; Lamin A-processing pathway; Nephrotic syndrome; Influence of laminopathies on Wnt signaling; Overlap between signal transduction pathways contributing to LMNA laminopathies; Familial partial lipodystrophy; Progeria-associated lipodystrophy; Acquired partial lipodystrophy …
Q9NR99	Matrix-remodeling-associated protein 5 [OS=Homo sapiens]	5	21.4	11	other biological processes	non-structural extracellular		MXRA5
P55058	Phospholipid transfer protein [OS=Homo sapiens]	20	21.4	6	cell organization and biogenesis;other metabolic processes;transport;other biological processes	non-structural extracellular;nucleus	transporter activity;other molecular function	PLTP		PPAR-alpha pathway; Nuclear receptors meta-pathway; PPAR signaling pathway; Statin inhibition of cholesterol production; Familial hyperlipidemia type 1; Familial hyperlipidemia type 2; Familial hyperlipidemia type 3; Familial hyperlipidemia type 4; Familial hyperlipidemia type 5
P01889	HLA class I histocompatibility antigen, B alpha chain [OS=Homo sapiens]	21	21.38	5	stress response;other biological processes	plasma membrane;other membranes;ER/Golgi;other cytoplasmic organelle;other cell component	signal transduction activity or receptor binding;other molecular function	HLA-B	DAP12 interactions; Neutrophil degranulation; Immunoregulatory interactions between a Lymphoid and a non-Lymphoid cell; ER-Phagosome pathway; SARS-CoV-2 activates/modulates innate and adaptive immune responses; Interferon gamma signaling; Interferon alpha/beta signaling; Antigen Presentation: Folding, assembly and peptide loading of class I MHC; Endosomal/Vacuolar pathway	Proteasome degradation; Allograft rejection; Ebola virus infection in host; Type II interferon signaling
Q02878	60S ribosomal protein L6 [OS=Homo sapiens]	17	21.17	5	cell organization and biogenesis;protein metabolism;other metabolic processes;other biological processes	cytosol;ER/Golgi;translational apparatus;nucleus;other cell component	nucleic acid binding activity;other molecular function	RPL6	Regulation of expression of SLITs and ROBOs; Nonsense Mediated Decay (NMD) enhanced by the Exon Junction Complex (EJC); SRP-dependent cotranslational protein targeting to membrane; L13a-mediated translational silencing of Ceruloplasmin expression; Formation of a pool of free 40S subunits; GTP hydrolysis and joining of the 60S ribosomal subunit; Major pathway of rRNA processing in the nucleolus an…	Cytoplasmic ribosomal proteins
Q9H4M9	EH domain-containing protein 1 [OS=Homo sapiens]	13	21.14	7	cell organization and biogenesis;transport;developmental processes;other biological processes	plasma membrane;other membranes;other cytoplasmic organelle;other cell component	other molecular function	EHD1	Factors involved in megakaryocyte development and platelet production	Insulin signaling
P42025	Beta-centractin [OS=Homo sapiens]	19	20.83	4		non-structural extracellular;cytosol;cytoskeleton;other cell component	other molecular function	ACTR1B	Neutrophil degranulation; MHC class II antigen presentation
P20338	Ras-related protein Rab-4A [OS=Homo sapiens]	11	20.78	2	transport;signal transduction;other biological processes	non-structural extracellular;plasma membrane;other membranes;other cytoplasmic organelle;other cell component	other molecular function	RAB4A	Translocation of SLC2A4 (GLUT4) to the plasma membrane; Synthesis of PIPs at the plasma membrane; RAB geranylgeranylation; TBC/RABGAPs; MET receptor recycling	VEGFA-VEGFR2 signaling pathway; Insulin signaling; Intracellular trafficking proteins involved in CMT neuropathy; 16p11.2 distal deletion syndrome
P18669	Phosphoglycerate mutase 1 [OS=Homo sapiens]	21	20.77	4	other metabolic processes;other biological processes	non-structural extracellular;cytosol;other cell component	other molecular function	PGAM1	Neutrophil degranulation; Glycolysis; Gluconeogenesis	Cori cycle; Metabolic reprogramming in colon cancer; Glycolysis and gluconeogenesis
P05026	Sodium/potassium-transporting ATPase subunit beta-1 [OS=Homo sapiens]	17	20.74	3	cell adhesion;cell organization and biogenesis;other metabolic processes;stress response;transport;signal transduction;other biological processes	plasma membrane;other membranes;cytoskeleton;other cell component	transporter activity;other molecular function	ATP1B1	Ion transport by P-type ATPases; Ion homeostasis; Potential therapeutics for SARS; Basigin interactions	Proximal tubule transport; Calcium regulation in cardiac cells
P38646	Stress-70 protein, mitochondrial [OS=Homo sapiens]	4	20.62	2	cell organization and biogenesis;other metabolic processes;stress response;transport;developmental processes;other biological processes	other membranes;mitochondrion;nucleus;other cell component	other molecular function	HSPA9	Gene and protein expression by JAK-STAT signaling after Interleukin-12 stimulation; Mitochondrial protein import; Regulation of HSF1-mediated heat shock response; Cristae formation	Parkin-ubiquitin proteasomal system pathway
P35442	Thrombospondin-2 [OS=Homo sapiens]	10	20.54	11	cell adhesion;other biological processes	extracellular matrix;other cell component	other molecular function	THBS2	Signaling by PDGF; Defective B3GALTL causes PpS; O-glycosylation of TSR domain-containing proteins	miRNA targets in ECM and membrane receptors; Focal adhesion; Focal adhesion: PI3K-Akt-mTOR-signaling pathway; miR-509-3p alteration of YAP1/ECM axis; PI3K-Akt signaling pathway
P06748	Nucleophosmin [OS=Homo sapiens]	7	20.53	1	cell cycle OR cell proliferation;cell organization and biogenesis;DNA metabolism;RNA metabolism OR transcription;other metabolic processes;stress response;transport;signal transduction;other biological processes	cytosol;cytoskeleton;translational apparatus;nucleus;other cell component	enzyme regulator activity;translation activity;nucleic acid binding activity;other molecular function	NPM1	TFAP2A acts as a transcriptional repressor during retinoic acid induced cell differentiation; TP53 regulates transcription of additional cell cycle genes whose exact role in the p53 pathway remain uncertain; Nuclear import of Rev protein; Deposition of new CENPA-containing nucleosomes at the centromere; SUMOylation of transcription cofactors; ALK mutants bind TKIs; Signaling by ALK fusions and ac…
P46776	60S ribosomal protein L27a [OS=Homo sapiens]	16	20.45	2	protein metabolism;other metabolic processes	cytosol;ER/Golgi;translational apparatus;other cell component	other molecular function	RPL27A	SRP-dependent cotranslational protein targeting to membrane; Major pathway of rRNA processing in the nucleolus and cytosol; Regulation of expression of SLITs and ROBOs; L13a-mediated translational silencing of Ceruloplasmin expression; Formation of a pool of free 40S subunits; GTP hydrolysis and joining of the 60S ribosomal subunit; Nonsense Mediated Decay (NMD) enhanced by the Exon Junction Comp…	Cytoplasmic ribosomal proteins
P14866	Heterogeneous nuclear ribonucleoprotein L [OS=Homo sapiens]	13	20.41	3	RNA metabolism OR transcription;other metabolic processes;stress response;other biological processes	cytosol;nucleus;other cell component	nucleic acid binding activity	HNRNPL	mRNA Splicing - Major Pathway; Processing of Capped Intron-Containing Pre-mRNA	mRNA processing; Hippocampal synaptogenesis and neurogenesis
Q01518	Adenylyl cyclase-associated protein 1 [OS=Homo sapiens]	8	20.24	3	cell organization and biogenesis;transport;signal transduction;other biological processes	non-structural extracellular;plasma membrane;other membranes;cytoskeleton;other cytoplasmic organelle;other cell component	cytoskeletal activity;other molecular function	CAP1	Platelet degranulation ; Neutrophil degranulation; Role of ABL in ROBO-SLIT signaling	Angiopoietin-like protein 8 regulatory pathway; Insulin signaling; Complement system in neuronal development and plasticity
P30050	60S ribosomal protein L12 [OS=Homo sapiens]	34	20.19	5	protein metabolism;other metabolic processes	cytosol;translational apparatus;nucleus;other cell component	nucleic acid binding activity;other molecular function	RPL12	Regulation of expression of SLITs and ROBOs; L13a-mediated translational silencing of Ceruloplasmin expression; Formation of a pool of free 40S subunits; GTP hydrolysis and joining of the 60S ribosomal subunit; Major pathway of rRNA processing in the nucleolus and cytosol; Nonsense Mediated Decay (NMD) enhanced by the Exon Junction Complex (EJC); SRP-dependent cotranslational protein targeting to…	Cytoplasmic ribosomal proteins
Q9Y223	Bifunctional UDP-N-acetylglucosamine 2-epimerase/N-acetylmannosamine kinase [OS=Homo sapiens]	18	20.14	9	cell adhesion;other metabolic processes	cytosol;other cell component	kinase activity;other molecular function	GNE	Sialic acid metabolism; Defective GNE causes sialuria, NK and IBM2
Q9BVL4	Protein adenylyltransferase SelO, mitochondrial [OS=Homo sapiens]	5	20.02	1	protein metabolism;other metabolic processes	mitochondrion;other cell component	other molecular function	SELENOO		Selenium micronutrient network
P09471	Guanine nucleotide-binding protein G(o) subunit alpha [OS=Homo sapiens]	14	19.94	4	signal transduction;other biological processes	plasma membrane;other membranes	signal transduction activity or receptor binding;other molecular function	GNAO1	Ca2+ pathway	Thyroid stimulating hormone (TSH) signaling pathway; Corticotropin-releasing hormone signaling pathway; G protein signaling pathways; Rett syndrome causing genes; Male infertility; Purinergic signaling; Calcium regulation in cardiac cells; Serotonin HTR1 group and FOS pathway
O14980	Exportin-1 [OS=Homo sapiens]	6	19.92	5	transport;other biological processes	other membranes;cytosol;nucleus;other cell component	nucleic acid binding activity;other molecular function	XPO1	Separation of Sister Chromatids; Resolution of Sister Chromatid Cohesion; RHO GTPases Activate Formins; EML4 and NUDC in mitotic spindle formation; Amplification of signal from unattached kinetochores via a MAD2 inhibitory signal; MAPK6/MAPK4 signaling; Deactivation of the beta-catenin transactivating complex; Rev-mediated nuclear export of HIV RNA; NEP/NS2 Interacts with the Cellular Export Mach…	eIF5A regulation in response to inhibition of the nuclear export system; 22q11.2 copy number variation syndrome
Q13838	Spliceosome RNA helicase DDX39B [OS=Homo sapiens]	14	19.9	5	cell organization and biogenesis;RNA metabolism OR transcription;other metabolic processes;transport;other biological processes	nucleus;other cell component	nucleic acid binding activity;other molecular function	DDX39B	Transport of Mature mRNA derived from an Intron-Containing Transcript; mRNA 3'-end processing; RNA Polymerase II Transcription Termination; RHOBTB2 GTPase cycle
P30536	Translocator protein [OS=Homo sapiens]	34	19.79	3	cell organization and biogenesis;other metabolic processes;stress response;transport;developmental processes;other biological processes	other membranes;cytosol;mitochondrion;ER/Golgi;other cell component	transporter activity;other molecular function	TSPO	Pregnenolone biosynthesis	NO/cGMP/PKG mediated neuroprotection
K7EJ46	Small integral membrane protein 22 [OS=Homo sapiens]	22	19.69	1	cell organization and biogenesis;other biological processes	other membranes;other cytoplasmic organelle		SMIM22
Q9Y4L1	Hypoxia up-regulated protein 1 [OS=Homo sapiens]	10	19.64	6	stress response;transport;other biological processes	non-structural extracellular;ER/Golgi;other cell component	other molecular function	HYOU1	XBP1(S) activates chaperone genes; Scavenging by Class F Receptors	VEGFA-VEGFR2 signaling pathway
P63092	Guanine nucleotide-binding protein G(s) subunit alpha isoforms short [OS=Homo sapiens]	18	19.58	5	cell adhesion;stress response;transport;developmental processes;signal transduction;other biological processes	plasma membrane;other membranes;cytosol;ER/Golgi;other cell component	enzyme regulator activity;other molecular function	GNAS	G alpha (s) signalling events; ADORA2B mediated anti-inflammatory cytokines production; G alpha (i) signalling events; G alpha (z) signalling events; GPER1 signaling; Glucagon-like Peptide-1 (GLP1) regulates insulin secretion; Prostacyclin signalling through prostacyclin receptor; Glucagon-type ligand receptors; Vasopressin regulates renal water homeostasis via Aquaporins; PKA activation in gluca…	Thyroid stimulating hormone (TSH) signaling pathway; Endothelin pathways; Corticotropin-releasing hormone signaling pathway; Common pathways underlying drug addiction; Myometrial relaxation and contraction pathways; G protein signaling pathways; Thermogenesis; Hippo signaling regulation pathways; Purinergic signaling; GPR143 in melanocytes and retinal pigment epithelium cells; Prostaglandin and l…
Q5JWF2	Guanine nucleotide-binding protein G(s) subunit alpha isoforms XLas [OS=Homo sapiens]	6	19.58	5	cell adhesion;stress response;developmental processes;signal transduction;other biological processes	plasma membrane;other membranes;cytosol	signal transduction activity or receptor binding;enzyme regulator activity;other molecular function	GNAS	G alpha (i) signalling events; Hedgehog 'off' state; G alpha (z) signalling events; G alpha (s) signalling events; GPER1 signaling; ADORA2B mediated anti-inflammatory cytokines production; Vasopressin regulates renal water homeostasis via Aquaporins; Glucagon-like Peptide-1 (GLP1) regulates insulin secretion; Prostacyclin signalling through prostacyclin receptor; Glucagon-type ligand receptors; P…	Thyroid stimulating hormone (TSH) signaling pathway; Endothelin pathways; Corticotropin-releasing hormone signaling pathway; Common pathways underlying drug addiction; Myometrial relaxation and contraction pathways; G protein signaling pathways; Thermogenesis; Hippo signaling regulation pathways; Purinergic signaling; GPR143 in melanocytes and retinal pigment epithelium cells; Prostaglandin and l…
P61978	Heterogeneous nuclear ribonucleoprotein K [OS=Homo sapiens]	8	19.54	3	RNA metabolism OR transcription;other metabolic processes;signal transduction;other biological processes	cytoskeleton;nucleus;other cell component	nucleic acid binding activity;other molecular function	HNRNPK	mRNA Splicing - Major Pathway; SUMOylation of RNA binding proteins; Processing of Capped Intron-Containing Pre-mRNA; HCMV Late Events	mRNA processing; lncRNA in canonical Wnt signaling and colorectal cancer
P32119	Peroxiredoxin-2 [OS=Homo sapiens]	41	19.53	6	cell cycle OR cell proliferation;other metabolic processes;stress response;developmental processes;signal transduction;other biological processes	cytosol;other cell component	other molecular function	PRDX2	Deregulated CDK5 triggers multiple neurodegenerative pathways in Alzheimer's disease models; TP53 Regulates Metabolic Genes; Detoxification of Reactive Oxygen Species	Selenium micronutrient network; VEGFA-VEGFR2 signaling pathway
Q03052	POU domain, class 3, transcription factor 1 [OS=Homo sapiens]	10	19.53	2	RNA metabolism OR transcription;other metabolic processes;developmental processes;other biological processes	nucleus;other cell component	nucleic acid binding activity;other molecular function	POU3F1	EGR2 and SOX10-mediated initiation of Schwann cell myelination
Q16181	Septin-7 [OS=Homo sapiens]	13	19.49	3	cell cycle OR cell proliferation;cell organization and biogenesis;other biological processes	plasma membrane;other membranes;cytosol;cytoskeleton;nucleus;other cell component	other molecular function	SEPTIN7	MAPK6/MAPK4 signaling
Q9BSJ8	Extended synaptotagmin-1 [OS=Homo sapiens]	5	19.47	4	cell organization and biogenesis;transport	plasma membrane;other membranes;ER/Golgi	transporter activity;other molecular function	ESYT1	RAC1 GTPase cycle; RHOG GTPase cycle; RAC2 GTPase cycle; RAC3 GTPase cycle; RHOD GTPase cycle; RHOF GTPase cycle; Glycosphingolipid metabolism
Q9Y623	Myosin-4 [OS=Homo sapiens]	4	19.45	6	other metabolic processes;other biological processes	cytoskeleton;other cell component	cytoskeletal activity;nucleic acid binding activity;other molecular function	MYH4
Q9UKX3	Myosin-13 [OS=Homo sapiens]	4	19.45	7	stress response;other biological processes	cytoskeleton;other cell component	cytoskeletal activity;other molecular function	MYH13
P13535	Myosin-8 [OS=Homo sapiens]	5	19.45	7	other metabolic processes;other biological processes	cytosol;cytoskeleton;other cell component	cytoskeletal activity;other molecular function	MYH8	Striated Muscle Contraction	Striated muscle contraction pathway
A7E2Y1	Myosin-7B [OS=Homo sapiens]	2	19.45	5		other membranes;cytoskeleton;other cell component	cytoskeletal activity;other molecular function	MYH7B
P29992	Guanine nucleotide-binding protein subunit alpha-11 [OS=Homo sapiens]	18	19.43	5	cell-cell signaling;developmental processes;signal transduction;other biological processes	plasma membrane;other membranes;other cell component	signal transduction activity or receptor binding;other molecular function	GNA11	Cooperation of PDCL (PhLP1) and TRiC/CCT in G-protein beta folding; G alpha (q) signalling events; Thrombin signalling through proteinase activated receptors (PARs); G-protein activation; ADP signalling through P2Y purinoceptor 1; Thromboxane signalling through TP receptor; Fatty Acids bound to GPR40 (FFAR1) regulate insulin secretion; PLC beta mediated events; Acetylcholine regulates insulin sec…	Corticotropin-releasing hormone signaling pathway; G protein signaling pathways; GPR40 pathway; Hippo signaling regulation pathways; PKC-gamma calcium signaling pathway in ataxia; Calcium regulation in cardiac cells
O75339	Cartilage intermediate layer protein 1 [OS=Homo sapiens]	9	19.41	6	other biological processes	non-structural extracellular;extracellular matrix		CILP	Signaling by Type 1 Insulin-like Growth Factor 1 Receptor (IGF1R)
O15260	Surfeit locus protein 4 [OS=Homo sapiens]	22	19.39	5	cell organization and biogenesis;transport;other biological processes	plasma membrane;other membranes;cytosol;ER/Golgi;nucleus;other cytoplasmic organelle	other molecular function	SURF4	COPI-dependent Golgi-to-ER retrograde traffic; Neutrophil degranulation
Q14624	Inter-alpha-trypsin inhibitor heavy chain H4 [OS=Homo sapiens]	6	19.35	5	other metabolic processes;stress response;other biological processes	non-structural extracellular;plasma membrane;other membranes;other cell component	enzyme regulator activity	ITIH4	Platelet degranulation	Network map of SARS-CoV-2 signaling pathway
P13804	Electron transfer flavoprotein subunit alpha, mitochondrial [OS=Homo sapiens]	13	19.32	3	other metabolic processes	mitochondrion;other cell component	other molecular function	ETFA	Respiratory electron transport
O95571	Persulfide dioxygenase ETHE1, mitochondrial [OS=Homo sapiens]	23	19.31	3	other metabolic processes	mitochondrion;nucleus;other cell component	other molecular function	ETHE1	Sulfide oxidation to sulfate
P22105	Tenascin-X [OS=Homo sapiens]	3	19.26	8	cell adhesion;cell organization and biogenesis;other metabolic processes;other biological processes	extracellular matrix	signal transduction activity or receptor binding;extracellular structural activity;other molecular function	TNXB	ECM proteoglycans	miRNA targets in ECM and membrane receptors; Focal adhesion; VEGFA-VEGFR2 signaling pathway; Focal adhesion: PI3K-Akt-mTOR-signaling pathway; PI3K-Akt signaling pathway
O95600	Krueppel-like factor 8 [OS=Homo sapiens]	7	19.21	1	RNA metabolism OR transcription;other metabolic processes;other biological processes	cytosol;nucleus;other cell component	nucleic acid binding activity;other molecular function	KLF8
P57735	Ras-related protein Rab-25 [OS=Homo sapiens]	21	19.1	4	cell organization and biogenesis;transport;other biological processes	plasma membrane;other membranes;ER/Golgi;other cytoplasmic organelle;other cell component	cytoskeletal activity;other molecular function	RAB25	RAB geranylgeranylation	Intracellular trafficking proteins involved in CMT neuropathy
P07237	Protein disulfide-isomerase [OS=Homo sapiens]	9	18.97	4	protein metabolism;other metabolic processes;stress response;signal transduction;other biological processes	non-structural extracellular;plasma membrane;other membranes;cytosol;cytoskeleton;ER/Golgi;other cell component	signal transduction activity or receptor binding;cytoskeletal activity;other molecular function	P4HB	Hedgehog ligand biogenesis; Regulation of Insulin-like Growth Factor (IGF) transport and uptake by Insulin-like Growth Factor Binding Proteins (IGFBPs); Post-translational protein phosphorylation; Collagen biosynthesis and modifying enzymes; Detoxification of Reactive Oxygen Species; Interleukin-12 signaling; Interleukin-23 signaling; Chylomicron assembly; VLDL assembly; LDL remodeling	VEGFA-VEGFR2 signaling pathway; Type I collagen synthesis in the context of osteogenesis imperfecta
Q6UX06	Olfactomedin-4 [OS=Homo sapiens]	11	18.9	4	cell adhesion;signal transduction;other biological processes	non-structural extracellular;plasma membrane;other membranes;cytosol;mitochondrion;nucleus;other cell component	other molecular function	OLFM4	Neutrophil degranulation
P62241	40S ribosomal protein S8 [OS=Homo sapiens]	30	18.89	5	protein metabolism;RNA metabolism OR transcription;other metabolic processes	cytosol;ER/Golgi;translational apparatus;nucleus;other cell component	other molecular function	RPS8	L13a-mediated translational silencing of Ceruloplasmin expression; Translation initiation complex formation; Formation of a pool of free 40S subunits; Formation of the ternary complex, and subsequently, the 43S complex; Ribosomal scanning and start codon recognition; GTP hydrolysis and joining of the 60S ribosomal subunit; Major pathway of rRNA processing in the nucleolus and cytosol; Regulation …	Cytoplasmic ribosomal proteins
Q8TE67	Epidermal growth factor receptor kinase substrate 8-like protein 3 [OS=Homo sapiens]	14	18.87	7	signal transduction;other biological processes	plasma membrane;other membranes;other cell component	cytoskeletal activity	EPS8L3
P22626	Heterogeneous nuclear ribonucleoproteins A2/B1 [OS=Homo sapiens]	10	18.86	3	cell organization and biogenesis;RNA metabolism OR transcription;other metabolic processes;transport;other biological processes	non-structural extracellular;nucleus;other cell component	nucleic acid binding activity;other molecular function	HNRNPA2B1	mRNA Splicing - Major Pathway; Gene and protein expression by JAK-STAT signaling after Interleukin-12 stimulation; Processing of Capped Intron-Containing Pre-mRNA	mRNA processing
P21217	3-galactosyl-N-acetylglucosaminide 4-alpha-L-fucosyltransferase FUT3 [OS=Homo sapiens]	27	18.84	8	protein metabolism;other metabolic processes;other biological processes	other membranes;ER/Golgi	other molecular function	FUT3	Reactions specific to the complex N-glycan synthesis pathway; Lewis blood group biosynthesis
P78371	T-complex protein 1 subunit beta [OS=Homo sapiens]	13	18.78	4	cell organization and biogenesis;transport;other biological processes	non-structural extracellular;cytosol;cytoskeleton;other cytoplasmic organelle;other cell component	other molecular function	CCT2	Neutrophil degranulation; Association of TriC/CCT with target proteins during biosynthesis; Formation of tubulin folding intermediates by CCT/TriC; Cooperation of PDCL (PhLP1) and TRiC/CCT in G-protein beta folding; Prefoldin mediated transfer of substrate to CCT/TriC; RHOBTB2 GTPase cycle; Folding of actin by CCT/TriC; BBSome-mediated cargo-targeting to cilium; RHOBTB1 GTPase cycle	16p11.2 proximal deletion syndrome
P05164	Myeloperoxidase [OS=Homo sapiens]	14	18.67	7	cell organization and biogenesis;other metabolic processes;stress response;other biological processes	non-structural extracellular;nucleus;other cytoplasmic organelle;other cell component	other molecular function	MPO	Neutrophil degranulation; Events associated with phagocytolytic activity of PMN cells	Selenium micronutrient network; Vitamin B12 metabolism; Folate metabolism; Benzene metabolism
O15143	Actin-related protein 2/3 complex subunit 1B [OS=Homo sapiens]	15	18.63	6	cell organization and biogenesis;other biological processes	cytosol;cytoskeleton;nucleus;other cell component	cytoskeletal activity;other molecular function	ARPC1B	Regulation of actin dynamics for phagocytic cup formation; FCGR3A-mediated phagocytosis; RHO GTPases Activate WASPs and WAVEs; EPHB-mediated forward signaling	Pathogenic Escherichia coli infection; Microglia pathogen phagocytosis pathway
Q96F07	Cytoplasmic FMR1-interacting protein 2 [OS=Homo sapiens]	6	18.62	5	cell adhesion;cell organization and biogenesis;protein metabolism;other metabolic processes;developmental processes;other biological processes	cytosol;nucleus;other cell component	other molecular function	CYFIP2	RAC1 GTPase cycle; VEGFA-VEGFR2 Pathway; Regulation of actin dynamics for phagocytic cup formation; FCGR3A-mediated phagocytosis; RHO GTPases Activate WASPs and WAVEs	Fragile X syndrome; Regulation of actin cytoskeleton
P40429	60S ribosomal protein L13a [OS=Homo sapiens]	20	18.54	5	protein metabolism;other metabolic processes;stress response;other biological processes	cytosol;translational apparatus;other cell component	nucleic acid binding activity;other molecular function	RPL13A	Regulation of expression of SLITs and ROBOs; Major pathway of rRNA processing in the nucleolus and cytosol; Nonsense Mediated Decay (NMD) enhanced by the Exon Junction Complex (EJC); Eukaryotic Translation Termination; Nonsense Mediated Decay (NMD) independent of the Exon Junction Complex (EJC); L13a-mediated translational silencing of Ceruloplasmin expression; Formation of a pool of free 40S sub…	VEGFA-VEGFR2 signaling pathway; Cytoplasmic ribosomal proteins
P46977	Dolichyl-diphosphooligosaccharide--protein glycosyltransferase subunit STT3A [OS=Homo sapiens]	13	18.48	6	protein metabolism;other metabolic processes	other membranes;ER/Golgi	other molecular function	STT3A	Asparagine N-linked glycosylation; Maturation of spike protein
P62277	40S ribosomal protein S13 [OS=Homo sapiens]	30	18.47	5	protein metabolism;other metabolic processes;other biological processes	cytosol;translational apparatus;nucleus;other cell component	nucleic acid binding activity;other molecular function	RPS13	L13a-mediated translational silencing of Ceruloplasmin expression; Translation initiation complex formation; Formation of a pool of free 40S subunits; Formation of the ternary complex, and subsequently, the 43S complex; Ribosomal scanning and start codon recognition; GTP hydrolysis and joining of the 60S ribosomal subunit; Major pathway of rRNA processing in the nucleolus and cytosol; Regulation …	Cytoplasmic ribosomal proteins
P62847	40S ribosomal protein S24 [OS=Homo sapiens]	20	18.27	2	protein metabolism;RNA metabolism OR transcription;other metabolic processes;other biological processes	cytosol;ER/Golgi;translational apparatus;nucleus;other cell component	other molecular function	RPS24	L13a-mediated translational silencing of Ceruloplasmin expression; Translation initiation complex formation; Formation of a pool of free 40S subunits; Formation of the ternary complex, and subsequently, the 43S complex; Ribosomal scanning and start codon recognition; GTP hydrolysis and joining of the 60S ribosomal subunit; Major pathway of rRNA processing in the nucleolus and cytosol; Regulation …	Cytoplasmic ribosomal proteins
P01019	Angiotensinogen [OS=Homo sapiens]	6	18.09	2	cell-cell signaling;cell cycle OR cell proliferation;cell organization and biogenesis;stress response;transport;developmental processes;signal transduction;other biological processes	non-structural extracellular;cytosol	signal transduction activity or receptor binding;enzyme regulator activity;other molecular function	AGT	G alpha (i) signalling events; G alpha (q) signalling events; Peptide ligand-binding receptors; PPARA activates gene expression; Metabolism of Angiotensinogen to Angiotensins	Physiological and pathological hypertrophy of the heart; MicroRNAs in cardiomyocyte hypertrophy; Adipogenesis; IL6 signaling pathway; Renin-angiotensin-aldosterone system (RAAS); SARS-CoV-2 and ACE2 receptor: molecular mechanisms; COVID-19 adverse outcome pathway; RAS and bradykinin pathways in COVID-19; ACE inhibitor pathway; Monoamine transport
P15880	40S ribosomal protein S2 [OS=Homo sapiens]	22	17.93	5	protein metabolism;other metabolic processes;other biological processes	cytosol;translational apparatus;nucleus;other cell component	nucleic acid binding activity;other molecular function	RPS2	Regulation of expression of SLITs and ROBOs; Major pathway of rRNA processing in the nucleolus and cytosol; rRNA modification in the nucleus and cytosol; RMTs methylate histone arginines; Response of EIF2AK4 (GCN2) to amino acid deficiency; L13a-mediated translational silencing of Ceruloplasmin expression; Translation initiation complex formation; Formation of a pool of free 40S subunits; Formati…	Cytoplasmic ribosomal proteins
Q9Y365	START domain-containing protein 10 [OS=Homo sapiens]	21	17.88	4	transport	other membranes;cytosol;cytoskeleton;other cell component	other molecular function	STARD10	Synthesis of PC
P62269	40S ribosomal protein S18 [OS=Homo sapiens]	38	17.85	6	protein metabolism;other metabolic processes	cytosol;translational apparatus;nucleus;other cell component	nucleic acid binding activity;other molecular function	RPS18	L13a-mediated translational silencing of Ceruloplasmin expression; Translation initiation complex formation; Formation of a pool of free 40S subunits; Formation of the ternary complex, and subsequently, the 43S complex; Ribosomal scanning and start codon recognition; GTP hydrolysis and joining of the 60S ribosomal subunit; Major pathway of rRNA processing in the nucleolus and cytosol; Regulation …	Cytoplasmic ribosomal proteins
P61803	Dolichyl-diphosphooligosaccharide--protein glycosyltransferase subunit DAD1 [OS=Homo sapiens]	29	17.68	3	protein metabolism;other metabolic processes;developmental processes;other biological processes	other membranes;ER/Golgi	enzyme regulator activity	DAD1	Asparagine N-linked glycosylation; Maturation of spike protein
Q9H853	Putative tubulin-like protein alpha-4B [OS=Homo sapiens]	26	17.66	5	cell cycle OR cell proliferation;cell organization and biogenesis;other biological processes	cytoskeleton;other cell component	cytoskeletal activity;other molecular function	TUBA4B	Recruitment of NuMA to mitotic centrosomes; COPI-dependent Golgi-to-ER retrograde traffic; Kinesins; MHC class II antigen presentation; HSP90 chaperone cycle for steroid hormone receptors (SHR) in the presence of ligand; COPI-mediated anterograde transport; COPI-independent Golgi-to-ER retrograde traffic; RHO GTPases Activate Formins; HCMV Early Events; Recycling pathway of L1; Separation of Sist…	Parkin-ubiquitin proteasomal system pathway
P23284	Peptidyl-prolyl cis-trans isomerase B [OS=Homo sapiens]	32	17.65	7	protein metabolism;other metabolic processes;developmental processes;other biological processes	ER/Golgi;nucleus;other cell component	other molecular function	PPIB	Collagen biosynthesis and modifying enzymes	Prolactin signaling pathway; Type I collagen synthesis in the context of osteogenesis imperfecta
Q01955	Collagen alpha-3(IV) chain [OS=Homo sapiens]	7	17.42	6	cell adhesion;cell organization and biogenesis;developmental processes;signal transduction;other biological processes	non-structural extracellular;extracellular matrix;ER/Golgi;other cell component	signal transduction activity or receptor binding;enzyme regulator activity;extracellular structural activity;other molecular function	COL4A3	Anchoring fibril formation; Crosslinking of collagen fibrils; Signaling by PDGF; Collagen degradation; Collagen chain trimerization; Non-integrin membrane-ECM interactions; Integrin cell surface interactions; ECM proteoglycans; NCAM1 interactions; Laminin interactions	Primary focal segmental glomerulosclerosis (FSGS); PI3K-Akt signaling pathway; Epithelial to mesenchymal transition in colorectal cancer; Small cell lung cancer; Nephrotic syndrome; Malignant pleural mesothelioma
Q12905	Interleukin enhancer-binding factor 2 [OS=Homo sapiens]	16	17.39	4	other biological processes	nucleus;other cell component	nucleic acid binding activity	ILF2	Neutrophil degranulation	B cell receptor signaling pathway
Q96TA1	Protein Niban 2 [OS=Homo sapiens]	9	17.3	5	cell-cell signaling;cell organization and biogenesis;RNA metabolism OR transcription;other metabolic processes;transport;developmental processes;other biological processes	plasma membrane;other membranes;cytosol;nucleus;other cell component	other molecular function	NIBAN2
P49327	Fatty acid synthase [OS=Homo sapiens]	7	17.27	9	other metabolic processes;stress response;developmental processes;other biological processes	plasma membrane;other membranes;cytosol;ER/Golgi;other cell component	other molecular function	FASN	Vitamin B5 (pantothenate) metabolism; ChREBP activates metabolic gene expression; Activation of gene expression by SREBF (SREBP); Fatty acyl-CoA biosynthesis; NR1H2 & NR1H3 regulate gene expression linked to lipogenesis	AMP-activated protein kinase signaling; Sterol regulatory element-binding proteins (SREBP) signaling; SREBF and miR33 in cholesterol and lipid homeostasis; Liver X receptor pathway; Nuclear receptors meta-pathway; Fatty acid biosynthesis; Angiopoietin-like protein 8 regulatory pathway; Lipid metabolism pathway; Clear cell renal cell carcinoma pathways; Metabolic reprogramming in colon cancer; Cho…
Q9UJ70	N-acetyl-D-glucosamine kinase [OS=Homo sapiens]	21	17.26	5	other metabolic processes	cytosol	kinase activity;other molecular function	NAGK	Synthesis of UDP-N-acetyl-glucosamine
P10515	Dihydrolipoyllysine-residue acetyltransferase component of pyruvate dehydrogenase complex, mitochondrial [OS=Homo sapiens]	12	17.2	5	other metabolic processes	mitochondrion;other cell component	other molecular function	DLAT	Glyoxylate metabolism and glycine degradation; Regulation of pyruvate dehydrogenase (PDH) complex; Signaling by Retinoic Acid	TCA cycle and deficiency of pyruvate dehydrogenase complex (PDHc); Neuroinflammation and glutamatergic signaling; Glycolysis and gluconeogenesis
Q10567	AP-1 complex subunit beta-1 [OS=Homo sapiens]	6	17.13	5
Q53GS7	mRNA export factor GLE1 [OS=Homo sapiens]	10	17.12	3	other metabolic processes;transport;other biological processes	other membranes;cytosol;cytoskeleton;nucleus;other cell component	other molecular function	GLE1	Transport of Mature mRNA derived from an Intron-Containing Transcript
Q13683	Integrin alpha-7 [OS=Homo sapiens]	9	16.86	6	cell adhesion;developmental processes;signal transduction;other biological processes	plasma membrane;other membranes;other cell component	signal transduction activity or receptor binding;other molecular function	ITGA7	ECM proteoglycans; Integrin cell surface interactions; Laminin interactions	Integrin-mediated cell adhesion; Arrhythmogenic right ventricular cardiomyopathy; Focal adhesion; Focal adhesion: PI3K-Akt-mTOR-signaling pathway; PI3K-Akt signaling pathway
P04083	Annexin A1 [OS=Homo sapiens]	12	16.76	4	cell-cell signaling;cell organization and biogenesis;protein metabolism;other metabolic processes;stress response;transport;developmental processes;signal transduction;other biological processes	non-structural extracellular;plasma membrane;other membranes;cytosol;cytoskeleton;nucleus;other cytoplasmic organelle;other cell component	signal transduction activity or receptor binding;enzyme regulator activity;other molecular function	ANXA1	Smooth Muscle Contraction; Interleukin-4 and Interleukin-13 signaling; G alpha (q) signalling events; G alpha (i) signalling events; Formyl peptide receptors bind formyl peptides and many other ligands	Spinal cord injury; VEGFA-VEGFR2 signaling pathway; Prostaglandin synthesis and regulation
P53007	Tricarboxylate transport protein, mitochondrial [OS=Homo sapiens]	21	16.76	5	other metabolic processes;transport	other membranes;mitochondrion	transporter activity	SLC25A1	Gluconeogenesis; Fatty acyl-CoA biosynthesis	22q11.2 copy number variation syndrome
P63167	Dynein light chain 1, cytoplasmic [OS=Homo sapiens]	35	16.76	5	cell organization and biogenesis;transport;other biological processes	plasma membrane;other membranes;cytosol;cytoskeleton;mitochondrion;nucleus;other cell component	other molecular function	DYNLL1	Neutrophil degranulation; Separation of Sister Chromatids; MHC class II antigen presentation; Resolution of Sister Chromatid Cohesion; HSP90 chaperone cycle for steroid hormone receptors (SHR) in the presence of ligand; RHO GTPases Activate Formins; COPI-mediated anterograde transport; COPI-independent Golgi-to-ER retrograde traffic; HCMV Early Events; Aggrephagy; EML4 and NUDC in mitotic spindle…	Ciliary landscape; Intraflagellar transport proteins binding to dynein; Genes related to primary cilium development (based on CRISPR); 3q29 copy number variation syndrome
O43294	Transforming growth factor beta-1-induced transcript 1 protein [OS=Homo sapiens]	11	16.7	4	cell adhesion;cell-cell signaling;protein metabolism;RNA metabolism OR transcription;other metabolic processes;developmental processes;signal transduction;other biological processes	plasma membrane;other membranes;cytosol;cytoskeleton;nucleus	signal transduction activity or receptor binding;other molecular function	TGFB1I1		Androgen receptor signaling pathway; Serotonin transporter activity; TGF-beta signaling pathway; Monoamine transport
Q9H2K8	Serine/threonine-protein kinase TAO3 [OS=Homo sapiens]	5	16.64	2	cell cycle OR cell proliferation;cell organization and biogenesis;protein metabolism;DNA metabolism;other metabolic processes;stress response;developmental processes;signal transduction;other biological processes	plasma membrane;other membranes;other cell component	enzyme regulator activity;kinase activity;other molecular function	TAOK3	RAC1 GTPase cycle; RAC2 GTPase cycle; RAC3 GTPase cycle	MAPK signaling pathway
Q7L7X3	Serine/threonine-protein kinase TAO1 [OS=Homo sapiens]	7	16.64	4	cell cycle OR cell proliferation;cell organization and biogenesis;protein metabolism;DNA metabolism;other metabolic processes;stress response;developmental processes;signal transduction;other biological processes	cytosol;cytoskeleton;other cell component	enzyme regulator activity;cytoskeletal activity;kinase activity;other molecular function	TAOK1	Separation of Sister Chromatids; Resolution of Sister Chromatid Cohesion; RHO GTPases Activate Formins; EML4 and NUDC in mitotic spindle formation; Amplification of signal from unattached kinetochores via a MAD2 inhibitory signal	Microtubule cytoskeleton regulation; MAPK signaling pathway
Q16585	Beta-sarcoglycan [OS=Homo sapiens]	13	16.51	1	developmental processes;other biological processes	plasma membrane;other membranes;cytoskeleton;other cell component		SGCB		Arrhythmogenic right ventricular cardiomyopathy; Acute viral myocarditis
P23634	Plasma membrane calcium-transporting ATPase 4 [OS=Homo sapiens]	7	16.43	7	stress response;transport;developmental processes;other biological processes	plasma membrane;other membranes;cytoskeleton;other cell component	transporter activity;enzyme regulator activity;other molecular function	ATP2B4	Ion homeostasis; Ion transport by P-type ATPases; Reduction of cytosolic Ca++ levels	Vitamin D-sensitive calcium signaling in depression
P56134	ATP synthase subunit f, mitochondrial [OS=Homo sapiens]	34	16.36	3	other metabolic processes;transport	other membranes;mitochondrion;nucleus		ATP5MF	Cristae formation; Formation of ATP by chemiosmotic coupling	Electron transport chain: OXPHOS system in mitochondria; Oxidative phosphorylation
Q15366	Poly(rC)-binding protein 2 [OS=Homo sapiens]	12	16.31	3	protein metabolism;RNA metabolism OR transcription;other metabolic processes;stress response;other biological processes	cytosol;nucleus;other cell component	nucleic acid binding activity;other molecular function	PCBP2	Negative regulators of DDX58/IFIH1 signaling; mRNA Splicing - Major Pathway; Processing of Capped Intron-Containing Pre-mRNA	mRNA processing; Ferroptosis; Modulators of TCR signaling and T cell activation
Q9NVD7	Alpha-parvin [OS=Homo sapiens]	11	16.27	4	cell adhesion;cell organization and biogenesis;developmental processes;other biological processes	plasma membrane;other membranes;cytosol;cytoskeleton;nucleus;other cell component	enzyme regulator activity;cytoskeletal activity	PARVA	Localization of the PINCH-ILK-PARVIN complex to focal adhesions; Regulation of cytoskeletal remodeling and cell spreading by IPP complex components	Primary focal segmental glomerulosclerosis (FSGS); Focal adhesion
P31930	Cytochrome b-c1 complex subunit 1, mitochondrial [OS=Homo sapiens]	11	16.19	5	other metabolic processes;transport;other biological processes	other membranes;mitochondrion	transporter activity;other molecular function	UQCRC1	Respiratory electron transport	Electron transport chain: OXPHOS system in mitochondria; Nonalcoholic fatty liver disease; Mitochondrial complex III assembly
Q56VL3	OCIA domain-containing protein 2 [OS=Homo sapiens]	32	16.14	3	transport;other biological processes	ER/Golgi;other cytoplasmic organelle		OCIAD2
A8MTJ3	Guanine nucleotide-binding protein G(t) subunit alpha-3 [OS=Homo sapiens]	19	16.14	4	signal transduction;other biological processes	plasma membrane;other membranes;cytoskeleton;other cell component	signal transduction activity or receptor binding;other molecular function	GNAT3	G alpha (i) signalling events; G alpha (z) signalling events; Adenylate cyclase inhibitory pathway; Synthesis, secretion, and inactivation of Glucagon-like Peptide-1 (GLP-1); ADP signalling through P2Y purinoceptor 12; G alpha (s) signalling events; Extra-nuclear estrogen signaling; GPER1 signaling; ADORA2B mediated anti-inflammatory cytokines production; Sensory perception of sweet, bitter, and …	Purinergic signaling
P11488	Guanine nucleotide-binding protein G(t) subunit alpha-1 [OS=Homo sapiens]	14	16.14	4	cell cycle OR cell proliferation;developmental processes;signal transduction;other biological processes	plasma membrane;other membranes;cytosol;other cell component	signal transduction activity or receptor binding;other molecular function	GNAT1	G alpha (i) signalling events; Inactivation, recovery and regulation of the phototransduction cascade; Activation of the phototransduction cascade	Purinergic signaling
Q5H9M0	PWWP domain-containing DNA repair factor 3B [OS=Homo sapiens]	4	16.13	1				PWWP3B
O43143	Pre-mRNA-splicing factor ATP-dependent RNA helicase DHX15 [OS=Homo sapiens]	9	16.13	5	RNA metabolism OR transcription;other metabolic processes;stress response;other biological processes	nucleus	nucleic acid binding activity;other molecular function	DHX15	mRNA Splicing - Major Pathway	mRNA processing
Q16851	UTP--glucose-1-phosphate uridylyltransferase [OS=Homo sapiens]	13	16.11	5	other metabolic processes;developmental processes	cytosol;other cell component	other molecular function	UGP2	Glycogen synthesis; Formation of the active cofactor, UDP-glucuronate	Exercise-induced circadian regulation; Glycogen synthesis and degradation; Glucuronidation
O75367	Core histone macro-H2A.1 [OS=Homo sapiens]	21	15.99	4	cell organization and biogenesis;other biological processes	nucleus;other cell component	enzyme regulator activity;nucleic acid binding activity;other molecular function	MACROH2A1		H19 action Rb-E2F1 signaling and CDK-Beta-catenin activity; FBXL10 enhancement of MAP/ERK signaling in diffuse large B-cell lymphoma
P40227	T-complex protein 1 subunit zeta [OS=Homo sapiens]	11	15.98	5	other biological processes	cytosol;cytoskeleton;other cell component	other molecular function	CCT6A	Association of TriC/CCT with target proteins during biosynthesis; Formation of tubulin folding intermediates by CCT/TriC; Cooperation of PDCL (PhLP1) and TRiC/CCT in G-protein beta folding; Prefoldin mediated transfer of substrate to CCT/TriC; RHOBTB2 GTPase cycle; Folding of actin by CCT/TriC	16p11.2 proximal deletion syndrome
Q9NVJ2	ADP-ribosylation factor-like protein 8B [OS=Homo sapiens]	18	15.97	4	cell cycle OR cell proliferation;cell organization and biogenesis;other metabolic processes;stress response;transport;other biological processes	other membranes;cytosol;cytoskeleton;other cytoplasmic organelle;other cell component	cytoskeletal activity;other molecular function	ARL8B		Ciliary landscape
P62910	60S ribosomal protein L32 [OS=Homo sapiens]	22	15.96	3	protein metabolism;other metabolic processes	cytosol;translational apparatus;other cell component	other molecular function	RPL32	Major pathway of rRNA processing in the nucleolus and cytosol; Regulation of expression of SLITs and ROBOs; SRP-dependent cotranslational protein targeting to membrane; Peptide chain elongation; L13a-mediated translational silencing of Ceruloplasmin expression; Formation of a pool of free 40S subunits; GTP hydrolysis and joining of the 60S ribosomal subunit; Nonsense Mediated Decay (NMD) enhanced…	Cytoplasmic ribosomal proteins
P37802	Transgelin-2 [OS=Homo sapiens]	19	15.69	3	other biological processes	non-structural extracellular;cytosol;cytoskeleton		TAGLN2	Platelet degranulation
P36955	Pigment epithelium-derived factor [OS=Homo sapiens]	15	15.69	5	cell cycle OR cell proliferation;developmental processes;other biological processes	non-structural extracellular;extracellular matrix;other cell component	enzyme regulator activity	SERPINF1		lncRNA in canonical Wnt signaling and colorectal cancer; Wnt signaling; ncRNAs involved in Wnt signaling in hepatocellular carcinoma; Type I collagen synthesis in the context of osteogenesis imperfecta; GPR143 in melanocytes and retinal pigment epithelium cells; Malignant pleural mesothelioma; Clock-controlled autophagy in bone metabolism
Q8IVN8	Somatomedin-B and thrombospondin type-1 domain-containing protein [OS=Homo sapiens]	21	15.59	3		non-structural extracellular		SBSPON	Defective B3GALTL causes PpS; O-glycosylation of TSR domain-containing proteins
P00352	Aldehyde dehydrogenase 1A1 [OS=Homo sapiens]	8	15.57	2	other metabolic processes;other biological processes	cytosol;other cell component	enzyme regulator activity;other molecular function	ALDH1A1	RA biosynthesis pathway; Ethanol oxidation; Fructose catabolism	Folate-alcohol and cancer pathway hypotheses; Fatty acid omega-oxidation; Dopaminergic neurogenesis; Amino acid metabolism; Ethanol effects on histone modifications; Disorders of fructose metabolism; Vitamin A and carotenoid metabolism
P22314	Ubiquitin-like modifier-activating enzyme 1 [OS=Homo sapiens]	7	15.55	4	protein metabolism;other metabolic processes;stress response	cytosol;mitochondrion;nucleus;other cell component	other molecular function	UBA1	Antigen processing: Ubiquitination & Proteasome degradation; Synthesis of active ubiquitin: roles of E1 and E2 enzymes	Proteasome degradation; Parkin-ubiquitin proteasomal system pathway; Parkinson's disease pathway
P56199	Integrin alpha-1 [OS=Homo sapiens]	4	15.49	4	cell adhesion;cell organization and biogenesis;developmental processes;signal transduction;other biological processes	plasma membrane;other membranes;other cell component	signal transduction activity or receptor binding;other molecular function	ITGA1	Smooth Muscle Contraction; Integrin cell surface interactions; Laminin interactions; CHL1 interactions; Other semaphorin interactions; Platelet Adhesion to exposed collagen	Integrin-mediated cell adhesion; Arrhythmogenic right ventricular cardiomyopathy; miRNA targets in ECM and membrane receptors; Focal adhesion; Hepatocyte growth factor receptor signaling; NOTCH1 regulation of endothelial cell calcification; PI3K-Akt signaling pathway; Ebola virus infection in host; Malignant pleural mesothelioma; Regulation of actin cytoskeleton
P08246	Neutrophil elastase [OS=Homo sapiens]	24	15.47	5	cell organization and biogenesis;protein metabolism;RNA metabolism OR transcription;other metabolic processes;stress response;transport;other biological processes	non-structural extracellular;cytosol;other cytoplasmic organelle;other cell component	other molecular function	ELANE	Neutrophil degranulation; Regulation of Complement cascade; Antimicrobial peptides; Collagen degradation; Activation of Matrix Metalloproteinases; Pyroptosis	Complement system; miRNAs involvement in the immune response in sepsis
Q14839	Chromodomain-helicase-DNA-binding protein 4 [OS=Homo sapiens]	8	15.23	7	cell organization and biogenesis;protein metabolism;other metabolic processes;other biological processes	cytoskeleton;nucleus;other cell component	nucleic acid binding activity;other molecular function	CHD4	RNA Polymerase I Transcription Initiation; Potential therapeutics for SARS; HDACs deacetylate histones; ERCC6 (CSB) and EHMT2 (G9a) positively regulate rRNA expression; Regulation of TP53 Activity through Acetylation; Regulation of PTEN gene transcription; NGF-stimulated transcription	Rett syndrome causing genes; Effect of progerin on genes involved in Hutchinson-Gilford progeria syndrome
P02100	Hemoglobin subunit epsilon [OS=Homo sapiens]	22	15.2	2	other metabolic processes;transport;other biological processes	cytosol;other cell component	other molecular function	HBE1	Factors involved in megakaryocyte development and platelet production
P25940	Collagen alpha-3(V) chain [OS=Homo sapiens]	15	15.2	12	cell adhesion;cell organization and biogenesis;other biological processes	non-structural extracellular;extracellular matrix;ER/Golgi	extracellular structural activity;other molecular function	COL5A3	Integrin cell surface interactions; ECM proteoglycans; NCAM1 interactions; MET activates PTK2 signaling; Collagen degradation; Signaling by PDGF; Assembly of collagen fibrils and other multimeric structures; Collagen chain trimerization; Syndecan interactions	miRNA targets in ECM and membrane receptors; Focal adhesion; Focal adhesion: PI3K-Akt-mTOR-signaling pathway
Q9UJS0	Calcium-binding mitochondrial carrier protein Aralar2 [OS=Homo sapiens]	9	15.17	5	other metabolic processes;transport;other biological processes	plasma membrane;other membranes;mitochondrion	transporter activity;other molecular function	SLC25A13	Mitochondrial protein import; Gluconeogenesis; Aspartate and asparagine metabolism
P62753	40S ribosomal protein S6 [OS=Homo sapiens]	14	15.15	3	cell cycle OR cell proliferation;protein metabolism;RNA metabolism OR transcription;other metabolic processes;developmental processes;signal transduction;other biological processes	cytosol;ER/Golgi;translational apparatus;nucleus;other cell component	other molecular function	RPS6	Regulation of expression of SLITs and ROBOs; mTORC1-mediated signalling; Major pathway of rRNA processing in the nucleolus and cytosol; rRNA modification in the nucleus and cytosol; SRP-dependent cotranslational protein targeting to membrane; Response of EIF2AK4 (GCN2) to amino acid deficiency; L13a-mediated translational silencing of Ceruloplasmin expression; Translation initiation complex forma…	IL-5 signaling pathway; Thyroid stimulating hormone (TSH) signaling pathway; Leptin signaling pathway; Follicle stimulating hormone (FSH) signaling pathway; Prolactin signaling pathway; Thymic stromal lymphopoietin (TSLP) signaling pathway; Interleukin-11 signaling pathway; Oncostatin M signaling pathway; Brain-derived neurotrophic factor (BDNF) signaling pathway; Kit receptor signaling pathway; …
Q92841	Probable ATP-dependent RNA helicase DDX17 [OS=Homo sapiens]	11	15.13	6	RNA metabolism OR transcription;other metabolic processes;stress response;signal transduction;other biological processes	cytosol;nucleus;other cell component	other molecular function	DDX17	SUMOylation of transcription cofactors	Novel intracellular components of RIG-I-like receptor pathway
P36952	Serpin B5 [OS=Homo sapiens]	13	15.01	5	cell organization and biogenesis;developmental processes;other biological processes	non-structural extracellular;plasma membrane;cytosol;other cell component	enzyme regulator activity	SERPINB5		p53 transcriptional gene network
P49419	Alpha-aminoadipic semialdehyde dehydrogenase [OS=Homo sapiens]	8	14.99	3	other metabolic processes;other biological processes	cytosol;mitochondrion;nucleus	other molecular function	ALDH7A1	Lysine catabolism; Choline catabolism	Amino acid metabolism; Vitamin B6-dependent and responsive disorders; Cerebral organic acidurias, including diseases
Q6FHJ7	Secreted frizzled-related protein 4 [OS=Homo sapiens]	10	14.9	3	cell-cell signaling;developmental processes;signal transduction;other biological processes	non-structural extracellular;nucleus;other cell component	other molecular function	SFRP4		Alzheimer's disease and miRNA effects; Adipogenesis; Regulation of Wnt / B-catenin signaling by small molecule compounds; lncRNA in canonical Wnt signaling and colorectal cancer; Breast cancer pathway; Wnt signaling; ncRNAs involved in Wnt signaling in hepatocellular carcinoma; Malignant pleural mesothelioma; Alzheimer's disease
P14868	Aspartate--tRNA ligase, cytoplasmic [OS=Homo sapiens]	11	14.89	4	cell organization and biogenesis;protein metabolism;RNA metabolism OR transcription;other metabolic processes	cytosol;other cell component	other molecular function	DARS1	Selenoamino acid metabolism; Cytosolic tRNA aminoacylation	Alanine and aspartate metabolism
P09327	Villin-1 [OS=Homo sapiens]	14	14.85	6	cell organization and biogenesis;transport;signal transduction;other biological processes	plasma membrane;other membranes;cytoskeleton;other cell component	enzyme regulator activity;cytoskeletal activity;other molecular function	VIL1		Regulation of actin cytoskeleton
Q99102	Mucin-4 [OS=Homo sapiens]	4	14.82	10	cell adhesion;other biological processes	extracellular matrix;plasma membrane;other membranes;ER/Golgi	signal transduction activity or receptor binding;extracellular structural activity	MUC4	Dectin-2 family; Termination of O-glycan biosynthesis; Defective GALNT3 causes HFTC; Defective C1GALT1C1 causes TNPS; Defective GALNT12 causes CRCS1
P57088	Transmembrane protein 33 [OS=Homo sapiens]	24	14.71	4	cell organization and biogenesis;stress response;other biological processes	other membranes;ER/Golgi;nucleus;other cell component		TMEM33
P05546	Heparin cofactor 2 [OS=Homo sapiens]	8	14.7	3	stress response;other biological processes	non-structural extracellular;ER/Golgi	enzyme regulator activity;other molecular function	SERPIND1	Regulation of Insulin-like Growth Factor (IGF) transport and uptake by Insulin-like Growth Factor Binding Proteins (IGFBPs); Post-translational protein phosphorylation; Intrinsic Pathway of Fibrin Clot Formation; Common Pathway of Fibrin Clot Formation	22q11.2 copy number variation syndrome; Complement and coagulation cascades
P54136	Arginine--tRNA ligase, cytoplasmic [OS=Homo sapiens]	9	14.48	5	protein metabolism;RNA metabolism OR transcription;other metabolic processes	cytosol;nucleus;other cell component	nucleic acid binding activity;other molecular function	RARS1	Cytosolic tRNA aminoacylation; Selenoamino acid metabolism	Amino acid metabolism
Q6ZNE9	RUN and FYVE domain-containing protein 4 [OS=Homo sapiens]	9	14.46	2	cell organization and biogenesis;other metabolic processes;other biological processes	other cytoplasmic organelle;other cell component	other molecular function	RUFY4
Q9BUD6	Spondin-2 [OS=Homo sapiens]	10	14.45	2
P02746	Complement C1q subcomponent subunit B [OS=Homo sapiens]	39	14.37	6	cell organization and biogenesis;stress response;other biological processes	non-structural extracellular;other cell component		C1QB	Initial triggering of complement; Classical antibody-mediated complement activation; Regulation of Complement cascade	Allograft rejection; Complement system in neuronal development and plasticity; Complement activation; Complement and coagulation cascades
P14550	Aldo-keto reductase family 1 member A1 [OS=Homo sapiens]	13	14.31	4	other metabolic processes;other biological processes	plasma membrane;other membranes;cytosol;other cell component	other molecular function	AKR1A1	Glutathione conjugation; Formation of xylulose-5-phosphate	Benzo(a)pyrene metabolism; Metapathway biotransformation Phase I and II
P52907	F-actin-capping protein subunit alpha-1 [OS=Homo sapiens]	12	14.31	2	cell organization and biogenesis	non-structural extracellular;cytosol;cytoskeleton;other cell component	cytoskeletal activity	CAPZA1	MHC class II antigen presentation; HSP90 chaperone cycle for steroid hormone receptors (SHR) in the presence of ligand; COPI-mediated anterograde transport; COPI-independent Golgi-to-ER retrograde traffic; Factors involved in megakaryocyte development and platelet production; Advanced glycosylation endproduct receptor signaling; Sensory processing of sound by inner hair cells of the cochlea; Gene…
P51149	Ras-related protein Rab-7a [OS=Homo sapiens]	20	14.31	4	cell organization and biogenesis;protein metabolism;other metabolic processes;transport;other biological processes	plasma membrane;other membranes;cytosol;mitochondrion;ER/Golgi;other cytoplasmic organelle;other cell component	other molecular function	RAB7A	CDC42 GTPase cycle; RAC1 GTPase cycle; RHOQ GTPase cycle; RHOG GTPase cycle; MHC class II antigen presentation; Neutrophil degranulation; RAC2 GTPase cycle; RAC3 GTPase cycle; Prevention of phagosomal-lysosomal fusion; RHOD GTPase cycle; RHOF GTPase cycle; RAB geranylgeranylation; TBC/RABGAPs; RAB GEFs exchange GTP for GDP on RABs; RHOJ GTPase cycle; Suppression of autophagy; RHOH GTPase cycle	Ebola virus infection in host; Autosomal recessive osteopetrosis pathways; Intracellular trafficking proteins involved in CMT neuropathy
P0CAT3	Putative TLX1 neighbor protein [OS=Homo sapiens]	25	14.3	1				TLX1NB
P27361	Mitogen-activated protein kinase 3 [OS=Homo sapiens]	11	14.25	3	cell cycle OR cell proliferation;protein metabolism;RNA metabolism OR transcription;other metabolic processes;stress response;transport;developmental processes;signal transduction;other biological processes	plasma membrane;other membranes;cytosol;cytoskeleton;mitochondrion;ER/Golgi;nucleus;other cytoplasmic organelle;other cell component	kinase activity;other molecular function	MAPK3	Regulation of actin dynamics for phagocytic cup formation; FCERI mediated MAPK activation; FCGR3A-mediated phagocytosis; Signaling by BRAF and RAF1 fusions; SMAD2/SMAD3:SMAD4 heterotrimer regulates transcription; Regulation of PTEN gene transcription; RHO GTPases Activate WASPs and WAVEs; RUNX2 regulates osteoblast differentiation; Thrombin signalling through proteinase activated receptors (PARs)…	IL-5 signaling pathway; Osteopontin signaling; MicroRNAs in cardiomyocyte hypertrophy; IL-1 signaling pathway; Thyroxine (thyroid hormone) production; RANKL/RANK signaling pathway; Thyroid stimulating hormone (TSH) signaling pathway; Leptin signaling pathway; Follicle stimulating hormone (FSH) signaling pathway; TNF-related weak inducer of apoptosis (TWEAK) signaling pathway; Prolactin signaling …
O00571	ATP-dependent RNA helicase DDX3X [OS=Homo sapiens]	11	14.24	4	cell-cell signaling;cell organization and biogenesis;protein metabolism;RNA metabolism OR transcription;other metabolic processes;stress response;signal transduction;other biological processes	non-structural extracellular;plasma membrane;other membranes;cytosol;cytoskeleton;nucleus;other cell component	enzyme regulator activity;cytoskeletal activity;translation activity;nucleic acid binding activity;other molecular function	DDX3X	Neutrophil degranulation	Novel intracellular components of RIG-I-like receptor pathway; Hepatitis B infection
Q9UQ26	Regulating synaptic membrane exocytosis protein 2 [OS=Homo sapiens]	9	14.11	6	cell-cell signaling;transport;signal transduction;other biological processes	plasma membrane;other membranes;cytoskeleton;other cell component	other molecular function	RIMS2
Q63ZY3	KN motif and ankyrin repeat domain-containing protein 2 [OS=Homo sapiens]	8	14.07	3	developmental processes;other biological processes	mitochondrion;other cell component		KANK2
P00734	Prothrombin [OS=Homo sapiens]	10	14.03	4	protein metabolism;other metabolic processes;stress response;signal transduction;other biological processes	non-structural extracellular;extracellular matrix;plasma membrane;other membranes;ER/Golgi;other cell component	signal transduction activity or receptor binding;other molecular function	F2	Cell surface interactions at the vascular wall; Regulation of Complement cascade; G alpha (q) signalling events; Peptide ligand-binding receptors; Thrombin signalling through proteinase activated receptors (PARs); Regulation of Insulin-like Growth Factor (IGF) transport and uptake by Insulin-like Growth Factor Binding Proteins (IGFBPs); Intrinsic Pathway of Fibrin Clot Formation; Common Pathway o…	Selenium micronutrient network; Vitamin B12 metabolism; Folate metabolism; Blood clotting cascade; IL1 and megakaryocytes in obesity; Regulation of actin cytoskeleton; Vitamin K metabolism and activation of dependent proteins; Complement and coagulation cascades
P27658	Collagen alpha-1(VIII) chain [OS=Homo sapiens]	7	14.03	4	cell adhesion;cell cycle OR cell proliferation;cell organization and biogenesis;developmental processes;other biological processes	non-structural extracellular;extracellular matrix;ER/Golgi	extracellular structural activity	COL8A1	Collagen degradation; Assembly of collagen fibrils and other multimeric structures; Integrin cell surface interactions; Collagen chain trimerization
Q15185	Prostaglandin E synthase 3 [OS=Homo sapiens]	28	13.98	4	cell cycle OR cell proliferation;cell organization and biogenesis;DNA metabolism;other metabolic processes;developmental processes;signal transduction;other biological processes	cytosol;nucleus;other cell component	other molecular function	PTGES3	Potential therapeutics for SARS; HSP90 chaperone cycle for steroid hormone receptors (SHR) in the presence of ligand; Estrogen-dependent gene expression; Aryl hydrocarbon receptor signalling; Synthesis of Prostaglandins (PG) and Thromboxanes (TX); HSF1 activation; Attenuation phase	Aryl hydrocarbon receptor pathway; Glucocorticoid receptor pathway; Nuclear receptors meta-pathway
Q6F5E8	Capping protein, Arp2/3 and myosin-I linker protein 2 [OS=Homo sapiens]	2	13.96	2	cell organization and biogenesis;stress response;other biological processes	plasma membrane;other membranes;cytoskeleton;other cytoplasmic organelle;other cell component	other molecular function	CARMIL2
P13727	Bone marrow proteoglycan [OS=Homo sapiens]	23	13.88	5	stress response;other biological processes	non-structural extracellular;ER/Golgi;other cell component	other molecular function	PRG2	Neutrophil degranulation
O75874	Isocitrate dehydrogenase [NADP] cytoplasmic [OS=Homo sapiens]	24	13.86	8	other metabolic processes;stress response;developmental processes;other biological processes	non-structural extracellular;cytosol;mitochondrion;other cytoplasmic organelle;other cell component	other molecular function	IDH1	Peroxisomal protein import; Neutrophil degranulation; Nuclear events mediated by NFE2L2; Abnormal conversion of 2-oxoglutarate to 2-hydroxyglutarate; NADPH regeneration	Glutathione metabolism; TCA cycle and deficiency of pyruvate dehydrogenase complex (PDHc); Amino acid metabolism
P62081	40S ribosomal protein S7 [OS=Homo sapiens]	26	13.84	4	protein metabolism;RNA metabolism OR transcription;other metabolic processes;developmental processes;other biological processes	cytosol;cytoskeleton;translational apparatus;nucleus;other cell component	enzyme regulator activity;nucleic acid binding activity;other molecular function	RPS7	Regulation of expression of SLITs and ROBOs; Major pathway of rRNA processing in the nucleolus and cytosol; rRNA modification in the nucleus and cytosol; Nonsense Mediated Decay (NMD) enhanced by the Exon Junction Complex (EJC); Eukaryotic Translation Termination; Nonsense Mediated Decay (NMD) independent of the Exon Junction Complex (EJC); L13a-mediated translational silencing of Ceruloplasmin e…	Cytoplasmic ribosomal proteins
Q99805	Transmembrane 9 superfamily member 2 [OS=Homo sapiens]	12	13.8	7	other metabolic processes;other biological processes	plasma membrane;other membranes;cytoskeleton;ER/Golgi;other cytoplasmic organelle		TM9SF2
Q8IY50	Putative thiamine transporter SLC35F3 [OS=Homo sapiens]	10	13.61	2	transport	other membranes		SLC35F3
P32970	CD70 antigen [OS=Homo sapiens]	6	13.61	1	cell-cell signaling;cell cycle OR cell proliferation;signal transduction;other biological processes	plasma membrane;other membranes	signal transduction activity or receptor binding;other molecular function	CD70	TNFs bind their physiological receptors
P42685	Tyrosine-protein kinase FRK [OS=Homo sapiens]	6	13.55	2	protein metabolism;other metabolic processes;stress response;signal transduction;other biological processes	non-structural extracellular;plasma membrane;other membranes;cytosol;nucleus;other cytoplasmic organelle;other cell component	signal transduction activity or receptor binding;kinase activity;other molecular function	FRK	Neutrophil degranulation; Regulation of PTEN stability and activity
Q6ZSZ6	Teashirt homolog 1 [OS=Homo sapiens]	3	13.53	1	RNA metabolism OR transcription;other metabolic processes;developmental processes;other biological processes	nucleus;other cell component	nucleic acid binding activity;other molecular function	TSHZ1		IL-18 signaling pathway
Q9H223	EH domain-containing protein 4 [OS=Homo sapiens]	9	13.52	4	cell organization and biogenesis;transport;other biological processes	plasma membrane;other membranes;ER/Golgi;nucleus;other cytoplasmic organelle;other cell component	nucleic acid binding activity;other molecular function	EHD4
Q9Y305	Acyl-coenzyme A thioesterase 9, mitochondrial [OS=Homo sapiens]	15	13.52	4	other metabolic processes	mitochondrion	other molecular function	ACOT9	Mitochondrial Fatty Acid Beta-Oxidation	VEGFA-VEGFR2 signaling pathway
P17844	Probable ATP-dependent RNA helicase DDX5 [OS=Homo sapiens]	9	13.52	4	RNA metabolism OR transcription;other metabolic processes;signal transduction;other biological processes	cytosol;nucleus;other cell component	nucleic acid binding activity;other molecular function	DDX5	Estrogen-dependent gene expression; mRNA Splicing - Major Pathway; SUMOylation of transcription cofactors; Replication of the SARS-CoV-1 genome; Replication of the SARS-CoV-2 genome	Ciliary landscape
P18428	Lipopolysaccharide-binding protein [OS=Homo sapiens]	9	13.48	3	stress response;transport;signal transduction;other biological processes	non-structural extracellular;other membranes;other cell component	signal transduction activity or receptor binding;other molecular function	LBP	Regulation of TLR by endogenous ligand; Interleukin-4 and Interleukin-13 signaling; Transfer of LPS from LBP carrier to CD14	Fibrin complement receptor 3 signaling pathway; Pathogenesis of SARS-CoV-2 mediated by nsp9-nsp10 complex; Network map of SARS-CoV-2 signaling pathway; Toll-like receptor signaling pathway
O00203	AP-3 complex subunit beta-1 [OS=Homo sapiens]	4	13.47	4	cell organization and biogenesis;protein metabolism;RNA metabolism OR transcription;other metabolic processes;stress response;transport;developmental processes;signal transduction;other biological processes	other membranes;mitochondrion;ER/Golgi;other cytoplasmic organelle;other cell component	other molecular function	AP3B1	Golgi Associated Vesicle Biogenesis; Signaling by BRAF and RAF1 fusions
Q9Y2A7	Nck-associated protein 1 [OS=Homo sapiens]	5	13.39	4	cell organization and biogenesis;developmental processes;signal transduction;other biological processes	plasma membrane;other membranes;cytosol;cytoskeleton;other cell component		NCKAP1	RAC1 GTPase cycle; RAC2 GTPase cycle; RAC3 GTPase cycle; VEGFA-VEGFR2 Pathway; Regulation of actin dynamics for phagocytic cup formation; FCGR3A-mediated phagocytosis; RHO GTPases Activate WASPs and WAVEs	Exercise-induced circadian regulation; Regulation of actin cytoskeleton
Q92747	Actin-related protein 2/3 complex subunit 1A [OS=Homo sapiens]	8	13.17	2	cell organization and biogenesis	cytosol;cytoskeleton;nucleus;other cell component	cytoskeletal activity	ARPC1A	Regulation of actin dynamics for phagocytic cup formation; FCGR3A-mediated phagocytosis; Clathrin-mediated endocytosis; EPHB-mediated forward signaling; RHO GTPases Activate WASPs and WAVEs	Pathogenic Escherichia coli infection
Q6ZUB1	Spermatogenesis-associated protein 31E1 [OS=Homo sapiens]	4	13.16	3	other biological processes	other membranes		SPATA31E1
Q9NRW1	Ras-related protein Rab-6B [OS=Homo sapiens]	26	13.1	5	cell organization and biogenesis;transport;developmental processes;other biological processes	other membranes;cytosol;ER/Golgi;other cell component	cytoskeletal activity;other molecular function	RAB6B	COPI-independent Golgi-to-ER retrograde traffic; Retrograde transport at the Trans-Golgi-Network; RAB GEFs exchange GTP for GDP on RABs; TBC/RABGAPs; RAB geranylgeranylation
Q96AX2	Ras-related protein Rab-37 [OS=Homo sapiens]	19	13.1	2	transport	plasma membrane;other membranes;ER/Golgi;other cytoplasmic organelle	other molecular function	RAB37	Neutrophil degranulation; RAB geranylgeranylation	VEGFA-VEGFR2 signaling pathway
Q6IQ22	Ras-related protein Rab-12 [OS=Homo sapiens]	28	13.1	4	protein metabolism;other metabolic processes;transport;signal transduction;other biological processes	plasma membrane;other membranes;cytosol;ER/Golgi;other cytoplasmic organelle;other cell component	other molecular function	RAB12	RAB geranylgeranylation; RAB GEFs exchange GTP for GDP on RABs
Q9UKA4	A-kinase anchor protein 11 [OS=Homo sapiens]	5	13.06	3	cell organization and biogenesis;signal transduction;other biological processes	plasma membrane;other membranes;cytosol;cytoskeleton;nucleus;other cell component	other molecular function	AKAP11		G protein signaling pathways
P08493	Matrix Gla protein [OS=Homo sapiens]	43	13.06	3	developmental processes;other biological processes	extracellular matrix	extracellular structural activity;bone, tooth or skin structural activity;other molecular function	MGP		NOTCH1 regulation of endothelial cell calcification; Endochondral ossification; Endochondral ossification with skeletal dysplasias
Q9NZ08	Endoplasmic reticulum aminopeptidase 1 [OS=Homo sapiens]	4	12.97	2	protein metabolism;other metabolic processes;developmental processes;signal transduction;other biological processes	non-structural extracellular;plasma membrane;other membranes;cytosol;ER/Golgi;other cell component	signal transduction activity or receptor binding;other molecular function	ERAP1	Antigen Presentation: Folding, assembly and peptide loading of class I MHC
Q14833	Metabotropic glutamate receptor 4 [OS=Homo sapiens]	6	12.96	2	cell-cell signaling;transport;signal transduction;other biological processes	plasma membrane;other membranes;other cell component	other molecular function	GRM4	G alpha (i) signalling events; Class C/3 (Metabotropic glutamate/pheromone receptors); Sensory perception of sweet, bitter, and umami (glutamate) taste	GPCRs, class C metabotropic glutamate, pheromone; Neuroinflammation and glutamatergic signaling
Q00796	Sorbitol dehydrogenase [OS=Homo sapiens]	18	12.89	3	other metabolic processes;stress response;other biological processes	non-structural extracellular;other membranes;cytosol;cytoskeleton;mitochondrion	other molecular function	SORD	Formation of xylulose-5-phosphate; Fructose biosynthesis	Disorders of fructose metabolism; Polyol pathway
P27216	Annexin A13 [OS=Homo sapiens]	11	12.83	3	other biological processes	plasma membrane;other membranes;ER/Golgi;nucleus;other cell component	other molecular function	ANXA13
P46063	ATP-dependent DNA helicase Q1 [OS=Homo sapiens]	13	12.82	5	cell organization and biogenesis;DNA metabolism;other metabolic processes;stress response	nucleus;other cell component	nucleic acid binding activity;other molecular function	RECQL		Progeria-associated lipodystrophy
Q9BWM7	Sideroflexin-3 [OS=Homo sapiens]	17	12.81	3	other metabolic processes;transport	other membranes;mitochondrion	transporter activity	SFXN3
P51148	Ras-related protein Rab-5C [OS=Homo sapiens]	22	12.8	4	transport;other biological processes	plasma membrane;other membranes;other cytoplasmic organelle;other cell component	other molecular function	RAB5C	Neutrophil degranulation; Clathrin-mediated endocytosis; RAB geranylgeranylation; RAB GEFs exchange GTP for GDP on RABs; TBC/RABGAPs; Golgi Associated Vesicle Biogenesis	Ras signaling; Inhibition of exosome biogenesis and secretion by Manumycin A in CRPC cells
Q9Y2Q3	Glutathione S-transferase kappa 1 [OS=Homo sapiens]	20	12.74	3	other metabolic processes;other biological processes	cytosol;mitochondrion;other cytoplasmic organelle	other molecular function	GSTK1	Glutathione conjugation; Peroxisomal protein import	Metapathway biotransformation Phase I and II
Q9UKN1	Mucin-12 [OS=Homo sapiens]	3	12.73	3	other biological processes	plasma membrane;other membranes;ER/Golgi		MUC12	Dectin-2 family; Termination of O-glycan biosynthesis; Defective GALNT3 causes HFTC; Defective C1GALT1C1 causes TNPS; Defective GALNT12 causes CRCS1
P30044	Peroxiredoxin-5, mitochondrial [OS=Homo sapiens]	24	12.69	4	other metabolic processes;stress response;other biological processes	cytosol;mitochondrion;nucleus;other cytoplasmic organelle;other cell component	signal transduction activity or receptor binding;enzyme regulator activity;nucleic acid binding activity;other molecular function	PRDX5		Selenium micronutrient network
O60725	Protein-S-isoprenylcysteine O-methyltransferase [OS=Homo sapiens]	17	12.65	1	protein metabolism;other metabolic processes;transport	other membranes;ER/Golgi	other molecular function	ICMT	RAS processing; Gamma carboxylation, hypusine formation and arylsulfatase activation	Influence of laminopathies on Wnt signaling; Overlap between signal transduction pathways contributing to LMNA laminopathies; Familial partial lipodystrophy; Progeria-associated lipodystrophy; Acquired partial lipodystrophy / Barraquer-Simons syndrome
O95208	Epsin-2 [OS=Homo sapiens]	8	12.65	1	transport;other biological processes	plasma membrane;other membranes;cytosol;other cytoplasmic organelle;other cell component	other molecular function	EPN2	Cargo recognition for clathrin-mediated endocytosis
P12956	X-ray repair cross-complementing protein 6 [OS=Homo sapiens]	12	12.64	5	cell organization and biogenesis;DNA metabolism;other metabolic processes;stress response;other biological processes	non-structural extracellular;cytosol;nucleus;other cell component	nucleic acid binding activity;other molecular function	XRCC6	Neutrophil degranulation; Cytosolic sensors of pathogen-associated DNA ; Nonhomologous End-Joining (NHEJ); 2-LTR circle formation; IRF3-mediated induction of type I IFN	Non-homologous end joining; DNA repair pathways, full network
P48059	LIM and senescent cell antigen-like-containing domain protein 1 [OS=Homo sapiens]	7	12.57	2	cell adhesion;cell organization and biogenesis;signal transduction;other biological processes	plasma membrane;other membranes;cytosol;other cell component	other molecular function	LIMS1	Regulation of cytoskeletal remodeling and cell spreading by IPP complex components	Primary focal segmental glomerulosclerosis (FSGS)
Q16787	Laminin subunit alpha-3 [OS=Homo sapiens]	3	12.55	7
Q96CX2	BTB/POZ domain-containing protein KCTD12 [OS=Homo sapiens]	10	12.43	3	cell organization and biogenesis	plasma membrane;other membranes;other cell component	other molecular function	KCTD12
Q8N5I2	Arrestin domain-containing protein 1 [OS=Homo sapiens]	7	12.36	3	protein metabolism;other metabolic processes;transport;other biological processes	non-structural extracellular;plasma membrane;other membranes;other cell component	other molecular function	ARRDC1
P38405	Guanine nucleotide-binding protein G(olf) subunit alpha [OS=Homo sapiens]	13	12.34	3	signal transduction;other biological processes	plasma membrane;other membranes	signal transduction activity or receptor binding;other molecular function	GNAL	Adenylate cyclase inhibitory pathway; Olfactory Signaling Pathway; Adenylate cyclase activating pathway	G protein signaling pathways; Hippo signaling regulation pathways
P12277	Creatine kinase B-type [OS=Homo sapiens]	13	12.3	3	other metabolic processes;developmental processes;other biological processes	non-structural extracellular;cytosol;mitochondrion;nucleus;other cell component	kinase activity;other molecular function	CKB	RND3 GTPase cycle; Creatine metabolism
Q12769	Nuclear pore complex protein Nup160 [OS=Homo sapiens]	9	12.27	4	other metabolic processes;transport;developmental processes	cytosol;nucleus	other molecular function	NUP160	Separation of Sister Chromatids; Resolution of Sister Chromatid Cohesion; RHO GTPases Activate Formins; HCMV Early Events; EML4 and NUDC in mitotic spindle formation; ISG15 antiviral mechanism; Amplification of signal from unattached kinetochores via a MAD2 inhibitory signal; SARS-CoV-2 activates/modulates innate and adaptive immune responses; HCMV Late Events; Transcriptional regulation by small…
Q9NRP0	Oligosaccharyltransferase complex subunit OSTC [OS=Homo sapiens]	14	12.2	2	protein metabolism;other metabolic processes	other membranes;ER/Golgi		OSTC
Q9UH99	SUN domain-containing protein 2 [OS=Homo sapiens]	8	12.18	3	cell cycle OR cell proliferation;cell organization and biogenesis;transport;other biological processes	other membranes;nucleus;other cytoplasmic organelle	cytoskeletal activity;other molecular function	SUN2	Meiotic synapsis
Q9Y6N5	Sulfide:quinone oxidoreductase, mitochondrial [OS=Homo sapiens]	9	12.16	3	other metabolic processes	other membranes;mitochondrion	other molecular function	SQOR	Sulfide oxidation to sulfate
O76003	Glutaredoxin-3 [OS=Homo sapiens]	8	12.13	1	cell organization and biogenesis;protein metabolism;other metabolic processes;other biological processes	cytosol;cytoskeleton;nucleus;other cell component	other molecular function	GLRX3	Iron uptake and transport
Q99439	Calponin-2 [OS=Homo sapiens]	7	12.13	2	cell organization and biogenesis;stress response;transport;developmental processes;other biological processes	non-structural extracellular;cytoskeleton;other cell component	cytoskeletal activity;other molecular function	CNN2	Neutrophil degranulation; Gene and protein expression by JAK-STAT signaling after Interleukin-12 stimulation	Myometrial relaxation and contraction pathways; Burn wound healing
Q15437	Protein transport protein Sec23B [OS=Homo sapiens]	6	12.1	3	cell organization and biogenesis;transport	other membranes;cytosol;ER/Golgi;other cell component	enzyme regulator activity;other molecular function	SEC23B		Sterol regulatory element-binding proteins (SREBP) signaling
Q13733	Sodium/potassium-transporting ATPase subunit alpha-4 [OS=Homo sapiens]	8	12.09	6	transport;signal transduction;other biological processes	plasma membrane;other membranes;cytoskeleton;other cell component	transporter activity;other molecular function	ATP1A4	Ion transport by P-type ATPases; Potential therapeutics for SARS; Ion homeostasis	Calcium regulation in cardiac cells
P25815	Protein S100-P [OS=Homo sapiens]	37	12.06	3	other biological processes	non-structural extracellular;plasma membrane;other membranes;nucleus;other cell component	other molecular function	S100P	Neutrophil degranulation	Gastric cancer network 1; Glucocorticoid receptor pathway; Nuclear receptors meta-pathway
P42704	Leucine-rich PPR motif-containing protein, mitochondrial [OS=Homo sapiens]	6	12.04	3	RNA metabolism OR transcription;other metabolic processes;transport;other biological processes	other membranes;cytoskeleton;mitochondrion;nucleus;other cell component	cytoskeletal activity;nucleic acid binding activity;other molecular function	LRPPRC	Cytoprotection by HMOX1; Respiratory electron transport; TP53 Regulates Metabolic Genes	Ciliary landscape
P52272	Heterogeneous nuclear ribonucleoprotein M [OS=Homo sapiens]	23	12.03	10	RNA metabolism OR transcription;other metabolic processes;stress response	nucleus;other cell component	nucleic acid binding activity;other molecular function	HNRNPM	mRNA Splicing - Major Pathway; FGFR2 alternative splicing; Processing of Capped Intron-Containing Pre-mRNA	mRNA processing
P31997	Carcinoembryonic antigen-related cell adhesion molecule 8 [OS=Homo sapiens]	6	12.02	2	cell adhesion;other biological processes	non-structural extracellular;plasma membrane;other membranes;other cytoplasmic organelle;other cell component	other molecular function	CEACAM8	Neutrophil degranulation; Cell surface interactions at the vascular wall; Fibronectin matrix formation
P61077	Ubiquitin-conjugating enzyme E2 D3 [OS=Homo sapiens]	7	11.91	1	protein metabolism;DNA metabolism;other metabolic processes;stress response;other biological processes	plasma membrane;other membranes;cytosol;nucleus;other cytoplasmic organelle	other molecular function	UBE2D3	Antigen processing: Ubiquitination & Proteasome degradation; Signaling by BMP; Downregulation of SMAD2/3:SMAD4 transcriptional activity; Oxygen-dependent proline hydroxylation of Hypoxia-inducible Factor Alpha; Neddylation; E3 ubiquitin ligases ubiquitinate target proteins; Peroxisomal protein import; IKK complex recruitment mediated by RIP1; Inactivation of CSF3 (G-CSF) signaling; TICAM1, RIP1-m…	Proteasome degradation
P01768	Immunoglobulin heavy variable 3-30 [OS=Homo sapiens]	31	11.88	4	cell organization and biogenesis;stress response;transport;signal transduction;other biological processes	non-structural extracellular;plasma membrane;other membranes	signal transduction activity or receptor binding;other molecular function	IGHV3-30	Regulation of actin dynamics for phagocytic cup formation; FCGR3A-mediated phagocytosis; Immunoregulatory interactions between a Lymphoid and a non-Lymphoid cell; Role of LAT2/NTAL/LAB on calcium mobilization; FCERI mediated NF-kB activation; Regulation of Complement cascade; Initial triggering of complement; Classical antibody-mediated complement activation; Cell surface interactions at the vasc…
P01764	Immunoglobulin heavy variable 3-23 [OS=Homo sapiens]	48	11.88	4	cell organization and biogenesis;stress response;transport;signal transduction;other biological processes	non-structural extracellular;plasma membrane;other membranes	signal transduction activity or receptor binding;other molecular function	IGHV3-23	Regulation of actin dynamics for phagocytic cup formation; FCGR3A-mediated phagocytosis; Initial triggering of complement; Classical antibody-mediated complement activation; Immunoregulatory interactions between a Lymphoid and a non-Lymphoid cell; Cell surface interactions at the vascular wall; FCGR activation; Role of phospholipids in phagocytosis; Scavenging of heme from plasma; Role of LAT2/NT…
P61009	Signal peptidase complex subunit 3 [OS=Homo sapiens]	12	11.85	2	protein metabolism;other metabolic processes;transport;other biological processes	other membranes;ER/Golgi		SPCS3	SRP-dependent cotranslational protein targeting to membrane; Synthesis, secretion, and inactivation of Glucose-dependent Insulinotropic Polypeptide (GIP); Synthesis, secretion, and inactivation of Glucagon-like Peptide-1 (GLP-1); Synthesis, secretion, and deacylation of Ghrelin
P07741	Adenine phosphoribosyltransferase [OS=Homo sapiens]	13	11.85	1	other metabolic processes;transport;other biological processes	non-structural extracellular;cytosol;nucleus;other cell component	other molecular function	APRT	Neutrophil degranulation; Purine salvage; Defective APRT disrupts adenine salvage
P00568	Adenylate kinase isoenzyme 1 [OS=Homo sapiens]	23	11.8	3	other metabolic processes	cytosol;cytoskeleton;other cell component	kinase activity;other molecular function	AK1	Interconversion of nucleotide di- and triphosphates
P02647	Apolipoprotein A-I [OS=Homo sapiens]	14	11.74	3	cell cycle OR cell proliferation;cell organization and biogenesis;protein metabolism;other metabolic processes;transport;developmental processes;signal transduction;other biological processes	non-structural extracellular;plasma membrane;other membranes;cytosol;ER/Golgi;other cytoplasmic organelle;other cell component	signal transduction activity or receptor binding;transporter activity;enzyme regulator activity;other molecular function	APOA1	Platelet degranulation ; PPARA activates gene expression; Scavenging of heme from plasma; Amyloid fiber formation; Scavenging by Class B Receptors; Heme signaling; Regulation of Insulin-like Growth Factor (IGF) transport and uptake by Insulin-like Growth Factor Binding Proteins (IGFBPs); Post-translational protein phosphorylation; Retinoid metabolism and transport; HDL clearance; Defective ABCA1 …	Selenium micronutrient network; Vitamin B12 metabolism; Folate metabolism; Complement system; PPAR-alpha pathway; Nuclear receptors meta-pathway; PPAR signaling pathway; Statin inhibition of cholesterol production; Familial hyperlipidemia type 1; Familial hyperlipidemia type 2; Familial hyperlipidemia type 3; Familial hyperlipidemia type 4; Familial hyperlipidemia type 5
P43307	Translocon-associated protein subunit alpha [OS=Homo sapiens]	9	11.65	2	transport;other biological processes	other membranes;ER/Golgi		SSR1	XBP1(S) activates chaperone genes; SRP-dependent cotranslational protein targeting to membrane
Q71UM5	40S ribosomal protein S27-like [OS=Homo sapiens]	25	11.6	2	cell cycle OR cell proliferation;cell organization and biogenesis;protein metabolism;other metabolic processes;stress response;signal transduction;other biological processes	cytosol;translational apparatus;nucleus	enzyme regulator activity;nucleic acid binding activity;other molecular function	RPS27L	Regulation of expression of SLITs and ROBOs; L13a-mediated translational silencing of Ceruloplasmin expression; Formation of a pool of free 40S subunits; GTP hydrolysis and joining of the 60S ribosomal subunit; Major pathway of rRNA processing in the nucleolus and cytosol; Nonsense Mediated Decay (NMD) enhanced by the Exon Junction Complex (EJC); SRP-dependent cotranslational protein targeting to…
Q96P44	Collagen alpha-1(XXI) chain [OS=Homo sapiens]	15	11.56	9		non-structural extracellular;cytosol;ER/Golgi;other cell component		COL21A1	Collagen chain trimerization	Type 2 papillary renal cell carcinoma
Q9NSE4	Isoleucine--tRNA ligase, mitochondrial [OS=Homo sapiens]	9	11.55	6	protein metabolism;RNA metabolism OR transcription;other metabolic processes	mitochondrion	nucleic acid binding activity;other molecular function	IARS2	Mitochondrial tRNA aminoacylation
O60716	Catenin delta-1 [OS=Homo sapiens]	15	11.5	9	cell adhesion;cell-cell signaling;cell organization and biogenesis;developmental processes;signal transduction;other biological processes	plasma membrane;other membranes;cytosol;nucleus;other cell component	signal transduction activity or receptor binding;other molecular function	CTNND1	VEGFR2 mediated vascular permeability; Adherens junctions interactions; InlA-mediated entry of Listeria monocytogenes into host cells	VEGFA-VEGFR2 signaling pathway; Wnt signaling pathway and pluripotency
P46782	40S ribosomal protein S5 [OS=Homo sapiens]	23	11.49	3	cell organization and biogenesis;protein metabolism;other metabolic processes;other biological processes	cytosol;translational apparatus;nucleus;other cell component	nucleic acid binding activity;other molecular function	RPS5	Regulation of expression of SLITs and ROBOs; Major pathway of rRNA processing in the nucleolus and cytosol; Response of EIF2AK4 (GCN2) to amino acid deficiency; L13a-mediated translational silencing of Ceruloplasmin expression; Translation initiation complex formation; Formation of a pool of free 40S subunits; Formation of the ternary complex, and subsequently, the 43S complex; Ribosomal scanning…	Cytoplasmic ribosomal proteins
P22102	Trifunctional purine biosynthetic protein adenosine-3 [OS=Homo sapiens]	9	11.49	4	other metabolic processes;developmental processes;other biological processes	cytosol	other molecular function	GART	Purine ribonucleoside monophosphate biosynthesis	Folate metabolism; One-carbon metabolism; Metabolic reprogramming in colon cancer
Q02543	60S ribosomal protein L18a [OS=Homo sapiens]	22	11.45	4	protein metabolism;other metabolic processes	cytosol;translational apparatus;other cell component	other molecular function	RPL18A	Regulation of expression of SLITs and ROBOs; Major pathway of rRNA processing in the nucleolus and cytosol; Nonsense Mediated Decay (NMD) enhanced by the Exon Junction Complex (EJC); Eukaryotic Translation Termination; Nonsense Mediated Decay (NMD) independent of the Exon Junction Complex (EJC); L13a-mediated translational silencing of Ceruloplasmin expression; Formation of a pool of free 40S sub…	VEGFA-VEGFR2 signaling pathway; Cytoplasmic ribosomal proteins
P20231	Tryptase beta-2 [OS=Homo sapiens]	13	11.42	3	protein metabolism	non-structural extracellular;other cell component	other molecular function	TPSB2
P49368	T-complex protein 1 subunit gamma [OS=Homo sapiens]	8	11.41	4	cell organization and biogenesis;transport;other biological processes	cytosol;cytoskeleton;other cell component	other molecular function	CCT3	BBSome-mediated cargo-targeting to cilium; Cooperation of PDCL (PhLP1) and TRiC/CCT in G-protein beta folding; Formation of tubulin folding intermediates by CCT/TriC; Association of TriC/CCT with target proteins during biosynthesis; Prefoldin mediated transfer of substrate to CCT/TriC; Folding of actin by CCT/TriC	16p11.2 proximal deletion syndrome
Q9Y2Y8	Proteoglycan 3 [OS=Homo sapiens]	5	11.4	1	other metabolic processes;other biological processes	non-structural extracellular;other cell component	other molecular function	PRG3	Neutrophil degranulation	Pathogenesis of SARS-CoV-2 mediated by nsp9-nsp10 complex; Network map of SARS-CoV-2 signaling pathway
O75449	Katanin p60 ATPase-containing subunit A1 [OS=Homo sapiens]	11	11.37	3	cell cycle OR cell proliferation;cell organization and biogenesis;other biological processes	cytoskeleton;other cell component	cytoskeletal activity;other molecular function	KATNA1
P38919	Eukaryotic initiation factor 4A-III [OS=Homo sapiens]	5	11.29	2	RNA metabolism OR transcription;other metabolic processes;transport;developmental processes;other biological processes	cytosol;nucleus;other cell component	nucleic acid binding activity;other molecular function	EIF4A3	Regulation of expression of SLITs and ROBOs; mRNA Splicing - Major Pathway; Nonsense Mediated Decay (NMD) enhanced by the Exon Junction Complex (EJC); ISG15 antiviral mechanism; Deadenylation of mRNA; Transport of Mature mRNA derived from an Intron-Containing Transcript; mRNA 3'-end processing; RNA Polymerase II Transcription Termination
P04196	Histidine-rich glycoprotein [OS=Homo sapiens]	11	11.25	4	stress response;transport;developmental processes;other biological processes	non-structural extracellular;plasma membrane;other membranes;other cytoplasmic organelle;other cell component	signal transduction activity or receptor binding;enzyme regulator activity;other molecular function	HRG	Platelet degranulation ; Dissolution of Fibrin Clot
O60361	Putative nucleoside diphosphate kinase [OS=Homo sapiens]	27	11.24	3	other metabolic processes;other biological processes		kinase activity;other molecular function	NME2P1	Interconversion of nucleotide di- and triphosphates
P48444	Coatomer subunit delta [OS=Homo sapiens]	10	11.2	3	transport;developmental processes;other biological processes	other membranes;cytosol;ER/Golgi		ARCN1	COPI-mediated anterograde transport; COPI-dependent Golgi-to-ER retrograde traffic	miR-517 relationship with ARCN1 and USP1
P07858	Cathepsin B [OS=Homo sapiens]	23	11.19	3	protein metabolism;other metabolic processes;other biological processes	non-structural extracellular;plasma membrane;other membranes;other cytoplasmic organelle;other cell component	other molecular function	CTSB	Neutrophil degranulation; Collagen degradation; Assembly of collagen fibrils and other multimeric structures; MHC class II antigen presentation; Trafficking and processing of endosomal TLR	Ebola virus infection in host
Q8N2S1	Latent-transforming growth factor beta-binding protein 4 [OS=Homo sapiens]	9	11.17	9	cell-cell signaling;cell organization and biogenesis;transport;signal transduction;other biological processes	extracellular matrix	signal transduction activity or receptor binding;kinase activity;other molecular function	LTBP4	Molecules associated with elastic fibres; TGF-beta receptor signaling activates SMADs
P61088	Ubiquitin-conjugating enzyme E2 N [OS=Homo sapiens]	26	11.15	4	protein metabolism;DNA metabolism;other metabolic processes;stress response;signal transduction;other biological processes	cytosol;nucleus;other cell component	other molecular function	UBE2N	Aggrephagy; FCERI mediated NF-kB activation; Downstream TCR signaling; Antigen processing: Ubiquitination & Proteasome degradation; CLEC7A (Dectin-1) signaling; ISG15 antiviral mechanism; SARS-CoV-2 activates/modulates innate and adaptive immune responses; Recruitment and ATM-mediated phosphorylation of repair and signaling proteins at DNA double strand breaks; Processing of DNA double-strand bre…	IL-1 signaling pathway; Interleukin-1 induced activation of NF-kB; MYD88 distinct input-output pathway; Prader-Willi and Angelman syndrome; 3q29 copy number variation syndrome
P50914	60S ribosomal protein L14 [OS=Homo sapiens]	15	11.09	3	protein metabolism;RNA metabolism OR transcription;other metabolic processes;other biological processes	cytosol;translational apparatus;other cell component	other molecular function	RPL14	Regulation of expression of SLITs and ROBOs; Nonsense Mediated Decay (NMD) enhanced by the Exon Junction Complex (EJC); SRP-dependent cotranslational protein targeting to membrane; L13a-mediated translational silencing of Ceruloplasmin expression; Formation of a pool of free 40S subunits; GTP hydrolysis and joining of the 60S ribosomal subunit; Major pathway of rRNA processing in the nucleolus an…	Cytoplasmic ribosomal proteins
P11279	Lysosome-associated membrane glycoprotein 1 [OS=Homo sapiens]	8	11.07	3	transport;signal transduction;other biological processes	plasma membrane;other membranes;cytosol;ER/Golgi;other cytoplasmic organelle;other cell component	other molecular function	LAMP1	Neutrophil degranulation
P14174	Macrophage migration inhibitory factor [OS=Homo sapiens]	18	11.04	2	cell organization and biogenesis;other metabolic processes;stress response;signal transduction;other biological processes	non-structural extracellular;plasma membrane;other membranes;cytosol;nucleus;other cell component	signal transduction activity or receptor binding;other molecular function	MIF	Neutrophil degranulation; Cell surface interactions at the vascular wall; Gene and protein expression by JAK-STAT signaling after Interleukin-12 stimulation	Adipogenesis; Spinal cord injury
P37837	Transaldolase [OS=Homo sapiens]	11	11.04	4	other metabolic processes	cytosol;other cell component	other molecular function	TALDO1	Gene and protein expression by JAK-STAT signaling after Interleukin-12 stimulation; Nuclear events mediated by NFE2L2; Pentose phosphate pathway; Insulin effects increased synthesis of Xylulose-5-Phosphate; TALDO1 deficiency: failed conversion of SH7P, GA3P to Fru(6)P, E4P; TALDO1 deficiency: failed conversion of Fru(6)P, E4P to SH7P, GA3P	Pentose phosphate metabolism; Cori cycle; Metabolic reprogramming in colon cancer
Q9HBE1	POZ-, AT hook-, and zinc finger-containing protein 1 [OS=Homo sapiens]	14	11.02	3	RNA metabolism OR transcription;other metabolic processes;developmental processes;other biological processes	nucleus	nucleic acid binding activity;other molecular function	PATZ1		Androgen receptor signaling pathway
Q8IXS2	Dynein regulatory complex subunit 2 [OS=Homo sapiens]	2	10.96	1	cell organization and biogenesis;other biological processes	cytoskeleton		CCDC65		Ciliopathies
O75964	ATP synthase subunit g, mitochondrial [OS=Homo sapiens]	21	10.96	2	other metabolic processes;transport	other membranes;mitochondrion	transporter activity	ATP5MG	Cristae formation; Formation of ATP by chemiosmotic coupling	Electron transport chain: OXPHOS system in mitochondria; Oxidative phosphorylation
Q69YL0	Protein NCBP2AS2 [OS=Homo sapiens]	11	10.93	2				NCBP2AS2		3q29 copy number variation syndrome
P46779	60S ribosomal protein L28 [OS=Homo sapiens]	41	10.86	6	protein metabolism;other metabolic processes	cytosol;translational apparatus;other cell component	other molecular function	RPL28	Regulation of expression of SLITs and ROBOs; Major pathway of rRNA processing in the nucleolus and cytosol; Nonsense Mediated Decay (NMD) enhanced by the Exon Junction Complex (EJC); Eukaryotic Translation Termination; Nonsense Mediated Decay (NMD) independent of the Exon Junction Complex (EJC); L13a-mediated translational silencing of Ceruloplasmin expression; Formation of a pool of free 40S sub…	Cytoplasmic ribosomal proteins
Q6DN03	Putative histone H2B type 2-C [OS=Homo sapiens]	30	10.72	5	cell organization and biogenesis	nucleus;other cell component	nucleic acid binding activity;other molecular function	H2BC20P
P62851	40S ribosomal protein S25 [OS=Homo sapiens]	28	10.67	4	protein metabolism;RNA metabolism OR transcription;other metabolic processes;other biological processes	cytosol;translational apparatus;nucleus;other cell component	other molecular function	RPS25	Major pathway of rRNA processing in the nucleolus and cytosol; Regulation of expression of SLITs and ROBOs; SRP-dependent cotranslational protein targeting to membrane; Peptide chain elongation; L13a-mediated translational silencing of Ceruloplasmin expression; Formation of a pool of free 40S subunits; GTP hydrolysis and joining of the 60S ribosomal subunit; Nonsense Mediated Decay (NMD) enhanced…	Cytoplasmic ribosomal proteins
Q8NES3	Beta-1,3-N-acetylglucosaminyltransferase lunatic fringe [OS=Homo sapiens]	13	10.66	3	developmental processes;other biological processes	non-structural extracellular;other membranes;ER/Golgi	other molecular function	LFNG	Pre-NOTCH Processing in Golgi; Defective LFNG causes SCDO3	Notch signaling; Gene regulatory network modelling somitogenesis ; Somitogenesis in the context of spondylocostal dysostosis
P62330	ADP-ribosylation factor 6 [OS=Homo sapiens]	33	10.62	4	cell adhesion;cell cycle OR cell proliferation;cell organization and biogenesis;transport;developmental processes;other biological processes	plasma membrane;other membranes;cytosol;ER/Golgi;other cytoplasmic organelle;other cell component	other molecular function	ARF6	Clathrin-mediated endocytosis; TBC/RABGAPs; MET receptor recycling	VEGFA-VEGFR2 signaling pathway; Ras signaling; EGF/EGFR signaling pathway; IL-18 signaling pathway; Insulin signaling; CCL18 signaling pathway; 2q13 copy number variation syndrome
P56747	Claudin-6 [OS=Homo sapiens]	7	10.62	1	cell adhesion;cell organization and biogenesis;other biological processes	plasma membrane;other membranes;other cell component	other molecular function	CLDN6	Tight junction interactions	Epithelial to mesenchymal transition in colorectal cancer
Q9Y6V0	Protein piccolo [OS=Homo sapiens]	4	10.56	11	cell-cell signaling;cell organization and biogenesis;transport;developmental processes;signal transduction;other biological processes	cytoskeleton;other cell component	other molecular function	PCLO	Sensory processing of sound by inner hair cells of the cochlea
O95782	AP-2 complex subunit alpha-1 [OS=Homo sapiens]	8	10.55	6	transport;other biological processes	plasma membrane;other membranes;cytosol;ER/Golgi;other cytoplasmic organelle;other cell component	signal transduction activity or receptor binding;other molecular function	AP2A1	MHC class II antigen presentation; Potential therapeutics for SARS; Recycling pathway of L1; Cargo recognition for clathrin-mediated endocytosis; WNT5A-dependent internalization of FZD4; EPH-ephrin mediated repulsion of cells; LDL clearance; Trafficking of GluR2-containing AMPA receptors; Nef Mediated CD4 Down-regulation; Retrograde neurotrophin signalling; Nef Mediated CD8 Down-regulation; WNT5A…	Synaptic vesicle pathway; VEGFA-VEGFR2 signaling pathway; GABA receptor signaling; EGF/EGFR signaling pathway; Fragile X syndrome; mBDNF and proBDNF regulation of GABA neurotransmission
A4D0S4	Laminin subunit beta-4 [OS=Homo sapiens]	2	10.53	3	cell adhesion;cell organization and biogenesis;other biological processes	non-structural extracellular;extracellular matrix	extracellular structural activity	LAMB4		PI3K-Akt signaling pathway; Small cell lung cancer
O75390	Citrate synthase, mitochondrial [OS=Homo sapiens]	5	10.5	2	other metabolic processes	mitochondrion	other molecular function	CS	Mitochondrial protein import; Citric acid cycle (TCA cycle)	TCA cycle and deficiency of pyruvate dehydrogenase complex (PDHc); Amino acid metabolism; Fluoroacetic acid toxicity; TCA cycle (aka Krebs or citric acid cycle)
Q99536	Synaptic vesicle membrane protein VAT-1 homolog [OS=Homo sapiens]	10	10.4	3	other biological processes	non-structural extracellular;other membranes;mitochondrion;other cytoplasmic organelle	other molecular function	VAT1	Neutrophil degranulation
Q6ZRS4	Protein ITPRID1 [OS=Homo sapiens]	11	10.39	5			signal transduction activity or receptor binding	ITPRID1
Q9NVA2	Septin-11 [OS=Homo sapiens]	7	10.22	3	cell cycle OR cell proliferation;other biological processes	cytoskeleton;other cell component	other molecular function	SEPTIN11		22q11.2 copy number variation syndrome
P53801	Pituitary tumor-transforming gene 1 protein-interacting protein [OS=Homo sapiens]	14	10.21	2	transport;other biological processes	other membranes;nucleus;other cell component	other molecular function	PTTG1IP
Q8NHV9	Rhox homeobox family member 1 [OS=Homo sapiens]	15	10.21	1	RNA metabolism OR transcription;other metabolic processes;developmental processes;signal transduction;other biological processes	cytosol;nucleus;other cell component	nucleic acid binding activity;other molecular function	RHOXF1
Q9NRF2	SH2B adapter protein 1 [OS=Homo sapiens]	8	10.21	2	cell organization and biogenesis;signal transduction;other biological processes	plasma membrane;other membranes;cytosol;nucleus	signal transduction activity or receptor binding	SH2B1	Factors involved in megakaryocyte development and platelet production	Leptin signaling pathway; Brain-derived neurotrophic factor (BDNF) signaling pathway; 16p11.2 distal deletion syndrome
O95340	Bifunctional 3'-phosphoadenosine 5'-phosphosulfate synthase 2 [OS=Homo sapiens]	4	10.19	2	other metabolic processes;stress response;developmental processes	cytosol	kinase activity;other molecular function	PAPSS2	Transport and synthesis of PAPS; Metabolism of ingested H2SeO4 and H2SeO3 into H2Se; Defective PAPSS2 causes SEMD-PA	RANKL/RANK signaling pathway; Proteoglycan biosynthesis; Sulfation biotransformation reaction
Q13510	Acid ceramidase [OS=Homo sapiens]	9	10.13	2	RNA metabolism OR transcription;other metabolic processes;other biological processes	non-structural extracellular;nucleus;other cytoplasmic organelle;other cell component	other molecular function	ASAH1	Neutrophil degranulation; Glycosphingolipid metabolism	Sphingolipid pathway; S1P receptor signal transduction; Sphingolipid metabolism overview; Sphingolipid metabolism: integrated pathway; Sphingolipid metabolism in senescence; Biosynthesis and turnover of 1-deoxy-sphingoid bases; Synthesis of ceramides and 1-deoxyceramides
Q96HC4	PDZ and LIM domain protein 5 [OS=Homo sapiens]	6	10.06	3	cell organization and biogenesis;developmental processes;other biological processes	other membranes;cytosol;cytoskeleton;other cell component	cytoskeletal activity;other molecular function	PDLIM5	Neurexins and neuroligins	Extracellular vesicles in the crosstalk of cardiac cells
P11217	Glycogen phosphorylase, muscle form [OS=Homo sapiens]	10	10	4	other metabolic processes	cytosol;other cell component	other molecular function	PYGM	Glycogen breakdown (glycogenolysis)	Glycogen synthesis and degradation
Q96S16	JmjC domain-containing protein 8 [OS=Homo sapiens]	30	9.97	2	other biological processes	ER/Golgi;nucleus;other cell component		JMJD8
Q96L96	Alpha-protein kinase 3 [OS=Homo sapiens]	4	9.96	4	protein metabolism;other metabolic processes;developmental processes	nucleus	kinase activity;other molecular function	ALPK3
Q99795	Cell surface A33 antigen [OS=Homo sapiens]	7	9.96	1		plasma membrane;other membranes	other molecular function	GPA33
P46778	60S ribosomal protein L21 [OS=Homo sapiens]	16	9.87	2	protein metabolism;other metabolic processes	cytosol;ER/Golgi;translational apparatus;other cell component	other molecular function	RPL21	Major pathway of rRNA processing in the nucleolus and cytosol; Regulation of expression of SLITs and ROBOs; SRP-dependent cotranslational protein targeting to membrane; Peptide chain elongation; L13a-mediated translational silencing of Ceruloplasmin expression; Formation of a pool of free 40S subunits; GTP hydrolysis and joining of the 60S ribosomal subunit; Nonsense Mediated Decay (NMD) enhanced…	Cytoplasmic ribosomal proteins
P28300	Protein-lysine 6-oxidase [OS=Homo sapiens]	8	9.86	2	cell organization and biogenesis;protein metabolism;DNA metabolism;other metabolic processes;stress response;developmental processes;signal transduction;other biological processes	non-structural extracellular;extracellular matrix;nucleus;other cell component	other molecular function	LOX	Crosslinking of collagen fibrils; Elastic fibre formation	Canonical and non-canonical TGF-B signaling; Type I collagen synthesis in the context of osteogenesis imperfecta
P41091	Eukaryotic translation initiation factor 2 subunit 3 [OS=Homo sapiens]	13	9.83	4	cell organization and biogenesis;protein metabolism;other metabolic processes;other biological processes	cytosol;other cell component	nucleic acid binding activity;other molecular function	EIF2S3	GTP hydrolysis and joining of the 60S ribosomal subunit; Response of EIF2AK1 (HRI) to heme deficiency; ABC-family proteins mediated transport; PERK regulates gene expression; Response of EIF2AK4 (GCN2) to amino acid deficiency; L13a-mediated translational silencing of Ceruloplasmin expression; Translation initiation complex formation; Formation of the ternary complex, and subsequently, the 43S co…	Translation factors; nsp1 from SARS-CoV-2 inhibits translation initiation in the host cell
P08697	Alpha-2-antiplasmin [OS=Homo sapiens]	17	9.81	4	cell organization and biogenesis;stress response;developmental processes;other biological processes	non-structural extracellular;other cell component	enzyme regulator activity;other molecular function	SERPINF2	Platelet degranulation ; Dissolution of Fibrin Clot	Blood clotting cascade; Complement and coagulation cascades
Q9Y696	Chloride intracellular channel protein 4 [OS=Homo sapiens]	8	9.74	2	transport;developmental processes;other biological processes	plasma membrane;other membranes;cytosol;cytoskeleton;mitochondrion;nucleus;other cell component	transporter activity	CLIC4
Q9UQ16	Dynamin-3 [OS=Homo sapiens]	7	9.73	3	cell organization and biogenesis;transport;developmental processes;other biological processes	non-structural extracellular;plasma membrane;other membranes;cytoskeleton;ER/Golgi;other cell component	signal transduction activity or receptor binding;cytoskeletal activity;other molecular function	DNM3	Clathrin-mediated endocytosis; MHC class II antigen presentation; Recycling pathway of L1; Retrograde neurotrophin signalling; Toll Like Receptor 4 (TLR4) Cascade	Synaptic vesicle pathway; Alstrom syndrome
Q05682	Caldesmon [OS=Homo sapiens]	9	9.72	6	cell organization and biogenesis;developmental processes;other biological processes	plasma membrane;other membranes;cytosol;cytoskeleton	cytoskeletal activity;other molecular function	CALD1	Smooth Muscle Contraction	Myometrial relaxation and contraction pathways
P21397	Amine oxidase [flavin-containing] A [OS=Homo sapiens]	5	9.7	2	other metabolic processes;other biological processes	other membranes;cytosol;mitochondrion	other molecular function	MAOA	Norepinephrine Neurotransmitter Release Cycle; Interleukin-4 and Interleukin-13 signaling; Metabolism of serotonin; Biogenic amines are oxidatively deaminated to aldehydes by MAOA and MAOB; Enzymatic degradation of dopamine by COMT; Enzymatic degradation of Dopamine by monoamine oxidase; Defective MAOA causes BRUNS	Biogenic amine synthesis; Serotonin transporter activity; Dopamine metabolism; Melatonin metabolism and effects; Amino acid metabolism; Oxidative stress response; Neurotransmitter disorders; Tryptophan metabolism; Overlap between signal transduction pathways contributing to LMNA laminopathies; Biogenic amine synthesis; Sudden infant death syndrome (SIDS) susceptibility pathways
O14497	AT-rich interactive domain-containing protein 1A [OS=Homo sapiens]	4	9.58	4	cell organization and biogenesis;RNA metabolism OR transcription;other metabolic processes;developmental processes;signal transduction;other biological processes	nucleus;other cell component	nucleic acid binding activity;other molecular function	ARID1A	RUNX1 interacts with co-factors whose precise effect on RUNX1 targets is not known; RMTs methylate histone arginines	Pathways affected in adenoid cystic carcinoma; Tumor suppressor activity of SMARCB1; Thermogenesis
Q969L2	Protein MAL2 [OS=Homo sapiens]	6	9.57	1	transport;developmental processes	plasma membrane;other membranes;ER/Golgi;other cell component	other molecular function	MAL2
P08648	Integrin alpha-5 [OS=Homo sapiens]	7	9.56	3	cell adhesion;cell organization and biogenesis;stress response;developmental processes;signal transduction;other biological processes	plasma membrane;other membranes;ER/Golgi;other cell component	signal transduction activity or receptor binding;other molecular function	ITGA5	Cell surface interactions at the vascular wall; Integrin cell surface interactions; GPER1 signaling; Signal transduction by L1; RUNX2 regulates genes involved in cell migration; Fibronectin matrix formation; Elastic fibre formation	Integrin-mediated cell adhesion; Arrhythmogenic right ventricular cardiomyopathy; Focal adhesion; Focal adhesion: PI3K-Akt-mTOR-signaling pathway; PI3K-Akt signaling pathway; Ebola virus infection in host; Epithelial to mesenchymal transition in colorectal cancer; CCL18 signaling pathway; GDNF signaling
P35858	Insulin-like growth factor-binding protein complex acid labile subunit [OS=Homo sapiens]	5	9.55	2	cell adhesion;signal transduction	non-structural extracellular;extracellular matrix	other molecular function	IGFALS	Regulation of Insulin-like Growth Factor (IGF) transport and uptake by Insulin-like Growth Factor Binding Proteins (IGFBPs)
P26640	Valine--tRNA ligase [OS=Homo sapiens]	4	9.54	4	protein metabolism;RNA metabolism OR transcription;other metabolic processes	cytosol	other molecular function	VARS1	Cytosolic tRNA aminoacylation	Amino acid metabolism
Q13148	TAR DNA-binding protein 43 [OS=Homo sapiens]	14	9.51	4	cell organization and biogenesis;RNA metabolism OR transcription;other metabolic processes;other biological processes	mitochondrion;nucleus;other cell component	nucleic acid binding activity;other molecular function	TARDBP		MECP2 and associated Rett syndrome
Q99685	Monoglyceride lipase [OS=Homo sapiens]	17	9.47	3	other metabolic processes;stress response;other biological processes	plasma membrane;other membranes;cytosol;ER/Golgi;nucleus	other molecular function	MGLL	Triglyceride catabolism; Acyl chain remodeling of DAG and TAG; Arachidonate production from DAG	Thermogenesis; Thyroid hormones production and peripheral downstream signaling effects; Familial partial lipodystrophy
Q86SE5	RNA-binding Raly-like protein [OS=Homo sapiens]	10	9.44	3		nucleus	other molecular function	RALYL
P21399	Cytoplasmic aconitate hydratase [OS=Homo sapiens]	5	9.44	2	other metabolic processes;transport;developmental processes;other biological processes	cytosol;mitochondrion;ER/Golgi;other cell component	nucleic acid binding activity;other molecular function	ACO1	Iron uptake and transport	Iron metabolism in placenta; TCA cycle and deficiency of pyruvate dehydrogenase complex (PDHc)
P20292	Arachidonate 5-lipoxygenase-activating protein [OS=Homo sapiens]	5	9.43	1	cell organization and biogenesis;other metabolic processes;stress response;other biological processes	other membranes;cytosol;ER/Golgi;nucleus	enzyme regulator activity;other molecular function	ALOX5AP	Synthesis of 5-eicosatetraenoic acids; Synthesis of Leukotrienes (LT) and Eoxins (EX); Synthesis of Lipoxins (LX)	Selenium micronutrient network; Eicosanoid synthesis; Glucocorticoid receptor pathway; Nuclear receptors meta-pathway; Prostaglandin and leukotriene metabolism in senescence ; Leukotriene metabolic pathway
P00846	ATP synthase subunit a [OS=Homo sapiens]	7	9.42	2	other metabolic processes;stress response;transport;other biological processes	other membranes;mitochondrion	transporter activity	MT-ATP6	Cristae formation; Formation of ATP by chemiosmotic coupling	Electron transport chain: OXPHOS system in mitochondria; 7q11.23 copy number variation syndrome; Oxidative phosphorylation
P56975	Pro-neuregulin-3, membrane-bound isoform [OS=Homo sapiens]	9	9.37	2	cell organization and biogenesis;developmental processes;signal transduction;other biological processes	non-structural extracellular;plasma membrane;other membranes;other cell component	signal transduction activity or receptor binding;enzyme regulator activity	NRG3	PI5P, PP2A and IER3 Regulate PI3K/AKT Signaling; RAF/MAP kinase cascade; PIP3 activates AKT signaling; Constitutive Signaling by Aberrant PI3K in Cancer; SHC1 events in ERBB2 signaling; GRB2 events in ERBB2 signaling; PI3K events in ERBB2 signaling; ERBB2 Regulates Cell Motility; ERBB2 Activates PTK6 Signaling; Downregulation of ERBB2 signaling; Signaling by ERBB2 KD Mutants; Signaling by ERBB2 T…	Mammary gland development pathway - Embryonic development (Stage 1 of 4); ErbB signaling pathway
P02745	Complement C1q subcomponent subunit A [OS=Homo sapiens]	16	9.33	3	cell-cell signaling;cell organization and biogenesis;stress response;developmental processes;other biological processes	non-structural extracellular;other cell component	other molecular function	C1QA	Initial triggering of complement; Classical antibody-mediated complement activation; Regulation of Complement cascade	Allograft rejection; Microglia pathogen phagocytosis pathway; Oxidative damage response; Complement system in neuronal development and plasticity; Complement activation; Complement and coagulation cascades
Q96NW7	Leucine-rich repeat-containing protein 7 [OS=Homo sapiens]	10	9.26	5	cell adhesion;other biological processes	non-structural extracellular;plasma membrane;other membranes;cytosol;other cell component		LRRC7	Assembly and cell surface presentation of NMDA receptors; Neutrophil degranulation; RAF/MAP kinase cascade; Ras activation upon Ca2+ influx through NMDA receptor; Unblocking of NMDA receptors, glutamate binding and activation; Negative regulation of NMDA receptor-mediated neuronal transmission; Long-term potentiation
P16444	Dipeptidase 1 [OS=Homo sapiens]	22	9.25	4	protein metabolism;other metabolic processes;other biological processes	non-structural extracellular;plasma membrane;other membranes;nucleus;other cell component	enzyme regulator activity;other molecular function	DPEP1	Synthesis of Leukotrienes (LT) and Eoxins (EX); Aflatoxin activation and detoxification; LTC4-CYSLTR mediated IL4 production	Eicosanoid synthesis; Eicosanoid metabolism via lipooxygenases (LOX); Leukotriene metabolic pathway
P42766	60S ribosomal protein L35 [OS=Homo sapiens]	21	9.19	3	protein metabolism;RNA metabolism OR transcription;other metabolic processes	cytosol;translational apparatus;nucleus;other cell component	nucleic acid binding activity;other molecular function	RPL35	L13a-mediated translational silencing of Ceruloplasmin expression; Formation of a pool of free 40S subunits; GTP hydrolysis and joining of the 60S ribosomal subunit; Major pathway of rRNA processing in the nucleolus and cytosol; Regulation of expression of SLITs and ROBOs; Nonsense Mediated Decay (NMD) enhanced by the Exon Junction Complex (EJC); SRP-dependent cotranslational protein targeting to…	Cytoplasmic ribosomal proteins
Q02985	Complement factor H-related protein 3 [OS=Homo sapiens]	12	9.19	2	other biological processes	non-structural extracellular	other molecular function	CFHR3	Regulation of Complement cascade
Q9BVK6	Transmembrane emp24 domain-containing protein 9 [OS=Homo sapiens]	9	9.18	2	cell organization and biogenesis;transport;other biological processes	other membranes;ER/Golgi;other cell component	other molecular function	TMED9	COPI-mediated anterograde transport; COPI-dependent Golgi-to-ER retrograde traffic
P16144	Integrin beta-4 [OS=Homo sapiens]	3	9.15	5	cell adhesion;cell organization and biogenesis;other metabolic processes;stress response;developmental processes;signal transduction;other biological processes	extracellular matrix;plasma membrane;other membranes;nucleus;other cell component	signal transduction activity or receptor binding	ITGB4	Syndecan interactions; Laminin interactions; Assembly of collagen fibrils and other multimeric structures; Type I hemidesmosome assembly	Integrin-mediated cell adhesion; Focal adhesion; Arrhythmogenic right ventricular cardiomyopathy; Alpha 6 beta 4 signaling pathway; Primary focal segmental glomerulosclerosis (FSGS); Focal adhesion; TGF-beta signaling pathway; Regulation of apoptosis by parathyroid hormone-related protein; Focal adhesion: PI3K-Akt-mTOR-signaling pathway; PI3K-Akt signaling pathway; Mechanoregulation and pathology…
P14923	Junction plakoglobin [OS=Homo sapiens]	8	9.06	4	cell adhesion;cell-cell signaling;cell organization and biogenesis;RNA metabolism OR transcription;other metabolic processes;signal transduction;other biological processes	non-structural extracellular;plasma membrane;other membranes;cytosol;cytoskeleton;nucleus;other cell component	other molecular function	JUP	Neutrophil degranulation; Formation of the cornified envelope; RHOC GTPase cycle; RHOA GTPase cycle; CDC42 GTPase cycle; RHOB GTPase cycle; RHOQ GTPase cycle; RHOJ GTPase cycle; VEGFR2 mediated vascular permeability; Adherens junctions interactions; RHOH GTPase cycle	Arrhythmogenic right ventricular cardiomyopathy; Corticotropin-releasing hormone signaling pathway; Ectoderm differentiation; Ectoderm differentiation; Epithelial to mesenchymal transition in colorectal cancer
P60903	Protein S100-A10 [OS=Homo sapiens]	29	9.05	2	cell organization and biogenesis;RNA metabolism OR transcription;other metabolic processes;transport;other biological processes	non-structural extracellular;plasma membrane;other membranes;nucleus;other cell component	other molecular function	S100A10	Dissolution of Fibrin Clot	Prostaglandin synthesis and regulation
Q9UBF2	Coatomer subunit gamma-2 [OS=Homo sapiens]	4	8.95	2	transport	other membranes;cytosol;ER/Golgi;other cell component	other molecular function	COPG2	COPI-dependent Golgi-to-ER retrograde traffic; COPI-mediated anterograde transport
P07602	Prosaposin [OS=Homo sapiens]	6	8.87	1	other metabolic processes;transport;developmental processes;signal transduction;other biological processes	non-structural extracellular;plasma membrane;other membranes;other cytoplasmic organelle;other cell component	enzyme regulator activity;other molecular function	PSAP	G alpha (i) signalling events; Neutrophil degranulation; Platelet degranulation ; Glycosphingolipid metabolism; Peptide ligand-binding receptors	Degradation pathway of sphingolipids, including diseases
P07358	Complement component C8 beta chain [OS=Homo sapiens]	7	8.86	4	stress response;other biological processes	non-structural extracellular;plasma membrane;other membranes	other molecular function	C8B	Regulation of Complement cascade; Terminal pathway of complement	Allograft rejection; Complement system in neuronal development and plasticity; Complement activation
Q9ULV4	Coronin-1C [OS=Homo sapiens]	22	8.83	5	cell organization and biogenesis;transport;signal transduction;other biological processes	plasma membrane;other membranes;cytoskeleton;other cytoplasmic organelle;other cell component	cytoskeletal activity;other molecular function	CORO1C
P30101	Protein disulfide-isomerase A3 [OS=Homo sapiens]	10	8.81	3	cell organization and biogenesis;stress response;signal transduction;other biological processes	non-structural extracellular;other membranes;ER/Golgi;other cytoplasmic organelle;other cell component	other molecular function	PDIA3	ER-Phagosome pathway; Antigen Presentation: Folding, assembly and peptide loading of class I MHC; Calnexin/calreticulin cycle	Prion disease pathway
Q08722	Leukocyte surface antigen CD47 [OS=Homo sapiens]	9	8.74	3	cell adhesion;stress response;transport;signal transduction;other biological processes	non-structural extracellular;plasma membrane;other membranes;other cell component	other molecular function	CD47	Neutrophil degranulation; Signal regulatory protein family interactions; Cell surface interactions at the vascular wall; Integrin cell surface interactions	Spinal cord injury; Malignant pleural mesothelioma
Q9Y3Z3	Deoxynucleoside triphosphate triphosphohydrolase SAMHD1 [OS=Homo sapiens]	10	8.71	5	cell organization and biogenesis;DNA metabolism;RNA metabolism OR transcription;other metabolic processes;stress response;developmental processes;other biological processes	plasma membrane;other membranes;nucleus;other cell component	nucleic acid binding activity;other molecular function	SAMHD1	Interferon alpha/beta signaling; Nucleotide catabolism
Q9Y6M9	NADH dehydrogenase [ubiquinone] 1 beta subcomplex subunit 9 [OS=Homo sapiens]	17	8.71	2	cell organization and biogenesis;other metabolic processes;transport;other biological processes	other membranes;mitochondrion	transporter activity	NDUFB9	Complex I biogenesis	Electron transport chain: OXPHOS system in mitochondria; Nonalcoholic fatty liver disease; Mitochondrial immune response to SARS-CoV-2; Oxidative phosphorylation
O15511	Actin-related protein 2/3 complex subunit 5 [OS=Homo sapiens]	14	8.65	2	cell organization and biogenesis;developmental processes;other biological processes	non-structural extracellular;cytosol;cytoskeleton;nucleus;other cytoplasmic organelle;other cell component	cytoskeletal activity	ARPC5	Neutrophil degranulation; Clathrin-mediated endocytosis; Regulation of actin dynamics for phagocytic cup formation; FCGR3A-mediated phagocytosis; RHO GTPases Activate WASPs and WAVEs; EPHB-mediated forward signaling	Pathogenic Escherichia coli infection; Regulation of actin cytoskeleton
Q6DD88	Atlastin-3 [OS=Homo sapiens]	13	8.64	3	cell organization and biogenesis;other biological processes	other membranes;ER/Golgi	other molecular function	ATL3
O00483	Cytochrome c oxidase subunit NDUFA4 [OS=Homo sapiens]	27	8.64	2	other metabolic processes;transport;other biological processes	other membranes;mitochondrion	transporter activity;other molecular function	NDUFA4	Respiratory electron transport; TP53 Regulates Metabolic Genes; Cytoprotection by HMOX1	Electron transport chain: OXPHOS system in mitochondria; Nonalcoholic fatty liver disease; Mitochondrial complex IV assembly; Oxidative phosphorylation
Q9H254	Spectrin beta chain, non-erythrocytic 4 [OS=Homo sapiens]	6	8.62	6	cell organization and biogenesis;transport;developmental processes;other biological processes	plasma membrane;other membranes;cytosol;cytoskeleton;nucleus;other cell component	cytoskeletal activity;other molecular function	SPTBN4	COPI-mediated anterograde transport; RAF/MAP kinase cascade; NCAM signaling for neurite out-growth; Interaction between L1 and Ankyrins
Q8NEW0	Zinc transporter 7 [OS=Homo sapiens]	3	8.59	1	transport;other biological processes	other membranes;ER/Golgi;other cell component	transporter activity	SLC30A7	Insulin processing; Zinc efflux and compartmentalization by the SLC30 family	Zinc homeostasis
Q53GG5	PDZ and LIM domain protein 3 [OS=Homo sapiens]	11	8.58	2	cell organization and biogenesis;developmental processes;other biological processes	cytosol;cytoskeleton;other cell component	cytoskeletal activity;other molecular function	PDLIM3
Q9NSC7	Alpha-N-acetylgalactosaminide alpha-2,6-sialyltransferase 1 [OS=Homo sapiens]	6	8.54	3	protein metabolism;other metabolic processes;other biological processes	other membranes;ER/Golgi	other molecular function	ST6GALNAC1	Sialic acid metabolism
Q7Z4I7	LIM and senescent cell antigen-like-containing domain protein 2 [OS=Homo sapiens]	15	8.51	3	cell adhesion;cell cycle OR cell proliferation;cell organization and biogenesis;signal transduction;other biological processes	plasma membrane;other membranes;cytosol;nucleus;other cell component	other molecular function	LIMS2	Cell-extracellular matrix interactions
Q9UBI6	Guanine nucleotide-binding protein G(I)/G(S)/G(O) subunit gamma-12 [OS=Homo sapiens]	22	8.51	1	signal transduction	plasma membrane;other membranes	other molecular function	GNG12	G alpha (q) signalling events; Extra-nuclear estrogen signaling; G alpha (12/13) signalling events; G alpha (i) signalling events; G alpha (z) signalling events; G alpha (s) signalling events; GPER1 signaling; ADORA2B mediated anti-inflammatory cytokines production; Glucagon-like Peptide-1 (GLP1) regulates insulin secretion; Adrenaline,noradrenaline inhibits insulin secretion; Vasopressin regulat…	Myometrial relaxation and contraction pathways; G protein signaling pathways; MAPK signaling pathway; Chemokine signaling pathway; Focal adhesion: PI3K-Akt-mTOR-signaling pathway; PI3K-Akt signaling pathway; Ras signaling; Regulation of actin cytoskeleton; Calcium regulation in cardiac cells
Q08397	Lysyl oxidase homolog 1 [OS=Homo sapiens]	3	8.49	1	cell organization and biogenesis;protein metabolism;other metabolic processes;developmental processes;other biological processes	non-structural extracellular;extracellular matrix;other cell component	other molecular function	LOXL1	Elastic fibre formation; Crosslinking of collagen fibrils	Canonical and non-canonical TGF-B signaling
P08195	4F2 cell-surface antigen heavy chain [OS=Homo sapiens]	4	8.49	2	other metabolic processes;transport;other biological processes	plasma membrane;other membranes;nucleus;other cytoplasmic organelle;other cell component	transporter activity;nucleic acid binding activity	SLC3A2	Amino acid transport across the plasma membrane; Tryptophan catabolism; Basigin interactions; Defective SLC7A7 causes lysinuric protein intolerance (LPI)	mRNA, protein, and metabolite inducation pathway by cyclosporin A; Ferroptosis; Proximal tubule transport; Malignant pleural mesothelioma
P07814	Bifunctional glutamate/proline--tRNA ligase [OS=Homo sapiens]	2	8.47	2	cell organization and biogenesis;protein metabolism;RNA metabolism OR transcription;other metabolic processes;stress response;other biological processes	plasma membrane;other membranes;cytosol;other cell component	nucleic acid binding activity;other molecular function	EPRS1	Cytosolic tRNA aminoacylation; tRNA modification in the nucleus and cytosol; Selenoamino acid metabolism	Parkinson's disease pathway; VEGFA-VEGFR2 signaling pathway; Amino acid metabolism
Q14055	Collagen alpha-2(IX) chain [OS=Homo sapiens]	15	8.45	5	cell organization and biogenesis;developmental processes	non-structural extracellular;extracellular matrix;ER/Golgi;other cell component	extracellular structural activity	COL9A2	ECM proteoglycans; Collagen degradation; Signaling by PDGF; Assembly of collagen fibrils and other multimeric structures; Integrin cell surface interactions; NCAM1 interactions; Collagen chain trimerization	PI3K-Akt signaling pathway; MED and pseudoachondroplasia genes
Q9UHY1	Nuclear receptor-binding protein [OS=Homo sapiens]	9	8.41	2	transport;signal transduction	other membranes;nucleus;other cell component	kinase activity;other molecular function	NRBP1	Nuclear Receptor transcription pathway
Q99497	Parkinson disease protein 7 [OS=Homo sapiens]	12	8.38	1	cell-cell signaling;cell organization and biogenesis;protein metabolism;DNA metabolism;RNA metabolism OR transcription;other metabolic processes;stress response;transport;signal transduction;other biological processes	plasma membrane;other membranes;cytosol;mitochondrion;ER/Golgi;nucleus;other cell component	signal transduction activity or receptor binding;enzyme regulator activity;nucleic acid binding activity;other molecular function	PARK7	Late endosomal microautophagy; Aggrephagy; SUMOylation of transcription cofactors; Chaperone Mediated Autophagy	Androgen receptor signaling pathway; Synaptic vesicle pathway; Parkinson's disease pathway
P39023	60S ribosomal protein L3 [OS=Homo sapiens]	21	8.36	7	protein metabolism;other metabolic processes;other biological processes	cytosol;translational apparatus;nucleus;other cell component	nucleic acid binding activity;other molecular function	RPL3	Regulation of expression of SLITs and ROBOs; L13a-mediated translational silencing of Ceruloplasmin expression; Formation of a pool of free 40S subunits; GTP hydrolysis and joining of the 60S ribosomal subunit; Major pathway of rRNA processing in the nucleolus and cytosol; Nonsense Mediated Decay (NMD) enhanced by the Exon Junction Complex (EJC); SRP-dependent cotranslational protein targeting to…	Cytoplasmic ribosomal proteins
P62917	60S ribosomal protein L8 [OS=Homo sapiens]	18	8.34	3	protein metabolism;other metabolic processes	cytosol;translational apparatus;other cell component	nucleic acid binding activity;other molecular function	RPL8	L13a-mediated translational silencing of Ceruloplasmin expression; Formation of a pool of free 40S subunits; GTP hydrolysis and joining of the 60S ribosomal subunit; Major pathway of rRNA processing in the nucleolus and cytosol; Regulation of expression of SLITs and ROBOs; Nonsense Mediated Decay (NMD) enhanced by the Exon Junction Complex (EJC); SRP-dependent cotranslational protein targeting to…	Cytoplasmic ribosomal proteins
O14519	Cyclin-dependent kinase 2-associated protein 1 [OS=Homo sapiens]	31	8.29	1	cell cycle OR cell proliferation;DNA metabolism;other metabolic processes;other biological processes	cytosol;nucleus;other cell component	other molecular function	CDK2AP1
P24043	Laminin subunit alpha-2 [OS=Homo sapiens]	3	8.26	5	cell adhesion;cell organization and biogenesis;developmental processes;other biological processes	non-structural extracellular;extracellular matrix;plasma membrane;other membranes;other cell component	signal transduction activity or receptor binding;extracellular structural activity;other molecular function	LAMA2	ECM proteoglycans; Non-integrin membrane-ECM interactions; MET activates PTK2 signaling; Laminin interactions; EGR2 and SOX10-mediated initiation of Schwann cell myelination	Arrhythmogenic right ventricular cardiomyopathy; Alpha 6 beta 4 signaling pathway; Focal adhesion; Focal adhesion: PI3K-Akt-mTOR-signaling pathway; PI3K-Akt signaling pathway; Acute viral myocarditis; Small cell lung cancer; Malignant pleural mesothelioma
Q6ZP01	RNA-binding protein 44 [OS=Homo sapiens]	5	8.22	2
O95573	Fatty acid CoA ligase Acsl3 [OS=Homo sapiens]	3	8.22	2	cell organization and biogenesis;other metabolic processes;transport;developmental processes;other biological processes	plasma membrane;other membranes;mitochondrion;ER/Golgi;other cytoplasmic organelle;other cell component	other molecular function	ACSL3	Synthesis of very long-chain fatty acyl-CoAs; Intracellular metabolism of fatty acids regulates insulin secretion	Fatty acid beta-oxidation; Fatty acid biosynthesis; Mitochondrial long chain fatty acid beta-oxidation; PPAR signaling pathway; Ferroptosis; Thermogenesis; Ciliary landscape; Cholesterol metabolism with Bloch and Kandutsch-Russell pathways; Omega-3 / omega-6 fatty acid synthesis; Omega-9 fatty acid synthesis; Fatty acid transporters
Q15046	Lysine--tRNA ligase [OS=Homo sapiens]	7	8.2	2	protein metabolism;RNA metabolism OR transcription;other metabolic processes;signal transduction;other biological processes	non-structural extracellular;plasma membrane;other membranes;cytosol;mitochondrion;nucleus;other cell component	nucleic acid binding activity;other molecular function	KARS1	Selenoamino acid metabolism; Cytosolic tRNA aminoacylation; Mitochondrial tRNA aminoacylation
P62263	40S ribosomal protein S14 [OS=Homo sapiens]	23	8.15	3	cell organization and biogenesis;protein metabolism;RNA metabolism OR transcription;other metabolic processes;developmental processes;other biological processes	cytosol;translational apparatus;nucleus;other cell component	nucleic acid binding activity;other molecular function	RPS14	Major pathway of rRNA processing in the nucleolus and cytosol; Regulation of expression of SLITs and ROBOs; rRNA modification in the nucleus and cytosol; SRP-dependent cotranslational protein targeting to membrane; Peptide chain elongation; L13a-mediated translational silencing of Ceruloplasmin expression; Formation of a pool of free 40S subunits; GTP hydrolysis and joining of the 60S ribosomal s…	Cytoplasmic ribosomal proteins
Q8TCJ2	Dolichyl-diphosphooligosaccharide--protein glycosyltransferase subunit STT3B [OS=Homo sapiens]	4	8.13	3	protein metabolism;other metabolic processes;stress response	other membranes;ER/Golgi;other cell component	other molecular function	STT3B
P31942	Heterogeneous nuclear ribonucleoprotein H3 [OS=Homo sapiens]	17	8.11	3	RNA metabolism OR transcription;other metabolic processes;other biological processes	nucleus;other cell component		HNRNPH3
Q9UNM6	26S proteasome non-ATPase regulatory subunit 13 [OS=Homo sapiens]	6	8.1	2	cell cycle OR cell proliferation;cell organization and biogenesis;protein metabolism;other metabolic processes	non-structural extracellular;cytosol;nucleus;other cell component	other molecular function	PSMD13	Ub-specific processing proteases; FCERI mediated NF-kB activation; Downstream TCR signaling; Antigen processing: Ubiquitination & Proteasome degradation; Activation of NF-kappaB in B cells; Oxygen-dependent proline hydroxylation of Hypoxia-inducible Factor Alpha; ER-Phagosome pathway; Cross-presentation of soluble exogenous antigens (endosomes); SCF-beta-TrCP mediated degradation of Emi1; APC/C:C…	Proteasome degradation; Alzheimer's disease and miRNA effects; Parkin-ubiquitin proteasomal system pathway; Ciliary landscape; Alzheimer's disease
Q6NUK1	Calcium-binding mitochondrial carrier protein SCaMC-1 [OS=Homo sapiens]	7	8.09	2	stress response;transport;other biological processes	other membranes;mitochondrion	transporter activity;other molecular function	SLC25A24
Q07954	Prolow-density lipoprotein receptor-related protein 1 [OS=Homo sapiens]	2	8.08	5	other metabolic processes;stress response;transport;developmental processes;signal transduction;other biological processes	plasma membrane;other membranes;cytoskeleton;ER/Golgi;nucleus;other cytoplasmic organelle;other cell component	signal transduction activity or receptor binding;other molecular function	LRP1	Scavenging of heme from plasma; Retinoid metabolism and transport	Alzheimer's disease and miRNA effects; Regulation of Wnt / B-catenin signaling by small molecule compounds; Statin inhibition of cholesterol production; Familial hyperlipidemia type 1; Familial hyperlipidemia type 3; Familial hyperlipidemia type 4; Familial hyperlipidemia type 5; Alzheimer's disease
P22897	Macrophage mannose receptor 1 [OS=Homo sapiens]	3	8.08	3	stress response;transport;other biological processes	plasma membrane;other membranes;other cytoplasmic organelle;other cell component	other molecular function	MRC1	Cross-presentation of soluble exogenous antigens (endosomes); Modulation by Mtb of host immune system
P12107	Collagen alpha-1(XI) chain [OS=Homo sapiens]	10	8.07	8	cell organization and biogenesis;protein metabolism;other metabolic processes;developmental processes;other biological processes	non-structural extracellular;extracellular matrix;ER/Golgi	extracellular structural activity;other molecular function	COL11A1	Collagen degradation; Assembly of collagen fibrils and other multimeric structures; Collagen chain trimerization; Non-integrin membrane-ECM interactions; MET activates PTK2 signaling	Focal adhesion: PI3K-Akt-mTOR-signaling pathway
P08237	ATP-dependent 6-phosphofructokinase, muscle type [OS=Homo sapiens]	5	8.07	3	other metabolic processes;other biological processes	plasma membrane;other membranes;cytosol;cytoskeleton;nucleus	kinase activity;other molecular function	PFKM	Glycolysis	Clear cell renal cell carcinoma pathways; Aerobic glycolysis; Insulin signaling; Glycolysis and gluconeogenesis
P07947	Tyrosine-protein kinase Yes [OS=Homo sapiens]	13	8.06	5	protein metabolism;other metabolic processes;stress response;transport;signal transduction;other biological processes	plasma membrane;other membranes;cytosol;cytoskeleton;ER/Golgi	signal transduction activity or receptor binding;kinase activity;other molecular function	YES1	FCGR activation; FCGR3A-mediated IL10 synthesis; FCGR3A-mediated phagocytosis; Signaling by ERBB2; Regulation of signaling by CBL; EPHB-mediated forward signaling; Signaling by phosphorylated juxtamembrane, extracellular and kinase domain KIT mutants; Regulation of KIT signaling; EPH-ephrin mediated repulsion of cells; EPHA-mediated growth cone collapse; RUNX2 regulates osteoblast differentiation…	Thymic stromal lymphopoietin (TSLP) signaling pathway; Interleukin-11 signaling pathway; NRF2-ARE regulation; Gastrin signaling pathway; GDNF signaling
Q9P2K8	eIF-2-alpha kinase GCN2 [OS=Homo sapiens]	4	8.06	4	cell cycle OR cell proliferation;cell organization and biogenesis;protein metabolism;other metabolic processes;stress response;developmental processes;signal transduction;other biological processes	cytosol;translational apparatus;other cell component	nucleic acid binding activity;kinase activity;other molecular function	EIF2AK4	Response of EIF2AK4 (GCN2) to amino acid deficiency	Measles virus infection
Q6YN16	Hydroxysteroid dehydrogenase-like protein 2 [OS=Homo sapiens]	5	8.05	1		mitochondrion;other cytoplasmic organelle	other molecular function	HSDL2
P27635	60S ribosomal protein L10 [OS=Homo sapiens]	30	8.04	4	cell organization and biogenesis;protein metabolism;other metabolic processes;developmental processes;other biological processes	cytosol;ER/Golgi;translational apparatus;nucleus;other cell component	other molecular function	LOC100768740; LOC101344695; LOC105294701; LOC112632580; Rpl10; RPL10	Nonsense Mediated Decay (NMD) independent of the Exon Junction Complex (EJC); Nonsense Mediated Decay (NMD) enhanced by the Exon Junction Complex (EJC); L13a-mediated translational silencing of Ceruloplasmin expression; Formation of a pool of free 40S subunits; GTP hydrolysis and joining of the 60S ribosomal subunit; SRP-dependent cotranslational protein targeting to membrane; Major pathway of rR…	Cytoplasmic ribosomal proteins
P11532	Dystrophin [OS=Homo sapiens]	2	8.02	4	cell organization and biogenesis;other metabolic processes;developmental processes;signal transduction;other biological processes	plasma membrane;other membranes;cytosol;cytoskeleton;nucleus;other cell component	cytoskeletal activity;other molecular function	DMD	Non-integrin membrane-ECM interactions; Striated Muscle Contraction	Arrhythmogenic right ventricular cardiomyopathy; Ectoderm differentiation; Striated muscle contraction pathway; Acute viral myocarditis
Q12906	Interleukin enhancer-binding factor 3 [OS=Homo sapiens]	5	7.96	2	protein metabolism;other metabolic processes;stress response;other biological processes	mitochondrion;nucleus;other cell component	nucleic acid binding activity	ILF3
Q9Y5M8	Signal recognition particle receptor subunit beta [OS=Homo sapiens]	10	7.95	2	cell organization and biogenesis;transport	other membranes;cytoskeleton;ER/Golgi;other cell component	other molecular function	SRPRB	SRP-dependent cotranslational protein targeting to membrane; XBP1(S) activates chaperone genes
Q969Q0	60S ribosomal protein L36a-like [OS=Homo sapiens]	16	7.92	2	protein metabolism;other metabolic processes	plasma membrane;other membranes;cytosol;ER/Golgi;translational apparatus;nucleus	other molecular function	RPL36AL	Regulation of expression of SLITs and ROBOs; Major pathway of rRNA processing in the nucleolus and cytosol; Response of EIF2AK4 (GCN2) to amino acid deficiency; L13a-mediated translational silencing of Ceruloplasmin expression; Formation of a pool of free 40S subunits; GTP hydrolysis and joining of the 60S ribosomal subunit; Nonsense Mediated Decay (NMD) enhanced by the Exon Junction Complex (EJC…
Q6NVY1	3-hydroxyisobutyryl-CoA hydrolase, mitochondrial [OS=Homo sapiens]	6	7.88	2	other metabolic processes	mitochondrion	other molecular function	HIBCH	Branched-chain amino acid catabolism	Amino acid metabolism
P36776	Lon protease homolog, mitochondrial [OS=Homo sapiens]	3	7.87	2	cell organization and biogenesis;protein metabolism;DNA metabolism;other metabolic processes;stress response;other biological processes	cytosol;mitochondrion;nucleus	nucleic acid binding activity;other molecular function	LONP1
O00161	Synaptosomal-associated protein 23 [OS=Homo sapiens]	7	7.87	1	cell-cell signaling;cell organization and biogenesis;stress response;transport	plasma membrane;other membranes;mitochondrion;nucleus;other cytoplasmic organelle;other cell component	other molecular function	SNAP23	CDC42 GTPase cycle; RHOA GTPase cycle; RAC1 GTPase cycle; RHOQ GTPase cycle; ER-Phagosome pathway; Translocation of SLC2A4 (GLUT4) to the plasma membrane; RAC3 GTPase cycle; RHOB GTPase cycle; RHOJ GTPase cycle; RHOF GTPase cycle; Neutrophil degranulation; trans-Golgi Network Vesicle Budding	Insulin signaling
P21964	Catechol O-methyltransferase [OS=Homo sapiens]	6	7.87	1	other metabolic processes;stress response;other biological processes	plasma membrane;other membranes;cytosol;other cell component	other molecular function	COMT	Potential therapeutics for SARS; Methylation; Enzymatic degradation of dopamine by COMT; Enzymatic degradation of Dopamine by monoamine oxidase	Dopamine metabolism; Flavan-3-ol metabolic pathway; MTHFR deficiency; 22q11.2 copy number variation syndrome; Biogenic amine synthesis; Estrogen metabolism; Metapathway biotransformation Phase I and II; Methylation pathways
Q2M389	WASH complex subunit 4 [OS=Homo sapiens]	5	7.85	2	cell organization and biogenesis;transport;other biological processes	other membranes;nucleus;other cytoplasmic organelle;other cell component		WASHC4
Q16539	Mitogen-activated protein kinase 14 [OS=Homo sapiens]	6	7.81	2	protein metabolism;RNA metabolism OR transcription;other metabolic processes;stress response;transport;developmental processes;signal transduction;other biological processes	non-structural extracellular;cytosol;cytoskeleton;mitochondrion;nucleus;other cell component	kinase activity;other molecular function	MAPK14	Neutrophil degranulation; Regulation of TP53 Activity through Phosphorylation; ADP signalling through P2Y purinoceptor 1; VEGFA-VEGFR2 Pathway; Oxidative Stress Induced Senescence; RHO GTPases Activate NADPH Oxidases; Activation of the AP-1 family of transcription factors; Myogenesis; NOD1/2 Signaling Pathway; p38MAPK events; DSCAM interactions; Activation of PPARGC1A (PGC-1alpha) by phosphorylat…	Physiological and pathological hypertrophy of the heart; Angiogenesis; Energy metabolism; MicroRNAs in cardiomyocyte hypertrophy; IL-1 signaling pathway; RANKL/RANK signaling pathway; Thyroid stimulating hormone (TSH) signaling pathway; Leptin signaling pathway; Follicle stimulating hormone (FSH) signaling pathway; TNF-related weak inducer of apoptosis (TWEAK) signaling pathway; Prolactin signali…
P50213	Isocitrate dehydrogenase [NAD] subunit alpha, mitochondrial [OS=Homo sapiens]	11	7.76	2	other metabolic processes	mitochondrion	other molecular function	IDH3A	Citric acid cycle (TCA cycle)	TCA cycle and deficiency of pyruvate dehydrogenase complex (PDHc); Metabolic reprogramming in colon cancer; TCA cycle (aka Krebs or citric acid cycle)
Q99735	Microsomal glutathione S-transferase 2 [OS=Homo sapiens]	10	7.71	1	other metabolic processes;other biological processes	plasma membrane;other membranes;ER/Golgi;nucleus;other cell component	enzyme regulator activity;other molecular function	MGST2	Aflatoxin activation and detoxification; Glutathione conjugation	Nuclear receptors meta-pathway; NRF2 pathway; Metapathway biotransformation Phase I and II
Q9ULA0	Aspartyl aminopeptidase [OS=Homo sapiens]	8	7.71	2	protein metabolism;other metabolic processes	cytosol;other cell component	other molecular function	DNPEP		Ciliary landscape
Q9BQI9	Nuclear receptor-interacting protein 2 [OS=Homo sapiens]	10	7.7	2	protein metabolism;signal transduction;other biological processes	nucleus;other cell component	other molecular function	NRIP2
Q12797	Aspartyl/asparaginyl beta-hydroxylase [OS=Homo sapiens]	5	7.68	2	cell cycle OR cell proliferation;protein metabolism;other metabolic processes;transport;developmental processes;signal transduction;other biological processes	plasma membrane;other membranes;cytosol;ER/Golgi	other molecular function	ASPH	Stimuli-sensing channels; Ion homeostasis
Q13151	Heterogeneous nuclear ribonucleoprotein A0 [OS=Homo sapiens]	5	7.66	1	RNA metabolism OR transcription;other metabolic processes;stress response;other biological processes	nucleus	nucleic acid binding activity;other molecular function	HNRNPA0	mRNA Splicing - Major Pathway; Processing of Capped Intron-Containing Pre-mRNA
P63173	60S ribosomal protein L38 [OS=Homo sapiens]	23	7.61	2	cell organization and biogenesis;protein metabolism;other metabolic processes;developmental processes;other biological processes	cytosol;translational apparatus;other cell component	nucleic acid binding activity;other molecular function	RPL38	Major pathway of rRNA processing in the nucleolus and cytosol; GTP hydrolysis and joining of the 60S ribosomal subunit; Response of EIF2AK4 (GCN2) to amino acid deficiency; Regulation of expression of SLITs and ROBOs; L13a-mediated translational silencing of Ceruloplasmin expression; Formation of a pool of free 40S subunits; Nonsense Mediated Decay (NMD) enhanced by the Exon Junction Complex (EJC…	Mesodermal commitment pathway; Mesodermal commitment pathway; Cytoplasmic ribosomal proteins
Q14152	Eukaryotic translation initiation factor 3 subunit A [OS=Homo sapiens]	4	7.56	6	cell organization and biogenesis;protein metabolism;other metabolic processes;other biological processes	cytosol;translational apparatus;nucleus;other cell component	nucleic acid binding activity;other molecular function	EIF3A	L13a-mediated translational silencing of Ceruloplasmin expression; Translation initiation complex formation; Formation of a pool of free 40S subunits; Formation of the ternary complex, and subsequently, the 43S complex; Ribosomal scanning and start codon recognition; GTP hydrolysis and joining of the 60S ribosomal subunit	Translation factors; nsp1 from SARS-CoV-2 inhibits translation initiation in the host cell
Q8WUY1	Protein THEM6 [OS=Homo sapiens]	12	7.55	2		non-structural extracellular		THEM6
P07948	Tyrosine-protein kinase Lyn [OS=Homo sapiens]	7	7.52	4	cell-cell signaling;cell organization and biogenesis;protein metabolism;other metabolic processes;stress response;transport;developmental processes;signal transduction;other biological processes	plasma membrane;other membranes;cytosol;mitochondrion;ER/Golgi;nucleus;other cytoplasmic organelle;other cell component	signal transduction activity or receptor binding;cytoskeletal activity;kinase activity;other molecular function	LYN	CD209 (DC-SIGN) signaling; FCGR activation; Role of LAT2/NTAL/LAB on calcium mobilization; FCERI mediated MAPK activation; FCERI mediated Ca+2 mobilization; FCERI mediated NF-kB activation; CD22 mediated BCR regulation; FCGR3A-mediated IL10 synthesis; FCGR3A-mediated phagocytosis; Antigen activates B Cell Receptor (BCR) leading to generation of second messengers; Regulation of signaling by CBL; E…	IL-5 signaling pathway; RANKL/RANK signaling pathway; Thymic stromal lymphopoietin (TSLP) signaling pathway; B cell receptor signaling pathway; IL-3 signaling pathway; Kit receptor signaling pathway; Chemokine signaling pathway; Microglia pathogen phagocytosis pathway; GDNF signaling
O60701	UDP-glucose 6-dehydrogenase [OS=Homo sapiens]	9	7.52	3	cell organization and biogenesis;protein metabolism;other metabolic processes;developmental processes	cytosol;nucleus	other molecular function	UGDH	Formation of the active cofactor, UDP-glucuronate	Glucuronidation
P49902	Cytosolic purine 5'-nucleotidase [OS=Homo sapiens]	9	7.51	4	other metabolic processes	cytosol	kinase activity;other molecular function	NT5C2	Purine catabolism; Abacavir metabolism
Q13555	Calcium/calmodulin-dependent protein kinase type II subunit gamma [OS=Homo sapiens]	9	7.51	3	cell-cell signaling;protein metabolism;other metabolic processes;transport;developmental processes;other biological processes	other membranes;cytosol;ER/Golgi;nucleus;other cell component	kinase activity;other molecular function	CAMK2G	Signaling by BRAF and RAF1 fusions; Ion transport by P-type ATPases; Interferon gamma signaling; Ion homeostasis; HSF1-dependent transactivation; Signaling by moderate kinase activity BRAF mutants; Paradoxical activation of RAF signaling by kinase inactive BRAF; Signaling downstream of RAS mutants; Signaling by RAF1 mutants; Assembly and cell surface presentation of NMDA receptors; Ras activation…	Energy metabolism; Myometrial relaxation and contraction pathways; NO/cGMP/PKG mediated neuroprotection; Splicing factor NOVA regulated synaptic proteins; Wnt signaling; Non-genomic actions of 1,25 dihydroxyvitamin D3; Disruption of postsynaptic signaling by CNV; Neuroinflammation and glutamatergic signaling; Calcium regulation in cardiac cells; ErbB signaling pathway
Q53GD3	Choline transporter-like protein 4 [OS=Homo sapiens]	2	7.5	1	cell-cell signaling;other metabolic processes;transport;developmental processes;other biological processes	plasma membrane;other membranes	transporter activity	SLC44A4	Synthesis of PC; Transport of bile salts and organic acids, metal ions and amine compounds
P39060	Collagen alpha-1(XVIII) chain [OS=Homo sapiens]	14	7.43	8	cell adhesion;cell organization and biogenesis;developmental processes;other biological processes	extracellular matrix;ER/Golgi;other cell component	extracellular structural activity;other molecular function	COL18A1	Collagen degradation; Assembly of collagen fibrils and other multimeric structures; Integrin cell surface interactions; Collagen chain trimerization; Laminin interactions; Activation of Matrix Metalloproteinases
Q9Y3A5	Ribosome maturation protein SBDS [OS=Homo sapiens]	7	7.4	2	cell cycle OR cell proliferation;cell organization and biogenesis;RNA metabolism OR transcription;other metabolic processes;developmental processes;other biological processes	cytosol;cytoskeleton;nucleus;other cell component	cytoskeletal activity;translation activity;nucleic acid binding activity	SBDS		Genetic causes of PSVD/INCPH
Q16836	Hydroxyacyl-coenzyme A dehydrogenase, mitochondrial [OS=Homo sapiens]	17	7.39	3	other metabolic processes;other biological processes	mitochondrion;nucleus;other cell component	other molecular function	HADH	Beta oxidation of decanoyl-CoA to octanoyl-CoA-CoA; Beta oxidation of octanoyl-CoA to hexanoyl-CoA; Beta oxidation of hexanoyl-CoA to butanoyl-CoA; Beta oxidation of butanoyl-CoA to acetyl-CoA; Beta oxidation of lauroyl-CoA to decanoyl-CoA-CoA	Fatty acid beta-oxidation; Fatty acid biosynthesis; Mitochondrial long chain fatty acid beta-oxidation; Amino acid metabolism; IL-18 signaling pathway
Q9HDC9	Adipocyte plasma membrane-associated protein [OS=Homo sapiens]	5	7.39	2	other metabolic processes	other membranes;other cell component	other molecular function	APMAP		Ciliary landscape
Q92597	Protein NDRG1 [OS=Homo sapiens]	10	7.36	2	cell organization and biogenesis;stress response;developmental processes;signal transduction;other biological processes	plasma membrane;other membranes;cytosol;cytoskeleton;nucleus;other cytoplasmic organelle;other cell component	cytoskeletal activity;other molecular function	NDRG1	TP53 regulates transcription of several additional cell death genes whose specific roles in p53-dependent apoptosis remain uncertain	VEGFA-VEGFR2 signaling pathway; Hippo-Yap signaling pathway; Leukocyte-intrinsic Hippo pathway functions; Intracellular trafficking proteins involved in CMT neuropathy; Malignant pleural mesothelioma
Q07092	Collagen alpha-1(XVI) chain [OS=Homo sapiens]	11	7.35	10	cell adhesion;cell organization and biogenesis;signal transduction;other biological processes	non-structural extracellular;extracellular matrix;ER/Golgi;other cell component	signal transduction activity or receptor binding;extracellular structural activity	COL16A1	Collagen degradation; Integrin cell surface interactions; Collagen chain trimerization
O75608	Acyl-protein thioesterase 1 [OS=Homo sapiens]	6	7.35	1	protein metabolism;other metabolic processes;other biological processes	plasma membrane;other membranes;cytosol;ER/Golgi;nucleus;other cell component	other molecular function	LYPLA1	RAS processing; eNOS activation
P26599	Polypyrimidine tract-binding protein 1 [OS=Homo sapiens]	14	7.3	3	RNA metabolism OR transcription;other metabolic processes;other biological processes	nucleus	nucleic acid binding activity	PTBP1	mRNA Splicing - Major Pathway; FGFR2 alternative splicing; Processing of Capped Intron-Containing Pre-mRNA	mir-124 predicted interactions with cell cycle and differentiation ; mRNA processing
P41252	Isoleucine--tRNA ligase, cytoplasmic [OS=Homo sapiens]	10	7.3	9	protein metabolism;RNA metabolism OR transcription;other metabolic processes	cytosol;nucleus;other cell component	nucleic acid binding activity;other molecular function	IARS1	Selenoamino acid metabolism; Cytosolic tRNA aminoacylation	Amino acid metabolism
P07099	Epoxide hydrolase 1 [OS=Homo sapiens]	10	7.29	3	other metabolic processes;other biological processes	other membranes;ER/Golgi	other molecular function	EPHX1	Phase I - Functionalization of compounds	Photodynamic therapy-induced NFE2L2 (NRF2) survival signaling; Benzene metabolism; Benzo(a)pyrene metabolism; Aflatoxin B1 metabolism; Metapathway biotransformation Phase I and II
O95471	Claudin-7 [OS=Homo sapiens]	8	7.28	1	cell adhesion;cell organization and biogenesis;other biological processes	plasma membrane;other membranes;other cell component	other molecular function	CLDN7	Tight junction interactions	Epithelial to mesenchymal transition in colorectal cancer
P02749	Beta-2-glycoprotein 1 [OS=Homo sapiens]	20	7.28	3	protein metabolism;other metabolic processes;stress response;transport;other biological processes	non-structural extracellular;other cell component	enzyme regulator activity;other molecular function	APOH	Platelet degranulation
Q16401	26S proteasome non-ATPase regulatory subunit 5 [OS=Homo sapiens]	9	7.26	3	cell organization and biogenesis	cytosol;nucleus;other cell component		PSMD5	Antigen processing: Ubiquitination & Proteasome degradation; Neddylation; Ub-specific processing proteases; Hedgehog ligand biogenesis; Hedgehog 'on' state; FCERI mediated NF-kB activation; Regulation of RUNX2 expression and activity; ER-Phagosome pathway; MAPK6/MAPK4 signaling; Downstream TCR signaling; Activation of NF-kappaB in B cells; Oxygen-dependent proline hydroxylation of Hypoxia-inducib…	Proteasome degradation; Parkin-ubiquitin proteasomal system pathway
P13942	Collagen alpha-2(XI) chain [OS=Homo sapiens]	13	7.24	8	cell organization and biogenesis;developmental processes;other biological processes	non-structural extracellular;extracellular matrix;ER/Golgi;other cell component	extracellular structural activity;other molecular function	COL11A2	Collagen degradation; Assembly of collagen fibrils and other multimeric structures; Collagen chain trimerization; Non-integrin membrane-ECM interactions; MET activates PTK2 signaling	Neural crest differentiation; Focal adhesion: PI3K-Akt-mTOR-signaling pathway
P28332	Alcohol dehydrogenase 6 [OS=Homo sapiens]	8	7.16	1	other metabolic processes;other biological processes	cytosol	other molecular function	ADH6	Ethanol oxidation	Fatty acid omega-oxidation
P07954	Fumarate hydratase, mitochondrial [OS=Homo sapiens]	4	7.11	1	DNA metabolism;other metabolic processes;stress response;other biological processes	cytosol;mitochondrion;nucleus;other cell component	other molecular function	FH	Citric acid cycle (TCA cycle)	TCA cycle and deficiency of pyruvate dehydrogenase complex (PDHc); Amino acid metabolism; Krebs cycle disorders; Type 2 papillary renal cell carcinoma; Metabolic reprogramming in colon cancer; TCA cycle in senescence; TCA cycle (aka Krebs or citric acid cycle)
Q969E8	Pre-rRNA-processing protein TSR2 homolog [OS=Homo sapiens]	22	7.11	2	RNA metabolism OR transcription;other metabolic processes	nucleus		TSR2
O94808	Glutamine--fructose-6-phosphate aminotransferase [isomerizing] 2 [OS=Homo sapiens]	7	7.11	2	protein metabolism;other metabolic processes;other biological processes	cytosol	other molecular function	GFPT2	Synthesis of UDP-N-acetyl-glucosamine
Q96CW1	AP-2 complex subunit mu [OS=Homo sapiens]	6	7.1	2	cell organization and biogenesis;transport;other biological processes	plasma membrane;other membranes;cytosol;other cytoplasmic organelle;other cell component	signal transduction activity or receptor binding;other molecular function	AP2M1	Recycling pathway of L1; MHC class II antigen presentation; Cargo recognition for clathrin-mediated endocytosis; Potential therapeutics for SARS; EPH-ephrin mediated repulsion of cells; VLDLR internalisation and degradation; Nef Mediated CD4 Down-regulation; WNT5A-dependent internalization of FZD2, FZD5 and ROR2; WNT5A-dependent internalization of FZD4; LDL clearance; Retrograde neurotrophin sign…	Synaptic vesicle pathway; GABA receptor signaling; EGF/EGFR signaling pathway; Fragile X syndrome; GDNF signaling
O75969	A-kinase anchor protein 3 [OS=Homo sapiens]	6	7.1	2	developmental processes;signal transduction;other biological processes	cytoskeleton;other cell component	other molecular function	AKAP3		G protein signaling pathways
Q08380	Galectin-3-binding protein [OS=Homo sapiens]	6	7.1	3	cell adhesion;stress response;transport;signal transduction	non-structural extracellular;other membranes;other cell component	other molecular function	LGALS3BP	Platelet degranulation	Network map of SARS-CoV-2 signaling pathway
P37108	Signal recognition particle 14 kDa protein [OS=Homo sapiens]	11	7.08	1	transport	non-structural extracellular;cytosol;translational apparatus;nucleus;other cell component	nucleic acid binding activity;other molecular function	SRP14	Neutrophil degranulation; SRP-dependent cotranslational protein targeting to membrane
P62899	60S ribosomal protein L31 [OS=Homo sapiens]	7	7.05	1	protein metabolism;other metabolic processes	cytosol;translational apparatus;other cell component	other molecular function	RPL31	Regulation of expression of SLITs and ROBOs; Major pathway of rRNA processing in the nucleolus and cytosol; Nonsense Mediated Decay (NMD) enhanced by the Exon Junction Complex (EJC); Eukaryotic Translation Termination; Nonsense Mediated Decay (NMD) independent of the Exon Junction Complex (EJC); L13a-mediated translational silencing of Ceruloplasmin expression; Formation of a pool of free 40S sub…	Cytoplasmic ribosomal proteins
P55084	Trifunctional enzyme subunit beta, mitochondrial [OS=Homo sapiens]	9	7.04	4	other metabolic processes;other biological processes	other membranes;mitochondrion;ER/Golgi	nucleic acid binding activity;other molecular function	HADHB	Acyl chain remodeling of CL; mitochondrial fatty acid beta-oxidation of unsaturated fatty acids; Beta oxidation of decanoyl-CoA to octanoyl-CoA-CoA; Beta oxidation of octanoyl-CoA to hexanoyl-CoA; Beta oxidation of hexanoyl-CoA to butanoyl-CoA; Beta oxidation of myristoyl-CoA to lauroyl-CoA; Beta oxidation of lauroyl-CoA to decanoyl-CoA-CoA; Beta oxidation of palmitoyl-CoA to myristoyl-CoA	Fatty acid beta-oxidation; Valproic acid pathway; Sudden infant death syndrome (SIDS) susceptibility pathways
P17252	Protein kinase C alpha type [OS=Homo sapiens]	7	7.04	3	cell adhesion;cell cycle OR cell proliferation;cell organization and biogenesis;protein metabolism;other metabolic processes;developmental processes;signal transduction;other biological processes	plasma membrane;other membranes;cytosol;mitochondrion;ER/Golgi;nucleus;other cell component	signal transduction activity or receptor binding;kinase activity;other molecular function	PRKCA	RET signaling; Syndecan interactions; Regulation of KIT signaling; Ca2+ pathway; Inactivation, recovery and regulation of the phototransduction cascade; VEGFR2 mediated cell proliferation; Calmodulin induced events; ROBO receptors bind AKAP5; G alpha (z) signalling events; Disinhibition of SNARE formation; SHC1 events in ERBB2 signaling; WNT5A-dependent internalization of FZD4; HuR (ELAVL1) binds…	Target of rapamycin signaling; Thyroxine (thyroid hormone) production; Follicle stimulating hormone (FSH) signaling pathway; Microtubule cytoskeleton regulation; Endothelin pathways; Glioblastoma signaling pathways; Pathogenic Escherichia coli infection; AGE/RAGE pathway; Corticotropin-releasing hormone signaling pathway; Oncostatin M signaling pathway; Spinal cord injury; Alpha 6 beta 4 signalin…
P05771	Protein kinase C beta type [OS=Homo sapiens]	4	7.04	2	cell cycle OR cell proliferation;cell organization and biogenesis;protein metabolism;RNA metabolism OR transcription;other metabolic processes;transport;signal transduction;other biological processes	plasma membrane;other membranes;cytosol;cytoskeleton;nucleus;other cell component	kinase activity;other molecular function	PRKCB	Activation of NF-kappaB in B cells; G alpha (z) signalling events; Disinhibition of SNARE formation; WNT5A-dependent internalization of FZD4; VEGFR2 mediated cell proliferation; Trafficking of GluR2-containing AMPA receptors; Depolymerisation of the Nuclear Lamina; RUNX1 regulates transcription of genes involved in differentiation of myeloid cells; RHO GTPases Activate NADPH Oxidases	Physiological and pathological hypertrophy of the heart; MicroRNAs in cardiomyocyte hypertrophy; Glioblastoma signaling pathways; B cell receptor signaling pathway; AGE/RAGE pathway; Corticotropin-releasing hormone signaling pathway; Oncostatin M signaling pathway; Common pathways underlying drug addiction; Myometrial relaxation and contraction pathways; Kit receptor signaling pathway; Focal adhe…
Q15833	Syntaxin-binding protein 2 [OS=Homo sapiens]	4	7.03	2	cell-cell signaling;transport;other biological processes	non-structural extracellular;plasma membrane;other membranes;cytosol;other cytoplasmic organelle;other cell component	other molecular function	STXBP2	Platelet degranulation ; Other interleukin signaling	Splicing factor NOVA regulated synaptic proteins; Insulin signaling
Q9Y3B3	Transmembrane emp24 domain-containing protein 7 [OS=Homo sapiens]	9	7	2	cell organization and biogenesis;transport	other membranes;ER/Golgi;other cell component		TMED7	COPI-mediated anterograde transport; COPI-dependent Golgi-to-ER retrograde traffic
Q9UKK3	Protein mono-ADP-ribosyltransferase PARP4 [OS=Homo sapiens]	6	6.99	5	protein metabolism;DNA metabolism;other metabolic processes;stress response;other biological processes	cytosol;cytoskeleton;nucleus;other cell component	nucleic acid binding activity;other molecular function	PARP4	Maturation of nucleoprotein; Nicotinamide salvaging; Maturation of nucleoprotein	NAD+ biosynthetic pathways; 16p11.2 proximal deletion syndrome
Q6P1M3	LLGL scribble cell polarity complex component 2 [OS=Homo sapiens]	8	6.98	4	cell cycle OR cell proliferation;cell organization and biogenesis;transport;other biological processes	plasma membrane;other membranes;cytosol;cytoskeleton;other cell component	enzyme regulator activity;cytoskeletal activity;other molecular function	LLGL2		Complement system in neuronal development and plasticity
P61020	Ras-related protein Rab-5B [OS=Homo sapiens]	16	6.97	3	cell organization and biogenesis;transport;other biological processes	non-structural extracellular;plasma membrane;other membranes;ER/Golgi;other cytoplasmic organelle;other cell component	other molecular function	RAB5B	Neutrophil degranulation; Clathrin-mediated endocytosis; RAB GEFs exchange GTP for GDP on RABs; RAB geranylgeranylation; TBC/RABGAPs	Ras signaling; Inhibition of exosome biogenesis and secretion by Manumycin A in CRPC cells
Q8IWR1	Tripartite motif-containing protein 59 [OS=Homo sapiens]	14	6.94	3	protein metabolism;other metabolic processes;stress response;other biological processes	other membranes;ER/Golgi	other molecular function	TRIM59
Q14721	Potassium voltage-gated channel subfamily B member 1 [OS=Homo sapiens]	7	6.93	3	cell organization and biogenesis;stress response;transport;developmental processes;signal transduction;other biological processes	plasma membrane;other membranes;ER/Golgi;other cell component	transporter activity;other molecular function	KCNB1	Glucagon-like Peptide-1 (GLP1) regulates insulin secretion; Voltage gated Potassium channels	Calcium regulation in cardiac cells
Q9UJW8	Zinc finger protein 180 [OS=Homo sapiens]	2	6.93	1	RNA metabolism OR transcription;other metabolic processes;other biological processes	nucleus	nucleic acid binding activity;other molecular function	ZNF180	Generic Transcription Pathway
Q8TE68	Epidermal growth factor receptor kinase substrate 8-like protein 1 [OS=Homo sapiens]	10	6.91	2	signal transduction;other biological processes	plasma membrane;other membranes;cytosol;other cell component	signal transduction activity or receptor binding;cytoskeletal activity	EPS8L1		Fragile X syndrome
P54886	Delta-1-pyrroline-5-carboxylate synthase [OS=Homo sapiens]	4	6.89	3	other metabolic processes	other membranes;mitochondrion	kinase activity;other molecular function	ALDH18A1		Amino acid metabolism
Q13200	26S proteasome non-ATPase regulatory subunit 2 [OS=Homo sapiens]	3	6.87	2	protein metabolism;other metabolic processes;other biological processes	non-structural extracellular;cytosol;nucleus;other cell component	enzyme regulator activity	PSMD2	ER-Phagosome pathway; Neutrophil degranulation; Antigen processing: Ubiquitination & Proteasome degradation; APC/C:Cdc20 mediated degradation of Securin; APC/C:Cdh1 mediated degradation of Cdc20 and other APC/C:Cdh1 targeted proteins in late mitosis/early G1; Cdc20:Phospho-APC/C mediated degradation of Cyclin A; Separation of Sister Chromatids; CDK-mediated phosphorylation and removal of Cdc6; Au…	Proteasome degradation; Alzheimer's disease and miRNA effects; TNF-alpha signaling pathway; Parkin-ubiquitin proteasomal system pathway; Alzheimer's disease
Q32P51	Heterogeneous nuclear ribonucleoprotein A1-like 2 [OS=Homo sapiens]	25	6.84	5	RNA metabolism OR transcription;other metabolic processes;transport	nucleus;other cell component	nucleic acid binding activity	HNRNPA1L2
B8ZZ34	Protein shisa-8 [OS=Homo sapiens]	6	6.82	3	other biological processes	plasma membrane;other membranes;other cell component		SHISA8
O00468	Agrin [OS=Homo sapiens]	2	6.8	2	cell-cell signaling;cell organization and biogenesis;developmental processes;signal transduction;other biological processes	non-structural extracellular;extracellular matrix;plasma membrane;other membranes;ER/Golgi;other cytoplasmic organelle;other cell component	cytoskeletal activity;other molecular function	AGRN	Integrin cell surface interactions; ECM proteoglycans; NCAM1 interactions; A tetrasaccharide linker sequence is required for GAG synthesis; HS-GAG biosynthesis; HS-GAG degradation; Non-integrin membrane-ECM interactions; Defective B4GALT7 causes EDS, progeroid type; Defective B3GAT3 causes JDSSDHD; Defective EXT2 causes exostoses 2; Defective EXT1 causes exostoses 1, TRPS2 and CHDS; Defective B3G…	Primary focal segmental glomerulosclerosis (FSGS); Splicing factor NOVA regulated synaptic proteins; GDNF signaling; Neurogenesis regulation in the olfactory epithelium
Q9UGK3	Signal-transducing adaptor protein 2 [OS=Homo sapiens]	11	6.78	2		plasma membrane;other membranes;cytosol	other molecular function	STAP2	Cytoprotection by HMOX1; PTK6 Activates STAT3
Q6P3W7	SCY1-like protein 2 [OS=Homo sapiens]	7	6.76	2	cell-cell signaling;protein metabolism;other metabolic processes;transport;developmental processes;signal transduction;other biological processes	other membranes;ER/Golgi;other cytoplasmic organelle;other cell component	signal transduction activity or receptor binding;kinase activity;other molecular function	SCYL2
O43795	Unconventional myosin-Ib [OS=Homo sapiens]	8	6.76	5	cell organization and biogenesis;transport;other biological processes	plasma membrane;other membranes;cytoskeleton;other cytoplasmic organelle;other cell component	cytoskeletal activity;other molecular function	MYO1B
Q8NBS9	Thioredoxin domain-containing protein 5 [OS=Homo sapiens]	5	6.75	1	other biological processes	non-structural extracellular;ER/Golgi;other cytoplasmic organelle	other molecular function	TXNDC5	Golgi Associated Vesicle Biogenesis; Neutrophil degranulation; Lysosome Vesicle Biogenesis	VEGFA-VEGFR2 signaling pathway
Q5VW32	BRO1 domain-containing protein BROX [OS=Homo sapiens]	9	6.73	2		other membranes		BROX
P48643	T-complex protein 1 subunit epsilon [OS=Homo sapiens]	16	6.72	4	transport;other biological processes	cytosol;cytoskeleton;other cell component	cytoskeletal activity;nucleic acid binding activity;other molecular function	CCT5	BBSome-mediated cargo-targeting to cilium; Cooperation of PDCL (PhLP1) and TRiC/CCT in G-protein beta folding; Formation of tubulin folding intermediates by CCT/TriC; Association of TriC/CCT with target proteins during biosynthesis; Prefoldin mediated transfer of substrate to CCT/TriC; Folding of actin by CCT/TriC	16p11.2 proximal deletion syndrome
Q8NE86	Calcium uniporter protein, mitochondrial [OS=Homo sapiens]	11	6.71	3	cell organization and biogenesis;transport;signal transduction;other biological processes	other membranes;mitochondrion	transporter activity;other molecular function	MCU	Processing of SMDT1	Alzheimer's disease and miRNA effects; Malignant pleural mesothelioma; Alzheimer's disease
Q01860	POU domain, class 5, transcription factor 1 [OS=Homo sapiens]	9	6.69	1	cell-cell signaling;RNA metabolism OR transcription;other metabolic processes;stress response;developmental processes;signal transduction;other biological processes	cytosol;mitochondrion;nucleus;other cell component	nucleic acid binding activity;other molecular function	POU5F1	Germ layer formation at gastrulation; POU5F1 (OCT4), SOX2, NANOG activate genes related to proliferation; POU5F1 (OCT4), SOX2, NANOG repress genes related to differentiation	Cardiac progenitor differentiation; Endoderm differentiation; Mesodermal commitment pathway; Glucocorticoid receptor pathway; Nuclear receptors meta-pathway; let-7 inhibition of ES cell reprogramming; Pre-implantation embryo; Wnt signaling pathway and pluripotency; CCL18 signaling pathway; Sudden infant death syndrome (SIDS) susceptibility pathways
O96000	NADH dehydrogenase [ubiquinone] 1 beta subcomplex subunit 10 [OS=Homo sapiens]	8	6.66	1	cell organization and biogenesis;other metabolic processes;transport	other membranes;mitochondrion	transporter activity	NDUFB10	Complex I biogenesis	Electron transport chain: OXPHOS system in mitochondria; Nonalcoholic fatty liver disease; Modulators of TCR signaling and T cell activation; Oxidative phosphorylation
Q9Y4P3	Transducin beta-like protein 2 [OS=Homo sapiens]	4	6.65	2	stress response;signal transduction	other membranes;ER/Golgi	other molecular function	TBL2		7q11.23 copy number variation syndrome
Q8WVM8	Sec1 family domain-containing protein 1 [OS=Homo sapiens]	7	6.65	2	stress response;transport;other biological processes	plasma membrane;other membranes;cytosol;ER/Golgi	other molecular function	SCFD1	RHOA GTPase cycle; COPII-mediated vesicle transport
P48047	ATP synthase subunit O, mitochondrial [OS=Homo sapiens]	26	6.65	4	other metabolic processes;transport	plasma membrane;other membranes;mitochondrion	transporter activity	ATP5PO	Cristae formation; Formation of ATP by chemiosmotic coupling	Electron transport chain: OXPHOS system in mitochondria; 7q11.23 copy number variation syndrome; Oxidative phosphorylation
O60547	GDP-mannose 4,6 dehydratase [OS=Homo sapiens]	8	6.64	3	other metabolic processes;signal transduction	cytosol;other cell component	other molecular function	GMDS	GDP-fucose biosynthesis
P29401	Transketolase [OS=Homo sapiens]	8	6.63	3	other metabolic processes;other biological processes	other membranes;cytosol;ER/Golgi;nucleus;other cytoplasmic organelle	other molecular function	TKT	Nuclear events mediated by NFE2L2; Pentose phosphate pathway; Insulin effects increased synthesis of Xylulose-5-Phosphate	Pentose phosphate metabolism; VEGFA-VEGFR2 signaling pathway; Metabolic reprogramming in colon cancer; Thiamine metabolic pathways
Q8WWI5	Choline transporter-like protein 1 [OS=Homo sapiens]	2	6.6	1	other metabolic processes;transport	plasma membrane;other membranes;cytosol;mitochondrion;nucleus	transporter activity	SLC44A1	Synthesis of PC; Transport of bile salts and organic acids, metal ions and amine compounds; Choline catabolism
Q9BS26	Endoplasmic reticulum resident protein 44 [OS=Homo sapiens]	5	6.59	2	protein metabolism;other metabolic processes;stress response;other biological processes	non-structural extracellular;other membranes;ER/Golgi;other cell component	other molecular function	ERP44	Neutrophil degranulation
Q5JRA6	Transport and Golgi organization protein 1 homolog [OS=Homo sapiens]	4	6.56	4	cell organization and biogenesis;stress response;transport;developmental processes;other biological processes	other membranes;ER/Golgi;other cell component	other molecular function	MIA3	Regulation of Insulin-like Growth Factor (IGF) transport and uptake by Insulin-like Growth Factor Binding Proteins (IGFBPs); Post-translational protein phosphorylation; Cargo concentration in the ER	Type I collagen synthesis in the context of osteogenesis imperfecta
Q8IV61	Ras guanyl-releasing protein 3 [OS=Homo sapiens]	6	6.56	1	signal transduction;other biological processes	plasma membrane;other membranes;other cell component	enzyme regulator activity;other molecular function	RASGRP3	RAF/MAP kinase cascade; Activation of RAS in B cells	B cell receptor signaling pathway; MAPK signaling pathway; Ras signaling
P48061	Stromal cell-derived factor 1 [OS=Homo sapiens]	15	6.54	1	cell adhesion;cell organization and biogenesis;stress response;developmental processes;signal transduction;other biological processes	non-structural extracellular;plasma membrane;other membranes;nucleus;other cell component	signal transduction activity or receptor binding	CXCL12	G alpha (i) signalling events; Nuclear signaling by ERBB4; Estrogen-dependent gene expression; Chemokine receptors bind chemokines; Signaling by ROBO receptors	Allograft rejection; EV release from cardiac cells and their functional effects; Novel intracellular components of RIG-I-like receptor pathway; Chemokine signaling pathway; Neovascularisation processes; Genes controlling nephrogenesis; SARS-CoV-2 innate immunity evasion and cell-specific immune response; Malignant pleural mesothelioma; Overview of proinflammatory and profibrotic mediators; Extraf…
Q8WWY8	Lipase member H [OS=Homo sapiens]	8	6.52	1	other metabolic processes	non-structural extracellular;plasma membrane;other membranes	other molecular function	LIPH	Synthesis of PA
O95841	Angiopoietin-related protein 1 [OS=Homo sapiens]	8	6.51	2	signal transduction	non-structural extracellular;extracellular matrix	signal transduction activity or receptor binding	ANGPTL1		RAC1/PAK1/p38/MMP2 pathway
Q13492	Phosphatidylinositol-binding clathrin assembly protein [OS=Homo sapiens]	5	6.5	3	cell organization and biogenesis;transport;developmental processes;other biological processes	plasma membrane;other membranes;cytosol;ER/Golgi;nucleus;other cytoplasmic organelle;other cell component	signal transduction activity or receptor binding;cytoskeletal activity;other molecular function	PICALM	RND3 GTPase cycle; Golgi Associated Vesicle Biogenesis; Cargo recognition for clathrin-mediated endocytosis
[truncated: 6,566 more rows]

## Sheet: DM CTRL
Accession	Description	Coverage [%]	Score Sequest HT: Sequest HT	# Peptides (by Search Engine): Sequest HT	Biological Process	Cellular Component	Molecular Function	Gene Symbol	WikiPathways	Reactome Pathways
[truncated: 5,338 more rows]

[truncated: 12 more sheets: RM EV, RM CTRL, RM_EV_vs_DM_EV, RM_CTRL_vs_DM_CTRL, Selected Up-reg RM-EV_RM-CTRL, Selected Down-reg RM-EV_-CTRL, DAVID_BP_Up-reg_RMvsDM_CTRL, DAVID_MF_Up-reg_RMvsDM_CTRL, DAVID_CC_Up-reg_RMvsDM_CTRL, DAVID_BP_Up-reg_RMvsDM_EV, DAVID_MF_Up-reg_TRMvsTDM_EV, DAVID_CC_Up-reg_TRMvsTDM_EV]
