# Supplementary material for: Reconstructed colorectal cancer model to dissect the anti-tumor effect of mesenchymal stromal cells derived extracellular vesicles
Source: Exp Hematol Oncol. 2024 Jun 18;13:61. doi: 10.1186/s40164-024-00526-2 (PMC11184788; doi:10.1186/s40164-024-00526-2)
Supplement: Supplementary file 6 — Supplementary Material 6 [file 40164_2024_526_MOESM6_ESM.xls]

## Sheet: RM CTRL_Surnatants
List of proteins identified in RM_CTRL_surnatants
Accession	Description	Coverage [%]	Score Sequest HT: Sequest HT	# Peptides (by Search Engine): Sequest HT	Gene Symbol
P61604	10 kDa heat shock protein, mitochondrial [OS=Homo sapiens]	48	24.17	6	HSPE1
P31946	14-3-3 protein beta/alpha [OS=Homo sapiens]	48	155.32	10	YWHAB
P62258	14-3-3 protein epsilon [OS=Homo sapiens]	64	198.08	15	YWHAE
P61981	14-3-3 protein gamma [OS=Homo sapiens]	43	120.92	11	YWHAG
P31947	14-3-3 protein sigma [OS=Homo sapiens]	25	61.52	6	SFN
P27348	14-3-3 protein theta [OS=Homo sapiens]	36	85.64	8	YWHAQ
P63104	14-3-3 protein zeta/delta [OS=Homo sapiens]	56	221.09	13	YWHAZ
Q15147	1-phosphatidylinositol 4,5-bisphosphate phosphodiesterase beta-4 [OS=Homo sapiens]	6	2.04	5	PLCB4
P62333	26S proteasome regulatory subunit 10B [OS=Homo sapiens]	8	2.54	2	PSMC6
Q99714	3-hydroxyacyl-CoA dehydrogenase type-2 [OS=Homo sapiens]	18	5.8	3	HSD17B10
P25398	40S ribosomal protein S12 [OS=Homo sapiens]	19	7.25	2	RPS12
P62249	40S ribosomal protein S16 [OS=Homo sapiens]	7	1.64	1	RPS16
P60866	40S ribosomal protein S20 [OS=Homo sapiens]	9	20.26	1	RPS20
P62266	40S ribosomal protein S23 [OS=Homo sapiens]	6	1.79	1	RPS23
P62857	40S ribosomal protein S28 [OS=Homo sapiens]	16	6.41	1	RPS28
P23396	40S ribosomal protein S3 [OS=Homo sapiens]	25	12.92	5	RPS3
P62701	40S ribosomal protein S4, X isoform [OS=Homo sapiens]	5	2.99	1	RPS4X
P46781	40S ribosomal protein S9 [OS=Homo sapiens]	8	2.16	1	RPS9
P08865	40S ribosomal protein SA [OS=Homo sapiens]	9	4.12	1	RPSA
P21589	5'-nucleotidase [OS=Homo sapiens]	15	15.81	5	NT5E
P10809	60 kDa heat shock protein, mitochondrial [OS=Homo sapiens]	42	187.68	16	HSPD1
P05388	60S acidic ribosomal protein P0 [OS=Homo sapiens]	15	26.56	3	RPLP0
P05386	60S acidic ribosomal protein P1 [OS=Homo sapiens]	67	54.21	3	RPLP1
P05387	60S acidic ribosomal protein P2 [OS=Homo sapiens]	39	46.55	3	RPLP2
P27635	60S ribosomal protein L10 [OS=Homo sapiens]	13	2.24	1	LOC100768740; LOC101344695; LOC105294701; LOC112632580; Rpl10; RPL10
P30050	60S ribosomal protein L12 [OS=Homo sapiens]	40	18.11	5	RPL12
P18621	60S ribosomal protein L17 [OS=Homo sapiens]	9	2.28	1	RPL17
Q07020	60S ribosomal protein L18 [OS=Homo sapiens]	7	8.4	1	RPL18
P84098	60S ribosomal protein L19 [OS=Homo sapiens]	8	14.78	2	RPL19
P46779	60S ribosomal protein L28 [OS=Homo sapiens]	14	5.52	2	RPL28
P47914	60S ribosomal protein L29 [OS=Homo sapiens]	9	2.48	1	RPL29
P36578	60S ribosomal protein L4 [OS=Homo sapiens]	3	13.69	1	RPL4
Q02878	60S ribosomal protein L6 [OS=Homo sapiens]	3	1.65	1	RPL6
P52209	6-phosphogluconate dehydrogenase, decarboxylating [OS=Homo sapiens]	2	3.59	1	PGD
P08253	72 kDa type IV collagenase [OS=Homo sapiens]	9	1.6	5	MMP2
Q13510	Acid ceramidase [OS=Homo sapiens]	6	2.39	1	ASAH1
P39687	Acidic leucine-rich nuclear phosphoprotein 32 family member A [OS=Homo sapiens]	43	96.95	9	ANP32A
Q92688	Acidic leucine-rich nuclear phosphoprotein 32 family member B [OS=Homo sapiens]	18	50.32	4	ANP32B
Q9BZP6	Acidic mammalian chitinase [OS=Homo sapiens]	6	12.67	2	CHIA
P62736	Actin, aortic smooth muscle [OS=Homo sapiens]	68	844.23	20	ACTA2
P61160	Actin-related protein 2 [OS=Homo sapiens]	5	4.1	2	ACTR2
O15145	Actin-related protein 2/3 complex subunit 3 [OS=Homo sapiens]	23	7.41	3	ARPC3
P61158	Actin-related protein 3 [OS=Homo sapiens]	7	5.66	1	ACTR3
P07108	Acyl-CoA-binding protein [OS=Homo sapiens]	41	31.23	2	DBI
O15204	ADAM DEC1 [OS=Homo sapiens]	13	30.12	3	ADAMDEC1
P23526	Adenosylhomocysteinase [OS=Homo sapiens]	19	42.49	6	AHCY
P54819	Adenylate kinase 2, mitochondrial [OS=Homo sapiens]	16	18.81	3	AK2
Q01518	Adenylyl cyclase-associated protein 1 [OS=Homo sapiens]	11	35.17	5	CAP1
O95396	Adenylyltransferase and sulfurtransferase MOCS3 [OS=Homo sapiens]	7	12.14	4	MOCS3
Q9BQ69	ADP-ribose glycohydrolase MACROD1 [OS=Homo sapiens]	2	8.33	1	MACROD1
P61204	ADP-ribosylation factor 3 [OS=Homo sapiens]	34	37.32	5	ARF3
P18085	ADP-ribosylation factor 4 [OS=Homo sapiens]	26	14.99	3	ARF4
Q9Y2D8	Afadin- and alpha-actinin-binding protein [OS=Homo sapiens]	3	1.77	2	SSX2IP
P43652	Afamin [OS=Homo sapiens]	4	13.65	3	AFM
O00468	Agrin [OS=Homo sapiens]	27	317.37	40	AGRN
P00352	Aldehyde dehydrogenase 1A1 [OS=Homo sapiens]	43	130.68	13	ALDH1A1
Q8IZ83	Aldehyde dehydrogenase family 16 member A1 [OS=Homo sapiens]	1	1.64	1	ALDH16A1
P30837	Aldehyde dehydrogenase X, mitochondrial [OS=Homo sapiens]	9	16.28	4
P05091	Aldehyde dehydrogenase, mitochondrial [OS=Homo sapiens]	9	35.39	3	ALDH2
Q06278	Aldehyde oxidase [OS=Homo sapiens]	3	4.99	3	AOX1
P14550	Aldo-keto reductase family 1 member A1 [OS=Homo sapiens]	3	2.37	1	AKR1A1
O60218	Aldo-keto reductase family 1 member B10 [OS=Homo sapiens]	22	17.24	6	AKR1B10
P52895	Aldo-keto reductase family 1 member C2 [OS=Homo sapiens]	11	7.7	3	AKR1C2
P42330	Aldo-keto reductase family 1 member C3 [OS=Homo sapiens]	18	21.78	4	AKR1C3
P01009	Alpha-1-antitrypsin [OS=Homo sapiens]	63	355.26	21	SERPINA1
Q92186	Alpha-2,8-sialyltransferase 8B [OS=Homo sapiens]	7	10.57	2	ST8SIA2
P08697	Alpha-2-antiplasmin [OS=Homo sapiens]	7	19.35	3	SERPINF2
P02765	Alpha-2-HS-glycoprotein [OS=Homo sapiens]	9	235.2	6	AHSG
P01023	Alpha-2-macroglobulin [OS=Homo sapiens]	10	163.36	12	A2M
P12814	Alpha-actinin-1 [OS=Homo sapiens]	61	932.6	45	ACTN1
Q08043	Alpha-actinin-3 [OS=Homo sapiens]	11	70.73	9	ACTN3
O43707	Alpha-actinin-4 [OS=Homo sapiens]	64	820.71	49	ACTN4
P02511	Alpha-crystallin B chain [OS=Homo sapiens]	20	8.94	2	CRYAB
P06733	Alpha-enolase [OS=Homo sapiens]	62	432.9	22	ENO1
P02771	Alpha-fetoprotein [OS=Homo sapiens]	9	67.38	5	AFP
Q16352	Alpha-internexin [OS=Homo sapiens]	6	4.26	3	INA
Q9C0B1	Alpha-ketoglutarate-dependent dioxygenase FTO [OS=Homo sapiens]	2	3.26	1	FTO
Q9NVD7	Alpha-parvin [OS=Homo sapiens]	8	17.97	2	PARVA
P05067	Amyloid-beta precursor protein [OS=Homo sapiens]	8	11.28	5	APP
Q7Z6G8	Ankyrin repeat and sterile alpha motif domain-containing protein 1B [OS=Homo sapiens]	4	5.55	2	ANKS1B
Q9UPS8	Ankyrin repeat domain-containing protein 26 [OS=Homo sapiens]	3	1.65	4	ANKRD26
Q9BXX2	Ankyrin repeat domain-containing protein 30B [OS=Homo sapiens]	3	1.61	3	ANKRD30B
Q5JPF3	Ankyrin repeat domain-containing protein 36C [OS=Homo sapiens]	4	8.81	6	ANKRD36C
A6NC57	Ankyrin repeat domain-containing protein 62 [OS=Homo sapiens]	8	1.65	7	ANKRD62
A6NEL2	Ankyrin repeat domain-containing protein SOWAHB [OS=Homo sapiens]	3	2.1	2	SOWAHB
Q12955	Ankyrin-3 [OS=Homo sapiens]	4	6.53	11	ANK3
P04083	Annexin A1 [OS=Homo sapiens]	26	63.51	7	ANXA1
P50995	Annexin A11 [OS=Homo sapiens]	6	4.18	2	ANXA11
P07355	Annexin A2 [OS=Homo sapiens]	52	226.34	17	ANXA2
P12429	Annexin A3 [OS=Homo sapiens]	12	3.95	3	ANXA3
P09525	Annexin A4 [OS=Homo sapiens]	43	109.22	12	ANXA4
P08133	Annexin A6 [OS=Homo sapiens]	23	79.67	12	ANXA6
Q5VT79	Annexin A8-like protein 1 [OS=Homo sapiens]	6	3.3	2	ANXA8L1
O95994	Anterior gradient protein 2 homolog [OS=Homo sapiens]	37	66.09	5	AGR2
Q9Y6Q5	AP-1 complex subunit mu-2 [OS=Homo sapiens]	2	1.63	1	AP1M2
P02647	Apolipoprotein A-I [OS=Homo sapiens]	12	29.39	4	APOA1
P04114	Apolipoprotein B-100 [OS=Homo sapiens]	5	56.79	16	APOB
P02656	Apolipoprotein C-III [OS=Homo sapiens]	19	25.99	2	APOC3
P02649	Apolipoprotein E [OS=Homo sapiens]	19	42.23	6	APOE
O95445	Apolipoprotein M [OS=Homo sapiens]	7	6.66	2	APOM
Q9BZZ5	Apoptosis inhibitor 5 [OS=Homo sapiens]	4	3.28	2	API5
P53367	Arfaptin-1 [OS=Homo sapiens]	5	7.27	2	ARFIP1
P00966	Argininosuccinate synthase [OS=Homo sapiens]	13	16.05	3	ASS1
P36575	Arrestin-C [OS=Homo sapiens]	2	1.62	1	ARR3
P17174	Aspartate aminotransferase, cytoplasmic [OS=Homo sapiens]	8	4.51	2	GOT1
P00505	Aspartate aminotransferase, mitochondrial [OS=Homo sapiens]	12	17.69	4	GOT2
Q9ULA0	Aspartyl aminopeptidase [OS=Homo sapiens]	11	12.55	3	DNPEP
P24539	ATP synthase F(0) complex subunit B1, mitochondrial [OS=Homo sapiens]	20	6.81	5	ATP5PB
P25705	ATP synthase subunit alpha, mitochondrial [OS=Homo sapiens]	14	27.01	7	ATP5F1A
P06576	ATP synthase subunit beta, mitochondrial [OS=Homo sapiens]	20	72.13	8	ATP5F1B
Q96QE3	ATPase family AAA domain-containing protein 5 [OS=Homo sapiens]	5	1.66	7	ATAD5
Q8WWZ4	ATP-binding cassette sub-family A member 10 [OS=Homo sapiens]	2	4.63	2	ABCA10
Q96J66	ATP-binding cassette sub-family C member 11 [OS=Homo sapiens]	2	1.63	2	ABCC11
P33897	ATP-binding cassette sub-family D member 1 [OS=Homo sapiens]	6	4.17	3	ABCD1
Q9H611	ATP-dependent DNA helicase PIF1 [OS=Homo sapiens]	4	1.61	2	PIF1
O94761	ATP-dependent DNA helicase Q4 [OS=Homo sapiens]	1	21.54	1	RECQL4
P29374	AT-rich interactive domain-containing protein 4A [OS=Homo sapiens]	4	1.76	6	ARID4A
O15169	Axin-1 [OS=Homo sapiens]	4	1.7	3	AXIN1
O95816	BAG family molecular chaperone regulator 2 [OS=Homo sapiens]	45	21.56	9	BAG2
Q8NFJ9	Bardet-Biedl syndrome 1 protein [OS=Homo sapiens]	3	6.64	1	BBS1
O75531	Barrier-to-autointegration factor [OS=Homo sapiens]	27	2.46	1	BANF1
P50895	Basal cell adhesion molecule [OS=Homo sapiens]	13	2.06	5	BCAM
P98160	Basement membrane-specific heparan sulfate proteoglycan core protein [OS=Homo sapiens]	52	2754.47	133	HSPG2
P35613	Basigin [OS=Homo sapiens]	15	1.62	3	BSG
Q86UU0	B-cell CLL/lymphoma 9-like protein [OS=Homo sapiens]	3	15.53	2	BCL9L
P51572	B-cell receptor-associated protein 31 [OS=Homo sapiens]	20	32.58	6	BCAP31
P02749	Beta-2-glycoprotein 1 [OS=Homo sapiens]	13	30.78	4	APOH
Q562R1	Beta-actin-like protein 2 [OS=Homo sapiens]	23	240.9	9	ACTBL2
P13929	Beta-enolase [OS=Homo sapiens]	17	68.04	6	ENO3
P07686	Beta-hexosaminidase subunit beta [OS=Homo sapiens]	7	2.26	3	HEXB
P07814	Bifunctional glutamate/proline--tRNA ligase [OS=Homo sapiens]	4	3.54	4	EPRS1
P21810	Biglycan [OS=Homo sapiens]	24	87.53	8	BGN
Q96GS4	BLOC-1-related complex subunit 6 [OS=Homo sapiens]	3	3.31	1	BORCS6
Q9UHR4	Brain-specific angiogenesis inhibitor 1-associated protein 2-like protein 1 [OS=Homo sapiens]	10	33.71	3	BAIAP2L1
Q9Y6D5	Brefeldin A-inhibited guanine nucleotide-exchange protein 2 [OS=Homo sapiens]	2	3.54	3	ARFGEF2
Q9H8M2	Bromodomain-containing protein 9 [OS=Homo sapiens]	7	8.54	3	BRD9
P04003	C4b-binding protein alpha chain [OS=Homo sapiens]	14	8.57	5	C4BPA
Q9NYQ6	Cadherin EGF LAG seven-pass G-type receptor 1 [OS=Homo sapiens]	1	3.51	2	CELSR1
P12830	Cadherin-1 [OS=Homo sapiens]	12	19.24	6	CDH1
P19022	Cadherin-2 [OS=Homo sapiens]	4	1.72	3	CDH2
Q9H251	Cadherin-23 [OS=Homo sapiens]	1	1.7	3	CDH23
Q13557	Calcium/calmodulin-dependent protein kinase type II subunit delta [OS=Homo sapiens]	11	26.9	3	CAMK2D
Q13555	Calcium/calmodulin-dependent protein kinase type II subunit gamma [OS=Homo sapiens]	13	14.47	5	CAMK2G
Q05682	Caldesmon [OS=Homo sapiens]	14	23.62	10	CALD1
P0DP23	Calmodulin-1 [OS=Homo sapiens]	28	34.75	4	CALM1
P51911	Calponin-1 [OS=Homo sapiens]	22	57.15	6	CNN1
P27797	Calreticulin [OS=Homo sapiens]	22	26.39	6	CALR
O94985	Calsyntenin-1 [OS=Homo sapiens]	18	114.42	15	CLSTN1
Q9UDT6	CAP-Gly domain-containing linker protein 2 [OS=Homo sapiens]	1	1.77	2	CLIP2
P31327	Carbamoyl-phosphate synthase [ammonia], mitochondrial [OS=Homo sapiens]	2	10.06	2	CPS1
O43570	Carbonic anhydrase 12 [OS=Homo sapiens]	9	1.91	2	CA12
Q5XG92	Carboxylesterase 4A [OS=Homo sapiens]	2	1.73	1	CES4A
Q96IY4	Carboxypeptidase B2 [OS=Homo sapiens]	2	5.8	1	CPB2
P16870	Carboxypeptidase E [OS=Homo sapiens]	14	25.19	2	CPE
P06731	Carcinoembryonic antigen-related cell adhesion molecule 5 [OS=Homo sapiens]	7	34.09	4
Q14002	Carcinoembryonic antigen-related cell adhesion molecule 7 [OS=Homo sapiens]	23	18.78	4
P23786	Carnitine O-palmitoyltransferase 2, mitochondrial [OS=Homo sapiens]	2	10.28	2	CPT2
P49747	Cartilage oligomeric matrix protein [OS=Homo sapiens]	20	126.17	12	COMP
O75718	Cartilage-associated protein [OS=Homo sapiens]	4	1.81	1	CRTAP
Q9BXL6	Caspase recruitment domain-containing protein 14 [OS=Homo sapiens]	1	2.21	1	CARD14
P07858	Cathepsin B [OS=Homo sapiens]	5	6.99	1	CTSB
Q9UBR2	Cathepsin Z [OS=Homo sapiens]	16	32.69	4	CTSZ
P11717	Cation-independent mannose-6-phosphate receptor [OS=Homo sapiens]	2	7.23	5	IGF2R
Q6NZI2	Caveolae-associated protein 1 [OS=Homo sapiens]	18	122.88	5	CAVIN1
Q03135	Caveolin-1 [OS=Homo sapiens]	12	15.52	1	CAV1
Q9Y4X3	C-C motif chemokine 27 [OS=Homo sapiens]	6	1.62	1	CCL27
P16070	CD44 antigen [OS=Homo sapiens]	4	21.12	3	CD44
O43866	CD5 antigen-like [OS=Homo sapiens]	3	4.46	1	CD5L
P60033	CD81 antigen [OS=Homo sapiens]	17	25.14	2	CD81
P27701	CD82 antigen [OS=Homo sapiens]	4	1.79	1	CD82
P21926	CD9 antigen [OS=Homo sapiens]	24	18.4	5	CD9
P60953	Cell division control protein 42 homolog [OS=Homo sapiens]	27	7.28	4	CDC42
P43121	Cell surface glycoprotein MUC18 [OS=Homo sapiens]	3	14.23	2	MCAM
P29373	Cellular retinoic acid-binding protein 2 [OS=Homo sapiens]	38	16.98	5	CRABP2
Q7Z7A1	Centriolin [OS=Homo sapiens]	3	5.66	7	CNTRL
P49454	Centromere protein F [OS=Homo sapiens]	4	8.19	11	CENPF
O43264	Centromere/kinetochore protein zw10 homolog [OS=Homo sapiens]	1	5.05	1	ZW10
P00450	Ceruloplasmin [OS=Homo sapiens]	5	19.48	5	CP
O76074	cGMP-specific 3',5'-cyclic phosphodiesterase [OS=Homo sapiens]	7	1.62	4	PDE5A
P40879	Chloride anion exchanger [OS=Homo sapiens]	4	10.05	2	SLC26A3
O00299	Chloride intracellular channel protein 1 [OS=Homo sapiens]	24	46.13	3	CLIC1
Q9Y696	Chloride intracellular channel protein 4 [OS=Homo sapiens]	9	2.27	2	CLIC4
Q86X52	Chondroitin sulfate synthase 1 [OS=Homo sapiens]	9	1.66	5	CHSY1
P0DN86	Choriogonadotropin subunit beta 3 [OS=Homo sapiens]	12	1.78	1	CGB3; CGB5; CGB8
Q14781	Chromobox protein homolog 2 [OS=Homo sapiens]	5	1.67	2	CBX2
O14647	Chromodomain-helicase-DNA-binding protein 2 [OS=Homo sapiens]	5	1.68	9	CHD2
Q8TDI0	Chromodomain-helicase-DNA-binding protein 5 [OS=Homo sapiens]	4	4.93	7	CHD5
O95239	Chromosome-associated kinesin KIF4A [OS=Homo sapiens]	6	1.7	6	KIF4A
P23946	Chymase [OS=Homo sapiens]	12	28.28	2	CMA1
Q494V2	Cilia- and flagella-associated protein 100 [OS=Homo sapiens]	1	14.76	1	CFAP100
Q8IYW2	Cilia- and flagella-associated protein 46 [OS=Homo sapiens]	3	8.57	7	CFAP46
Q9C0B2	Cilia- and flagella-associated protein 74 [OS=Homo sapiens]	2	6.69	2	CFAP74
Q00610	Clathrin heavy chain 1 [OS=Homo sapiens]	6	20.8	8	CLTC
P56747	Claudin-6 [OS=Homo sapiens]	11	10.81	2	CLDN6
P10909	Clusterin [OS=Homo sapiens]	27	150.27	11	CLU
Q16842	CMP-N-acetylneuraminate-beta-galactosamide-alpha-2,3-sialyltransferase 2 [OS=Homo sapiens]	5	1.64	2	ST3GAL2
Q14019	Coactosin-like protein [OS=Homo sapiens]	6	1.61	1	COTL1
P12259	Coagulation factor V [OS=Homo sapiens]	3	6.9	5	F5
P03951	Coagulation factor XI [OS=Homo sapiens]	1	12.65	1	F11
P48444	Coatomer subunit delta [OS=Homo sapiens]	8	1.6	3	ARCN1
P23528	Cofilin-1 [OS=Homo sapiens]	55	147.29	8	CFL1
Q9UJ98	Cohesin subunit SA-3 [OS=Homo sapiens]	4	8.66	4	STAG3
Q96A19	Coiled-coil domain-containing protein 102A [OS=Homo sapiens]	5	1.65	3	CCDC102A
Q5T0U0	Coiled-coil domain-containing protein 122 [OS=Homo sapiens]	9	3.42	3	CCDC122
A2RUR9	Coiled-coil domain-containing protein 144A [OS=Homo sapiens]	10	1.65	10	CCDC144A
Q5M9N0	Coiled-coil domain-containing protein 158 [OS=Homo sapiens]	4	2	5	CCDC158
Q5T9S5	Coiled-coil domain-containing protein 18 [OS=Homo sapiens]	6	6.6	8	CCDC18
Q8NCU4	Coiled-coil domain-containing protein 191 [OS=Homo sapiens]	4	1.64	4	CCDC191
P02452	Collagen alpha-1(I) chain [OS=Homo sapiens]	15	98.76	17
P02461	Collagen alpha-1(III) chain [OS=Homo sapiens]	7	68.94	7	COL3A1
P02462	Collagen alpha-1(IV) chain [OS=Homo sapiens]	6	38.28	8	COL4A1
P12109	Collagen alpha-1(VI) chain [OS=Homo sapiens]	32	408.62	22	COL6A1
Q99715	Collagen alpha-1(XII) chain [OS=Homo sapiens]	34	814.23	71	COL12A1
Q05707	Collagen alpha-1(XIV) chain [OS=Homo sapiens]	29	364.77	35	COL14A1
P39059	Collagen alpha-1(XV) chain [OS=Homo sapiens]	3	25.25	4	COL15A1
Q07092	Collagen alpha-1(XVI) chain [OS=Homo sapiens]	4	6.84	4	COL16A1
P39060	Collagen alpha-1(XVIII) chain [OS=Homo sapiens]	5	35.33	6	COL18A1
P08123	Collagen alpha-2(I) chain [OS=Homo sapiens]	6	64.86	7	COL1A2
P08572	Collagen alpha-2(IV) chain [OS=Homo sapiens]	8	86.94	9	COL4A2
P12110	Collagen alpha-2(VI) chain [OS=Homo sapiens]	23	167.38	16	COL6A2
Q01955	Collagen alpha-3(IV) chain [OS=Homo sapiens]	7	4.6	9	COL4A3
P12111	Collagen alpha-3(VI) chain [OS=Homo sapiens]	28	1013.58	74	COL6A3
P29400	Collagen alpha-5(IV) chain [OS=Homo sapiens]	6	4.6	6	COL4A5
Q9HBJ8	Collectrin [OS=Homo sapiens]	6	1.63	1	CLTRN
P01024	Complement C3 [OS=Homo sapiens]	25	470.63	32	C3
P0C0L4	Complement C4-A [OS=Homo sapiens]	12	169.21	17	C4A
P10643	Complement component C7 [OS=Homo sapiens]	2	7.11	2	C7
P02748	Complement component C9 [OS=Homo sapiens]	17	43.26	7	C9
P08174	Complement decay-accelerating factor [OS=Homo sapiens]	7	12.86	2	CD55
P08603	Complement factor H [OS=Homo sapiens]	37	385.01	32	CFH
Q03591	Complement factor H-related protein 1 [OS=Homo sapiens]	40	70.58	8	CFHR1
Q9BXR6	Complement factor H-related protein 5 [OS=Homo sapiens]	5	16.88	4	CFHR5
P05156	Complement factor I [OS=Homo sapiens]	9	26.82	4	CFI
Q9P232	Contactin-3 [OS=Homo sapiens]	4	1.75	2	CNTN3
Q9H9Q2	COP9 signalosome complex subunit 7b [OS=Homo sapiens]	3	1.75	1	COPS7B
O75367	Core histone macro-H2A.1 [OS=Homo sapiens]	17	15.13	4	H2afy; H2AFY; LOC100466888; LOC101338325; LOC101381952; LOC101564704; LOC102987354; LOC103079324; LOC103663804; LOC105869993; LOC106989149; LOC109250833; LOC110591142; LOC111141291; LOC111182462; LOC112404331; LOC112625777; LOC112815157; LOC112861289; LOC112917035; LOC113261754; LOC113928700; LOC114891795; LOC115516119; LOC116529369; LOC116750637; MACROH2A1
Q9ULV4	Coronin-1C [OS=Homo sapiens]	6	17.1	3	CORO1C
Q9P1F3	Costars family protein ABRACL [OS=Homo sapiens]	20	12.62	1	ABRACL
P12277	Creatine kinase B-type [OS=Homo sapiens]	5	26.94	2	CKB
P0CG41	cTAGE family member 8 [OS=Homo sapiens]	3	1.6	3	CTAGE8
Q9P2B4	CTTNBP2 N-terminal-like protein [OS=Homo sapiens]	5	1.64	3	CTTNBP2NL
Q9NUQ9	CYFIP-related Rac1 interactor B [OS=Homo sapiens]	15	13.91	3	CYRIB
P04080	Cystatin-B [OS=Homo sapiens]	49	48.35	3	CSTB
P01034	Cystatin-C [OS=Homo sapiens]	43	54.75	5	CST3
P21291	Cysteine and glycine-rich protein 1 [OS=Homo sapiens]	40	35.63	6	CSRP1
P31930	Cytochrome b-c1 complex subunit 1, mitochondrial [OS=Homo sapiens]	6	5.02	2	UQCRC1
P00403	Cytochrome c oxidase subunit 2 [OS=Homo sapiens]	4	1.75	1	MT-CO2
Q14204	Cytoplasmic dynein 1 heavy chain 1 [OS=Homo sapiens]	4	9.47	13	DYNC1H1
Q96KP4	Cytosolic non-specific dipeptidase [OS=Homo sapiens]	7	2.54	4	CNDP2
P07585	Decorin [OS=Homo sapiens]	14	31.2	6	DCN
Q9UGM3	Deleted in malignant brain tumors 1 protein [OS=Homo sapiens]	15	13.81	3	DMBT1
Q13011	Delta(3,5)-Delta(2,4)-dienoyl-CoA isomerase, mitochondrial [OS=Homo sapiens]	13	3.02	3	ECH1
Q92629	Delta-sarcoglycan [OS=Homo sapiens]	9	3.45	2	SGCD
Q9NZW4	Dentin sialophosphoprotein [OS=Homo sapiens]	3	9.55	2	DSPP
P17661	Desmin [OS=Homo sapiens]	59	448.31	29	DES
P15924	Desmoplakin [OS=Homo sapiens]	4	11.15	9	DSP
P60981	Destrin [OS=Homo sapiens]	60	81.74	9	DSTN
Q9UBP4	Dickkopf-related protein 3 [OS=Homo sapiens]	7	2.48	1	DKK3
P10515	Dihydrolipoyllysine-residue acetyltransferase component of pyruvate dehydrogenase complex, mitochondrial [OS=Homo sapiens]	5	11.57	2	DLAT
Q16555	Dihydropyrimidinase-related protein 2 [OS=Homo sapiens]	13	16.67	5	DPYSL2
Q14195	Dihydropyrimidinase-related protein 3 [OS=Homo sapiens]	16	55.58	6	DPYSL3
Q12882	Dihydropyrimidine dehydrogenase [NADP(+)] [OS=Homo sapiens]	4	5.23	3	DPYD
O43184	Disintegrin and metalloproteinase domain-containing protein 12 [OS=Homo sapiens]	2	1.63	2	ADAM12
Q9UKF5	Disintegrin and metalloproteinase domain-containing protein 29 [OS=Homo sapiens]	3	1.67	2	ADAM29
P49917	DNA ligase 4 [OS=Homo sapiens]	6	2.87	2	LIG4
P49643	DNA primase large subunit [OS=Homo sapiens]	2	12.44	1	PRIM2
Q92889	DNA repair endonuclease XPF [OS=Homo sapiens]	1	5.04	1	ERCC4
Q9UBZ9	DNA repair protein REV1 [OS=Homo sapiens]	2	5.28	2	REV1
P11388	DNA topoisomerase 2-alpha [OS=Homo sapiens]	3	4.93	4	TOP2A
P38935	DNA-binding protein SMUBP-2 [OS=Homo sapiens]	5	6.82	4	IGHMBP2
P05423	DNA-directed RNA polymerase III subunit RPC4 [OS=Homo sapiens]	6	5.07	2	POLR3D
Q8TEW6	Docking protein 4 [OS=Homo sapiens]	6	1.61	2	DOK4
O60762	Dolichol-phosphate mannosyltransferase subunit 1 [OS=Homo sapiens]	13	12.54	2	DPM1
P04843	Dolichyl-diphosphooligosaccharide--protein glycosyltransferase subunit 1 [OS=Homo sapiens]	6	12.98	3	RPN1
P04844	Dolichyl-diphosphooligosaccharide--protein glycosyltransferase subunit 2 [OS=Homo sapiens]	2	4.72	1	RPN2
M0R2J8	Doublecortin domain-containing protein 1 [OS=Homo sapiens]	5	8.67	5	DCDC1
P49959	Double-strand break repair protein MRE11 [OS=Homo sapiens]	7	3.25	4	MRE11
Q96JB1	Dynein axonemal heavy chain 8 [OS=Homo sapiens]	4	11.38	11	DNAH8
P63167	Dynein light chain 1, cytoplasmic [OS=Homo sapiens]	33	24.9	2	DYNLL1
Q96FJ2	Dynein light chain 2, cytoplasmic [OS=Homo sapiens]	25	2.24	1	DYNLL2
O95995	Dynein regulatory complex subunit 4 [OS=Homo sapiens]	4	6.8	3	GAS8
Q03001	Dystonin [OS=Homo sapiens]	2	3.44	13	DST
Q9HCI6	E3 SUMO-protein ligase KIAA1586 [OS=Homo sapiens]	2	3.38	2	KIAA1586
O75150	E3 ubiquitin-protein ligase BRE1B [OS=Homo sapiens]	3	1.64	3	RNF40
Q8TDB6	E3 ubiquitin-protein ligase DTX3L [OS=Homo sapiens]	3	6.77	2	DTX3L
O60447	Ecotropic viral integration site 5 protein homolog [OS=Homo sapiens]	3	3.53	3	EVI5
Q12805	EGF-containing fibulin-like extracellular matrix protein 1 [OS=Homo sapiens]	44	343.36	15	EFEMP1
O95967	EGF-containing fibulin-like extracellular matrix protein 2 [OS=Homo sapiens]	9	4.94	3	EFEMP2
Q9NZN4	EH domain-containing protein 2 [OS=Homo sapiens]	3	6.16	1	EHD2
Q8N336	ELMO domain-containing protein 1 [OS=Homo sapiens]	5	6.91	1	ELMOD1
P68104	Elongation factor 1-alpha 1 [OS=Homo sapiens]	28	115.42	10	EEF1A1
P24534	Elongation factor 1-beta [OS=Homo sapiens]	7	15.64	1	EEF1B2
P29692	Elongation factor 1-delta [OS=Homo sapiens]	12	5.01	3	EEF1D
P26641	Elongation factor 1-gamma [OS=Homo sapiens]	12	11.21	4	EEF1G
P13639	Elongation factor 2 [OS=Homo sapiens]	15	76.23	11	EEF2
P49411	Elongation factor Tu, mitochondrial [OS=Homo sapiens]	8	13.65	2	TUFM
Q9NXB9	Elongation of very long chain fatty acids protein 2 [OS=Homo sapiens]	3	3.56	1	ELOVL2
Q9Y6C2	EMILIN-1 [OS=Homo sapiens]	24	248.23	17	EMILIN1
P11021	Endoplasmic reticulum chaperone BiP [OS=Homo sapiens]	35	195.29	18	HSPA5
P30040	Endoplasmic reticulum resident protein 29 [OS=Homo sapiens]	7	7.5	2	ERP29
P14625	Endoplasmin [OS=Homo sapiens]	18	81.85	13	HSP90B1
A8MWY0	Endosome/lysosome-associated apoptosis and autophagy regulator family member 2 [OS=Homo sapiens]	5	10.89	4	ELAPOR2
Q9UNN8	Endothelial protein C receptor [OS=Homo sapiens]	7	6.07	2	PROCR
P84090	Enhancer of rudimentary homolog [OS=Homo sapiens]	12	7.68	1	ERH
P12724	Eosinophil cationic protein [OS=Homo sapiens]	8	2.63	1	RNASE3
P11678	Eosinophil peroxidase [OS=Homo sapiens]	5	2.52	3	EPX
P98172	Ephrin-B1 [OS=Homo sapiens]	14	29.86	3	EFNB1
P58107	Epiplakin [OS=Homo sapiens]	5	5.78	6	EPPK1
P16422	Epithelial cell adhesion molecule [OS=Homo sapiens]	25	73.42	5	EPCAM
O75477	Erlin-1 [OS=Homo sapiens]	8	2.85	2	ERLIN1
O94905	Erlin-2 [OS=Homo sapiens]	6	2.85	2	ERLIN2
Q9H0W9	Ester hydrolase C11orf54 [OS=Homo sapiens]	4	10.94	1	C11orf54
Q8TBG4	Ethanolamine-phosphate phospho-lyase [OS=Homo sapiens]	7	8.29	3	ETNPPL
Q14240	Eukaryotic initiation factor 4A-II [OS=Homo sapiens]	10	15.32	3	EIF4A2
P05198	Eukaryotic translation initiation factor 2 subunit 1 [OS=Homo sapiens]	16	4.91	3	EIF2S1
O75822	Eukaryotic translation initiation factor 3 subunit J [OS=Homo sapiens]	4	2.32	1	EIF3J
Q15056	Eukaryotic translation initiation factor 4H [OS=Homo sapiens]	6	3.4	2	EIF4H
P56537	Eukaryotic translation initiation factor 6 [OS=Homo sapiens]	10	4.73	1	EIF6
Q96CN4	EVI5-like protein [OS=Homo sapiens]	7	1.8	3	EVI5L
A0FGR8	Extended synaptotagmin-2 [OS=Homo sapiens]	4	1.66	2	ESYT2
Q16610	Extracellular matrix protein 1 [OS=Homo sapiens]	5	1.93	2	ECM1
P08294	Extracellular superoxide dismutase [Cu-Zn] [OS=Homo sapiens]	5	2.01	1	SOD3
P15311	Ezrin [OS=Homo sapiens]	23	43.2	13	EZR
P52907	F-actin-capping protein subunit alpha-1 [OS=Homo sapiens]	9	11.41	2	CAPZA1
P47756	F-actin-capping protein subunit beta [OS=Homo sapiens]	21	36.59	4	CAPZB
Q01469	Fatty acid-binding protein 5 [OS=Homo sapiens]	26	6.05	3	FABP5
P07148	Fatty acid-binding protein, liver [OS=Homo sapiens]	19	9.43	2	FABP1
Q96NE9	FERM domain-containing protein 6 [OS=Homo sapiens]	6	2.48	2	FRMD6
Q96AC1	Fermitin family homolog 2 [OS=Homo sapiens]	10	35.01	4	FERMT2
Q9Y613	FH1/FH2 domain-containing protein 1 [OS=Homo sapiens]	2	1.61	2	FHOD1
Q9C0D6	FH2 domain-containing protein 1 [OS=Homo sapiens]	3	1.61	3	FHDC1
P35555	Fibrillin-1 [OS=Homo sapiens]	39	1195.41	88	FBN1
P35556	Fibrillin-2 [OS=Homo sapiens]	3	45.59	9	FBN2
P02671	Fibrinogen alpha chain [OS=Homo sapiens]	12	71.75	9	FGA
P02675	Fibrinogen beta chain [OS=Homo sapiens]	59	354.53	22	FGB
P02679	Fibrinogen gamma chain [OS=Homo sapiens]	58	303.01	19	FGG
O76093	Fibroblast growth factor 18 [OS=Homo sapiens]	5	1.76	1	FGF18
Q06828	Fibromodulin [OS=Homo sapiens]	9	14.56	3	FMOD
P02751	Fibronectin [OS=Homo sapiens]	35	1027.03	58	FN1
Q9BTV5	Fibronectin type III and SPRY domain-containing protein 1 [OS=Homo sapiens]	9	1.76	3	FSD1
Q5CZC0	Fibrous sheath-interacting protein 2 [OS=Homo sapiens]	2	1.69	12	FSIP2
P23142	Fibulin-1 [OS=Homo sapiens]	48	611.19	21	FBLN1
P98095	Fibulin-2 [OS=Homo sapiens]	7	13.89	6	FBLN2
Q9UBX5	Fibulin-5 [OS=Homo sapiens]	17	98.23	8	FBLN5
P21333	Filamin-A [OS=Homo sapiens]	61	2319.07	108	FLNA
Q7Z7B0	Filamin-A-interacting protein 1 [OS=Homo sapiens]	3	1.63	4	FILIP1
O75369	Filamin-B [OS=Homo sapiens]	12	155	23	FLNB
Q14315	Filamin-C [OS=Homo sapiens]	47	1139.69	89	FLNC
P39748	Flap endonuclease 1 [OS=Homo sapiens]	7	3.59	3	FEN1
P30043	Flavin reductase (NADPH) [OS=Homo sapiens]	19	16.85	2	BLVRB
B1AJZ9	Forkhead-associated domain-containing protein 1 [OS=Homo sapiens]	5	3.23	5	FHAD1
Q13642	Four and a half LIM domains protein 1 [OS=Homo sapiens]	20	37.32	6	FHL1
Q14192	Four and a half LIM domains protein 2 [OS=Homo sapiens]	12	2.13	3	FHL2
Q5H8C1	FRAS1-related extracellular matrix protein 1 [OS=Homo sapiens]	1	12.18	2	FREM1
P04075	Fructose-bisphosphate aldolase A [OS=Homo sapiens]	62	376.01	19	ALDOA
P09972	Fructose-bisphosphate aldolase C [OS=Homo sapiens]	23	114.98	6	ALDOC
P09958	Furin [OS=Homo sapiens]	3	11.37	1	FURIN
P09382	Galectin-1 [OS=Homo sapiens]	80	118.73	8	LGALS1
P17931	Galectin-3 [OS=Homo sapiens]	22	58.77	6	LGALS3
Q08380	Galectin-3-binding protein [OS=Homo sapiens]	34	235.87	14	LGALS3BP
P56470	Galectin-4 [OS=Homo sapiens]	29	52.57	10	LGALS4
P09104	Gamma-enolase [OS=Homo sapiens]	24	66.4	7	ENO2
O75223	Gamma-glutamylcyclotransferase [OS=Homo sapiens]	15	9.31	3	GGCT
O76070	Gamma-synuclein [OS=Homo sapiens]	58	25.8	5	SNCG
Q6EKJ0	General transcription factor II-I repeat domain-containing protein 2B [OS=Homo sapiens]	3	8.22	2	GTF2IRD2B
P07093	Glia-derived nexin [OS=Homo sapiens]	5	11.89	2	SERPINE2
P14136	Glial fibrillary acidic protein [OS=Homo sapiens]	19	21.34	9	GFAP
P06744	Glucose-6-phosphate isomerase [OS=Homo sapiens]	44	248.6	20	GPI
P14314	Glucosidase 2 subunit beta [OS=Homo sapiens]	11	23.33	5	PRKCSH
P00367	Glutamate dehydrogenase 1, mitochondrial [OS=Homo sapiens]	12	14.26	3	GLUD1
P42262	Glutamate receptor 2 [OS=Homo sapiens]	4	8.04	3	GRIA2
O94808	Glutamine--fructose-6-phosphate aminotransferase [isomerizing] 2 [OS=Homo sapiens]	3	12.18	2	GFPT2
Q16769	Glutaminyl-peptide cyclotransferase [OS=Homo sapiens]	26	12.69	4	QPCT
P22352	Glutathione peroxidase 3 [OS=Homo sapiens]	29	57.24	6	GPX3
P78417	Glutathione S-transferase omega-1 [OS=Homo sapiens]	7	2.38	2	GSTO1
Q9H4Y5	Glutathione S-transferase omega-2 [OS=Homo sapiens]	10	1.68	2	GSTO2
P48637	Glutathione synthetase [OS=Homo sapiens]	6	1.72	2	GSS
P04406	Glyceraldehyde-3-phosphate dehydrogenase [OS=Homo sapiens]	49	263.7	12	GAPDH
P41250	Glycine--tRNA ligase [OS=Homo sapiens]	5	1.62	4	GARS1
P35573	Glycogen debranching enzyme [OS=Homo sapiens]	3	8.83	4	AGL
P11216	Glycogen phosphorylase, brain form [OS=Homo sapiens]	10	40.03	7	PYGB
P11217	Glycogen phosphorylase, muscle form [OS=Homo sapiens]	6	6.42	3	PYGM
Q8NBJ4	Golgi membrane protein 1 [OS=Homo sapiens]	8	14.34	2	GOLM1
H0YM25	Golgin subfamily A member 6-like protein 22 [OS=Homo sapiens]	6	1.68	5	GOLGA6L22
Q14451	Growth factor receptor-bound protein 7 [OS=Homo sapiens]	1	5.06	1	GRB7
Q99988	Growth/differentiation factor 15 [OS=Homo sapiens]	27	12.92	3	GDF15
Q9BZM3	GS homeobox 2 [OS=Homo sapiens]	4	2.19	2	GSX2
P62826	GTP-binding nuclear protein Ran [OS=Homo sapiens]	20	29.17	4	RAN
Q9UBI6	Guanine nucleotide-binding protein G(I)/G(S)/G(O) subunit gamma-12 [OS=Homo sapiens]	38	2.89	2	GNG12
P62873	Guanine nucleotide-binding protein G(I)/G(S)/G(T) subunit beta-1 [OS=Homo sapiens]	4	26.34	2	GNB1
P62879	Guanine nucleotide-binding protein G(I)/G(S)/G(T) subunit beta-2 [OS=Homo sapiens]	10	31.91	2	GNB2
P16520	Guanine nucleotide-binding protein G(I)/G(S)/G(T) subunit beta-3 [OS=Homo sapiens]	16	1.82	3	GNB3
P32455	Guanylate-binding protein 1 [OS=Homo sapiens]	6	1.7	3	GBP1
P00738	Haptoglobin [OS=Homo sapiens]	8	7.63	3	HP
P0DMV9	Heat shock 70 kDa protein 1B [OS=Homo sapiens]	43	197.45	21	HSPA1B
P34931	Heat shock 70 kDa protein 1-like [OS=Homo sapiens]	26	129.15	13	HSPA1L
P34932	Heat shock 70 kDa protein 4 [OS=Homo sapiens]	12	1.65	5	HSPA4
P17066	Heat shock 70 kDa protein 6 [OS=Homo sapiens]	14	81.7	8	HSPA6
P11142	Heat shock cognate 71 kDa protein [OS=Homo sapiens]	45	303.22	23	HSPA8
P04792	Heat shock protein beta-1 [OS=Homo sapiens]	51	176.01	9	HSPB1
O14558	Heat shock protein beta-6 [OS=Homo sapiens]	37	17.51	4	HSPB6
P07900	Heat shock protein HSP 90-alpha [OS=Homo sapiens]	33	206.43	21	HSP90AA1
P08238	Heat shock protein HSP 90-beta [OS=Homo sapiens]	36	235.4	23	HSP90AB1
Q14527	Helicase-like transcription factor [OS=Homo sapiens]	3	9.91	4	HLTF
Q96RW7	Hemicentin-1 [OS=Homo sapiens]	1	3.95	4	HMCN1
P02100	Hemoglobin subunit epsilon [OS=Homo sapiens]	13	41.25	2	HBE1
P02790	Hemopexin [OS=Homo sapiens]	25	70.53	9	HPX
Q8IZT8	Heparan sulfate glucosamine 3-O-sulfotransferase 5 [OS=Homo sapiens]	4	1.63	1	HS3ST5
P05546	Heparin cofactor 2 [OS=Homo sapiens]	10	31.25	5	SERPIND1
P14210	Hepatocyte growth factor [OS=Homo sapiens]	3	9	2	HGF
Q04756	Hepatocyte growth factor activator [OS=Homo sapiens]	6	15.16	3	HGFAC
P08581	Hepatocyte growth factor receptor [OS=Homo sapiens]	6	2.29	4	MET
P35680	Hepatocyte nuclear factor 1-beta [OS=Homo sapiens]	9	2.27	2	HNF1B
P51858	Hepatoma-derived growth factor [OS=Homo sapiens]	33	27.52	5	HDGF
Q99729	Heterogeneous nuclear ribonucleoprotein A/B [OS=Homo sapiens]	7	13.81	2	HNRNPAB
P09651	Heterogeneous nuclear ribonucleoprotein A1 [OS=Homo sapiens]	13	19.8	3	HNRNPA1
Q14103	Heterogeneous nuclear ribonucleoprotein D0 [OS=Homo sapiens]	10	13.84	3	HNRNPD
O14979	Heterogeneous nuclear ribonucleoprotein D-like [OS=Homo sapiens]	6	10.07	2	HNRNPDL
P52597	Heterogeneous nuclear ribonucleoprotein F [OS=Homo sapiens]	15	37.26	4	HNRNPF
P61978	Heterogeneous nuclear ribonucleoprotein K [OS=Homo sapiens]	14	26.75	4	HNRNPK
O60506	Heterogeneous nuclear ribonucleoprotein Q [OS=Homo sapiens]	9	8.44	4	SYNCRIP
Q00839	Heterogeneous nuclear ribonucleoprotein U [OS=Homo sapiens]	5	4.14	4	HNRNPU
P22626	Heterogeneous nuclear ribonucleoproteins A2/B1 [OS=Homo sapiens]	17	33.61	5	HNRNPA2B1
P07910	Heterogeneous nuclear ribonucleoproteins C1/C2 [OS=Homo sapiens]	13	10.37	4	HNRNPC
P19367	Hexokinase-1 [OS=Homo sapiens]	5	2.17	3	HK1
P09429	High mobility group protein B1 [OS=Homo sapiens]	24	2.02	4	HMGB1
Q92831	Histone acetyltransferase KAT2B [OS=Homo sapiens]	3	1.65	3	KAT2B
Q92794	Histone acetyltransferase KAT6A [OS=Homo sapiens]	4	1.71	6	KAT6A
Q8WUI4	Histone deacetylase 7 [OS=Homo sapiens]	1	3.35	2	HDAC7
P07305	Histone H1.0 [OS=Homo sapiens]	11	4.93	2	H1-0
P16402	Histone H1.3 [OS=Homo sapiens]	10	13.89	3	H1-3
P10412	Histone H1.4 [OS=Homo sapiens]	16	13.89	4	H1-4
P16401	Histone H1.5 [OS=Homo sapiens]	5	2.24	1	H1-5
Q8IZA3	Histone H1.8 [OS=Homo sapiens]	4	1.79	2	H1-8
Q16777	Histone H2A type 2-C [OS=Homo sapiens]	56	85.16	6	H2AC20
P16104	Histone H2AX [OS=Homo sapiens]	58	71.32	7	H2AX
Q96A08	Histone H2B type 1-A [OS=Homo sapiens]	32	51.43	4	H2BC1
A0A2R8Y619	Histone H2B type 2-E1 [OS=Homo sapiens]	22	31.88	3	H2BK1
Q5QNW6	Histone H2B type 2-F [OS=Homo sapiens]	41	139.72	5	H2BC18
P68431	Histone H3.1 [OS=Homo sapiens]	34	53.56	3	H3C1; H3C10; H3C11; H3C12; H3C2; H3C3; H3C4; H3C6; H3C7; H3C8
Q71DI3	Histone H3.2 [OS=Homo sapiens]	34	39.08	3	H3C13; H3C14; H3C15
P62805	Histone H4 [OS=Homo sapiens]	39	79.87	4	H4C1; H4C11; H4C12; H4C13; H4C14; H4C15; H4C16; H4C2; H4C3; H4C4; H4C5; H4C6; H4C8; H4C9
Q5TEC6	Histone HIST2H3PS2 [OS=Homo sapiens]	13	18.08	2	H3-7
P04439	HLA class I histocompatibility antigen, A alpha chain [OS=Homo sapiens]	15	2.96	2	HLA-A
Q92826	Homeobox protein Hox-B13 [OS=Homo sapiens]	13	4.44	1	HOXB13
P28358	Homeobox protein Hox-D10 [OS=Homo sapiens]	6	1.74	2	HOXD10
Q9GZN2	Homeobox protein TGIF2 [OS=Homo sapiens]	8	7.35	1	TGIF2
Q16543	Hsp90 co-chaperone Cdc37 [OS=Homo sapiens]	6	3.61	2	CDC37
Q9Y6R7	IgGFc-binding protein [OS=Homo sapiens]	11	170.56	22	FCGBP
P01876	Immunoglobulin heavy constant alpha 1 [OS=Homo sapiens]	26	55.3	8	IGHA1
P01857	Immunoglobulin heavy constant gamma 1 [OS=Homo sapiens]	40	200.6	9	IGHG1
P01859	Immunoglobulin heavy constant gamma 2 [OS=Homo sapiens]	19	66.77	5	IGHG2
P01871	Immunoglobulin heavy constant mu [OS=Homo sapiens]	33	130.04	11	IGHM
P01834	Immunoglobulin kappa constant [OS=Homo sapiens]	64	134.41	4	IGKC
P0DOY2	Immunoglobulin lambda constant 2 [OS=Homo sapiens]	75	78.02	5	IGLC2
A0M8Q6	Immunoglobulin lambda constant 7 [OS=Homo sapiens]	51	20.23	3	IGLC7
P01700	Immunoglobulin lambda variable 1-47 [OS=Homo sapiens]	11	2.03	1	IGLV1-47
B9A064	Immunoglobulin lambda-like polypeptide 5 [OS=Homo sapiens]	27	69.03	4	IGLL5
Q6WRI0	Immunoglobulin superfamily member 10 [OS=Homo sapiens]	2	2.02	3	IGSF10
Q13308	Inactive tyrosine-protein kinase 7 [OS=Homo sapiens]	1	1.66	1	PTK7
Q15181	Inorganic pyrophosphatase [OS=Homo sapiens]	18	19.5	4	PPA1
P18065	Insulin-like growth factor-binding protein 2 [OS=Homo sapiens]	10	19.05	3	IGFBP2
P22692	Insulin-like growth factor-binding protein 4 [OS=Homo sapiens]	16	15.97	4	IGFBP4
P24592	Insulin-like growth factor-binding protein 6 [OS=Homo sapiens]	23	39.18	3	IGFBP6
Q9UL03	Integrator complex subunit 6 [OS=Homo sapiens]	8	1.61	5	INTS6
P05556	Integrin beta-1 [OS=Homo sapiens]	10	9.31	6	ITGB1
Q13418	Integrin-linked protein kinase [OS=Homo sapiens]	17	1.8	5	ILK
P19827	Inter-alpha-trypsin inhibitor heavy chain H1 [OS=Homo sapiens]	7	38.47	5	ITIH1
P19823	Inter-alpha-trypsin inhibitor heavy chain H2 [OS=Homo sapiens]	17	187.21	14	ITIH2
Q06033	Inter-alpha-trypsin inhibitor heavy chain H3 [OS=Homo sapiens]	6	70.34	6	ITIH3
Q14624	Inter-alpha-trypsin inhibitor heavy chain H4 [OS=Homo sapiens]	1	10.72	2	ITIH4
Q53G44	Interferon-induced protein 44-like [OS=Homo sapiens]	2	6.72	1	IFI44L
Q12906	Interleukin enhancer-binding factor 3 [OS=Homo sapiens]	10	5.91	7	ILF3
Q9NPH3	Interleukin-1 receptor accessory protein [OS=Homo sapiens]	2	7.48	1	IL1RAP
Q9HBG6	Intraflagellar transport protein 122 homolog [OS=Homo sapiens]	2	1.66	2	IFT122
Q13099	Intraflagellar transport protein 88 homolog [OS=Homo sapiens]	4	3.35	4	IFT88
Q9UKU7	Isobutyryl-CoA dehydrogenase, mitochondrial [OS=Homo sapiens]	2	1.68	1	ACAD8
O75874	Isocitrate dehydrogenase [NADP] cytoplasmic [OS=Homo sapiens]	18	26.72	7	IDH1
P48735	Isocitrate dehydrogenase [NADP], mitochondrial [OS=Homo sapiens]	12	6.6	5	IDH2
P14923	Junction plakoglobin [OS=Homo sapiens]	12	8.68	6	JUP
Q9Y624	Junctional adhesion molecule A [OS=Homo sapiens]	8	1.83	2	F11R
O43240	Kallikrein-10 [OS=Homo sapiens]	26	41.92	5	KLK10
Q9UBX7	Kallikrein-11 [OS=Homo sapiens]	26	5.56	5	KLK11
Q92876	Kallikrein-6 [OS=Homo sapiens]	45	159.28	7	KLK6
O94819	Kelch repeat and BTB domain-containing protein 11 [OS=Homo sapiens]	6	6.62	1	KBTBD11
P13646	Keratin, type I cytoskeletal 13 [OS=Homo sapiens]	19	57.19	8	KRT13
P05783	Keratin, type I cytoskeletal 18 [OS=Homo sapiens]	70	515.25	30	KRT18
P19013	Keratin, type II cytoskeletal 4 [OS=Homo sapiens]	8	16.19	4	KRT4
Q14CN4	Keratin, type II cytoskeletal 72 [OS=Homo sapiens]	13	10.29	7	KRT72
Q86Y46	Keratin, type II cytoskeletal 73 [OS=Homo sapiens]	8	10.29	3	KRT73
Q8N1N4	Keratin, type II cytoskeletal 78 [OS=Homo sapiens]	8	6.81	4	KRT78
Q6KB66	Keratin, type II cytoskeletal 80 [OS=Homo sapiens]	4	5.91	2	KRT80
Q12840	Kinesin heavy chain isoform 5A [OS=Homo sapiens]	5	16.72	3	KIF5A
O60282	Kinesin heavy chain isoform 5C [OS=Homo sapiens]	5	16.72	4	KIF5C
P33176	Kinesin-1 heavy chain [OS=Homo sapiens]	5	16.72	5	KIF5B
Q63ZY3	KN motif and ankyrin repeat domain-containing protein 2 [OS=Homo sapiens]	8	7.54	5	KANK2
O43278	Kunitz-type protease inhibitor 1 [OS=Homo sapiens]	6	8.04	3	SPINT1
Q08431	Lactadherin [OS=Homo sapiens]	39	64.75	11	MFGE8
Q04760	Lactoylglutathione lyase [OS=Homo sapiens]	5	6.57	1	GLO1
Q16787	Laminin subunit alpha-3 [OS=Homo sapiens]	1	8.83	4
Q16363	Laminin subunit alpha-4 [OS=Homo sapiens]	17	164.37	21	LAMA4
O15230	Laminin subunit alpha-5 [OS=Homo sapiens]	9	190.18	26	LAMA5
P07942	Laminin subunit beta-1 [OS=Homo sapiens]	12	55.72	14	LAMB1
P55268	Laminin subunit beta-2 [OS=Homo sapiens]	33	394.7	38	LAMB2
P11047	Laminin subunit gamma-1 [OS=Homo sapiens]	39	524.29	45	LAMC1
Q14766	Latent-transforming growth factor beta-binding protein 1 [OS=Homo sapiens]	8	33.95	9	LTBP1
P30740	Leukocyte elastase inhibitor [OS=Homo sapiens]	18	38.7	5	SERPINB1
P48059	LIM and senescent cell antigen-like-containing domain protein 1 [OS=Homo sapiens]	10	6.23	3	LIMS1
Q14847	LIM and SH3 domain protein 1 [OS=Homo sapiens]	7	5.17	2	LASP1
Q9UN81	LINE-1 retrotransposable element ORF1 protein [OS=Homo sapiens]	5	1.6	2	L1RE1
O00370	LINE-1 retrotransposable element ORF2 protein [OS=Homo sapiens]	2	1.65	3
Q93052	Lipoma-preferred partner [OS=Homo sapiens]	18	25.92	6	LPP
P18428	Lipopolysaccharide-binding protein [OS=Homo sapiens]	12	10.19	4	LBP
P06858	Lipoprotein lipase [OS=Homo sapiens]	2	11.12	1	LPL
P00338	L-lactate dehydrogenase A chain [OS=Homo sapiens]	65	182.4	17	LDHA
P07195	L-lactate dehydrogenase B chain [OS=Homo sapiens]	51	156.93	14	LDHB
Q496Y0	LON peptidase N-terminal domain and RING finger protein 3 [OS=Homo sapiens]	2	1.66	2	LONRF3
Q86WA8	Lon protease homolog 2, peroxisomal [OS=Homo sapiens]	7	1.73	4	LONP2
P33121	Long-chain-fatty-acid--CoA ligase 1 [OS=Homo sapiens]	3	5.67	2	ACSL1
P51884	Lumican [OS=Homo sapiens]	35	143.22	9	LUM
Q96KB5	Lymphokine-activated killer T-cell-originated protein kinase [OS=Homo sapiens]	2	1.6	1	PBK
P13473	Lysosome-associated membrane glycoprotein 2 [OS=Homo sapiens]	2	4.15	1	LAMP2
P14174	Macrophage migration inhibitory factor [OS=Homo sapiens]	72	40.97	4	MIF
P40121	Macrophage-capping protein [OS=Homo sapiens]	10	22.88	3	CAPG
Q14764	Major vault protein [OS=Homo sapiens]	14	79.48	10	MVP
P40925	Malate dehydrogenase, cytoplasmic [OS=Homo sapiens]	20	30.78	6	MDH1
P40926	Malate dehydrogenase, mitochondrial [OS=Homo sapiens]	39	137.35	10	MDH2
Q7Z304	MAM domain-containing protein 2 [OS=Homo sapiens]	5	7.92	1	MAMDC2
O60476	Mannosyl-oligosaccharide 1,2-alpha-mannosidase IB [OS=Homo sapiens]	6	6.45	3	MAN1A2
Q8IWC1	MAP7 domain-containing protein 3 [OS=Homo sapiens]	4	7.64	3	MAP7D3
P49006	MARCKS-related protein [OS=Homo sapiens]	14	18.56	2	MARCKSL1
P15088	Mast cell carboxypeptidase A [OS=Homo sapiens]	14	7.42	5	CPA3
Q8IWI9	MAX gene-associated protein [OS=Homo sapiens]	4	13.83	10	MGA
Q86YW9	Mediator of RNA polymerase II transcription subunit 12-like protein [OS=Homo sapiens]	4	1.61	6	MED12L
P11310	Medium-chain specific acyl-CoA dehydrogenase, mitochondrial [OS=Homo sapiens]	10	1.64	4	ACADM
O15479	Melanoma-associated antigen B2 [OS=Homo sapiens]	5	13.27	2	MAGEB2
Q16853	Membrane primary amine oxidase [OS=Homo sapiens]	7	15.43	3	AOC3
Q14703	Membrane-bound transcription factor site-1 protease [OS=Homo sapiens]	1	1.71	1	MBTPS1
P01033	Metalloproteinase inhibitor 1 [OS=Homo sapiens]	20	27.36	3	TIMP1
P16035	Metalloproteinase inhibitor 2 [OS=Homo sapiens]	19	16.69	3	TIMP2
P04732	Metallothionein-1E [OS=Homo sapiens]	33	26.47	2	MT1E
P80297	Metallothionein-1X [OS=Homo sapiens]	33	21.43	2	MT1X
P50579	Methionine aminopeptidase 2 [OS=Homo sapiens]	6	3.26	2	METAP2
Q9H7H0	Methyltransferase-like protein 17, mitochondrial [OS=Homo sapiens]	3	1.73	1	METTL17
Q16891	MICOS complex subunit MIC60 [OS=Homo sapiens]	7	2.05	3	IMMT
P55083	Microfibril-associated glycoprotein 4 [OS=Homo sapiens]	9	32.86	2	MFAP4
P55001	Microfibrillar-associated protein 2 [OS=Homo sapiens]	10	14.83	2	MFAP2
Q13361	Microfibrillar-associated protein 5 [OS=Homo sapiens]	17	16.61	3	MFAP5
Q9UPN3	Microtubule-actin cross-linking factor 1, isoforms 1/2/3/5 [OS=Homo sapiens]	3	1.7	17	MACF1
P21741	Midkine [OS=Homo sapiens]	7	7.56	1	MDK
P20774	Mimecan [OS=Homo sapiens]	46	354.88	15	OGN
Q6P0N0	Mis18-binding protein 1 [OS=Homo sapiens]	4	8.52	3	MIS18BP1
Q7Z434	Mitochondrial antiviral-signaling protein [OS=Homo sapiens]	7	4.17	1	MAVS
Q9H2D1	Mitochondrial folate transporter/carrier [OS=Homo sapiens]	5	1.61	2	SLC25A32
O14925	Mitochondrial import inner membrane translocase subunit Tim23 [OS=Homo sapiens]	22	4.33	2	TIMM23
Q9NUT2	Mitochondrial potassium channel ATP-binding subunit [OS=Homo sapiens]	11	2.48	3	ABCB8
O75648	Mitochondrial tRNA-specific 2-thiouridylase 1 [OS=Homo sapiens]	3	8.76	1	TRMU
Q02779	Mitogen-activated protein kinase kinase kinase 10 [OS=Homo sapiens]	7	1.65	5	MAP3K10
P26038	Moesin [OS=Homo sapiens]	33	129.99	18	MSN
P15941	Mucin-1 [OS=Homo sapiens]	3	20.09	3	MUC1
Q9H3R2	Mucin-13 [OS=Homo sapiens]	5	10.86	2	MUC13
Q02817	Mucin-2 [OS=Homo sapiens]	18	2063.72	65	MUC2
P98088	Mucin-5AC [OS=Homo sapiens]	0	11.48	2	MUC5AC
Q9HC84	Mucin-5B [OS=Homo sapiens]	2	11.48	5	MUC5B
P22234	Multifunctional protein ADE2 [OS=Homo sapiens]	3	6.34	1	PAICS
P05164	Myeloperoxidase [OS=Homo sapiens]	8	4.53	4	MPO
P15172	Myoblast determination protein 1 [OS=Homo sapiens]	5	21.42	2	MYOD1
Q86TC9	Myopalladin [OS=Homo sapiens]	4	4.43	3	MYPN
Q15746	Myosin light chain kinase, smooth muscle [OS=Homo sapiens]	8	19.59	11	MYLK
P60660	Myosin light polypeptide 6 [OS=Homo sapiens]	54	90.22	8	MYL6
O14950	Myosin regulatory light chain 12B [OS=Homo sapiens]	41	24.65	5	MYL12B
P24844	Myosin regulatory light polypeptide 9 [OS=Homo sapiens]	35	12.88	4	MYL9
P12882	Myosin-1 [OS=Homo sapiens]	8	34.47	13	MYH1
P35580	Myosin-10 [OS=Homo sapiens]	22	391.2	39	MYH10
P35749	Myosin-11 [OS=Homo sapiens]	59	3774.21	138	MYH11
Q9UKX3	Myosin-13 [OS=Homo sapiens]	3	34.47	5	MYH13
Q7Z406	Myosin-14 [OS=Homo sapiens]	12	282.99	25	MYH14
P11055	Myosin-3 [OS=Homo sapiens]	5	34.47	8	MYH3
Q9Y623	Myosin-4 [OS=Homo sapiens]	7	34.47	12	MYH4
P12883	Myosin-7 [OS=Homo sapiens]	2	34.47	5	MYH7
A7E2Y1	Myosin-7B [OS=Homo sapiens]	5	34.47	10	MYH7B
P13535	Myosin-8 [OS=Homo sapiens]	5	34.47	9	MYH8
P35579	Myosin-9 [OS=Homo sapiens]	48	1609.73	90	MYH9
P29966	Myristoylated alanine-rich C-kinase substrate [OS=Homo sapiens]	17	29.1	4	MARCKS
O94760	N(G),N(G)-dimethylarginine dimethylaminohydrolase 1 [OS=Homo sapiens]	16	3.74	4	DDAH1
Q9C000	NACHT, LRR and PYD domains-containing protein 1 [OS=Homo sapiens]	3	10.52	4	NLRP1
O95299	NADH dehydrogenase [ubiquinone] 1 alpha subcomplex subunit 10, mitochondrial [OS=Homo sapiens]	8	3.39	3	NDUFA10
O43674	NADH dehydrogenase [ubiquinone] 1 beta subcomplex subunit 5, mitochondrial [OS=Homo sapiens]	6	8.37	1	NDUFB5
P19404	NADH dehydrogenase [ubiquinone] flavoprotein 2, mitochondrial [OS=Homo sapiens]	4	4.88	1	NDUFV2
P20929	Nebulin [OS=Homo sapiens]	5	3.74	20	NEB
Q92802	NEDD4-binding protein 2-like 2 [OS=Homo sapiens]	5	7.79	3	N4BP2L2
Q8NF91	Nesprin-1 [OS=Homo sapiens]	2	12.08	19	SYNE1
P13591	Neural cell adhesion molecule 1 [OS=Homo sapiens]	2	1.79	2	NCAM1
Q8NFP9	Neurobeachin [OS=Homo sapiens]	4	1.84	7	NBEA
Q09666	Neuroblast differentiation-associated protein AHNAK [OS=Homo sapiens]	9	14.26	20	AHNAK
P12036	Neurofilament heavy polypeptide [OS=Homo sapiens]	5	4.26	4	NEFH
P07196	Neurofilament light polypeptide [OS=Homo sapiens]	6	4.26	3	NEFL
Q8NFZ4	Neuroligin-2 [OS=Homo sapiens]	2	1.62	1	NLGN2
P59665	Neutrophil defensin 1 [OS=Homo sapiens]	19	20.04	2	DEFA1; DEFA1B
P80188	Neutrophil gelatinase-associated lipocalin [OS=Homo sapiens]	55	78.03	8	LCN2
P40261	Nicotinamide N-methyltransferase [OS=Homo sapiens]	6	3.79	2	NNMT
P14543	Nidogen-1 [OS=Homo sapiens]	16	135.37	14	NID1
Q14112	Nidogen-2 [OS=Homo sapiens]	13	101.63	10	NID2
Q8N4C6	Ninein [OS=Homo sapiens]	3	5.08	7	NIN
P05114	Non-histone chromosomal protein HMG-14 [OS=Homo sapiens]	10	9.52	1	HMGN1
P05204	Non-histone chromosomal protein HMG-17 [OS=Homo sapiens]	37	2	3	HMGN2
Q15233	Non-POU domain-containing octamer-binding protein [OS=Homo sapiens]	5	1.84	2	NONO
P61916	NPC intracellular cholesterol transporter 2 [OS=Homo sapiens]	32	14.87	3	NPC2
Q9GZM8	Nuclear distribution protein nudE-like 1 [OS=Homo sapiens]	7	1.76	2	NDEL1
Q16649	Nuclear factor interleukin-3-regulated protein [OS=Homo sapiens]	2	10.53	1	NFIL3
Q9Y266	Nuclear migration protein nudC [OS=Homo sapiens]	3	5.61	1	NUDC
Q14980	Nuclear mitotic apparatus protein 1 [OS=Homo sapiens]	7	21.91	13	NUMA1
Q8N1F7	Nuclear pore complex protein Nup93 [OS=Homo sapiens]	16	2.41	6	NUP93
P19338	Nucleolin [OS=Homo sapiens]	15	71.34	10	NCL
P06748	Nucleophosmin [OS=Homo sapiens]	18	75.87	4	NPM1
P15531	Nucleoside diphosphate kinase A [OS=Homo sapiens]	34	44.41	5	NME1
P22392	Nucleoside diphosphate kinase B [OS=Homo sapiens]	56	63.07	8	NME2
Q68BL8	Olfactomedin-like protein 2B [OS=Homo sapiens]	5	1.67	2	OLFML2B
Q9NRN5	Olfactomedin-like protein 3 [OS=Homo sapiens]	7	1.61	2	OLFML3
Q8WX93	Palladin [OS=Homo sapiens]	4	14.28	5	PALLD
O95497	Pantetheinase [OS=Homo sapiens]	4	7.35	3	VNN1
Q9BXP8	Pappalysin-2 [OS=Homo sapiens]	2	8.27	1	PAPPA2
Q99497	Parkinson disease protein 7 [OS=Homo sapiens]	56	93.45	7	PARK7
Q53GG5	PDZ and LIM domain protein 3 [OS=Homo sapiens]	13	36.36	2	PDLIM3
Q9NR12	PDZ and LIM domain protein 7 [OS=Homo sapiens]	20	49.19	7	PDLIM7
P23284	Peptidyl-prolyl cis-trans isomerase B [OS=Homo sapiens]	36	77.85	8	PPIB
P62942	Peptidyl-prolyl cis-trans isomerase FKBP1A [OS=Homo sapiens]	63	29.84	4	FKBP1A
Q96BP3	Peptidylprolyl isomerase domain and WD repeat-containing protein 1 [OS=Homo sapiens]	8	4.28	2	PPWD1
Q15063	Periostin [OS=Homo sapiens]	50	892.39	30	POSTN
P41219	Peripherin [OS=Homo sapiens]	7	11.04	4	PRPH
O60437	Periplakin [OS=Homo sapiens]	5	7.3	7	PPL
P32119	Peroxiredoxin-2 [OS=Homo sapiens]	41	61.79	5	PRDX2
P30041	Peroxiredoxin-6 [OS=Homo sapiens]	45	55.87	8	PRDX6
Q03181	Peroxisome proliferator-activated receptor delta [OS=Homo sapiens]	11	1.61	4	PPARD
P30086	Phosphatidylethanolamine-binding protein 1 [OS=Homo sapiens]	41	40.44	5	PEBP1
O14986	Phosphatidylinositol 4-phosphate 5-kinase type-1 beta [OS=Homo sapiens]	6	7.43	3	PIP5K1B
P00558	Phosphoglycerate kinase 1 [OS=Homo sapiens]	53	260.94	17	PGK1
P18669	Phosphoglycerate mutase 1 [OS=Homo sapiens]	37	99.01	8	PGAM1
P14555	Phospholipase A2, membrane associated [OS=Homo sapiens]	13	16.88	2	PLA2G2A
P55058	Phospholipid transfer protein [OS=Homo sapiens]	2	13.28	1	PLTP
Q9Y617	Phosphoserine aminotransferase [OS=Homo sapiens]	18	33.34	5	PSAT1
Q9H5I5	Piezo-type mechanosensitive ion channel component 2 [OS=Homo sapiens]	3	1.62	5	PIEZO2
P36955	Pigment epithelium-derived factor [OS=Homo sapiens]	11	61.28	4	SERPINF1
Q8NHP7	piRNA biogenesis protein EXD1 [OS=Homo sapiens]	9	15.54	3	EXD1
P53801	Pituitary tumor-transforming gene 1 protein-interacting protein [OS=Homo sapiens]	4	1.63	1	PTTG1IP
Q7Z3Z3	Piwi-like protein 3 [OS=Homo sapiens]	1	5.61	1	PIWIL3
P23634	Plasma membrane calcium-transporting ATPase 4 [OS=Homo sapiens]	6	2.32	5	ATP2B4
P05155	Plasma protease C1 inhibitor [OS=Homo sapiens]	10	15.03	5	SERPING1
P00747	Plasminogen [OS=Homo sapiens]	34	206.25	19	PLG
P13796	Plastin-2 [OS=Homo sapiens]	8	2.34	3	LCP1
P13797	Plastin-3 [OS=Homo sapiens]	6	9.67	4	PLS3
Q5SXH7	Pleckstrin homology domain-containing family S member 1 [OS=Homo sapiens]	5	1.62	2	PLEKHS1
Q86SQ0	Pleckstrin homology-like domain family B member 2 [OS=Homo sapiens]	5	4.15	5	PHLDB2
Q15149	Plectin [OS=Homo sapiens]	9	87.49	38	PLEC
Q15365	Poly(rC)-binding protein 1 [OS=Homo sapiens]	16	44.6	4	PCBP1
P98161	Polycystin-1 [OS=Homo sapiens]	1	1.8	3	PKD1
P26599	Polypyrimidine tract-binding protein 1 [OS=Homo sapiens]	22	72.38	7	PTBP1
Q14721	Potassium voltage-gated channel subfamily B member 1 [OS=Homo sapiens]	9	12.86	4	KCNB1
P54707	Potassium-transporting ATPase alpha chain 2 [OS=Homo sapiens]	6	1.91	3	ATP12A
Q6S8J3	POTE ankyrin domain family member E [OS=Homo sapiens]	10	270.8	7	POTEE
P20742	Pregnancy zone protein [OS=Homo sapiens]	4	62.29	4	PZP
P02545	Prelamin-A/C [OS=Homo sapiens]	44	263.88	29	LMNA
Q15751	Probable E3 ubiquitin-protein ligase HERC1 [OS=Homo sapiens]	3	1.78	9	HERC1
Q9H1B7	Probable E3 ubiquitin-protein ligase IRF2BPL [OS=Homo sapiens]	1	1.61	1	IRF2BPL
Q13395	Probable methyltransferase TARBP1 [OS=Homo sapiens]	1	1.6	1	TARBP1
P07737	Profilin-1 [OS=Homo sapiens]	81	95.51	8	PFN1
Q8WUM4	Programmed cell death 6-interacting protein [OS=Homo sapiens]	1	5.05	1	PDCD6IP
P28799	Progranulin [OS=Homo sapiens]	5	2.87	2	GRN
Q99623	Prohibitin-2 [OS=Homo sapiens]	8	10.53	2	PHB2
P51888	Prolargin [OS=Homo sapiens]	23	76.73	7	PRELP
Q9UQ80	Proliferation-associated protein 2G4 [OS=Homo sapiens]	3	7.84	1	PA2G4
E7EW31	Proline-rich basic protein 1 [OS=Homo sapiens]	4	7.06	2	PROB1
Q32P28	Prolyl 3-hydroxylase 1 [OS=Homo sapiens]	8	2.57	3	P3H1
Q9H6Z9	Prolyl hydroxylase EGLN3 [OS=Homo sapiens]	11	1.71	2	EGLN3
P07602	Prosaposin [OS=Homo sapiens]	20	56.09	10	PSAP
Q15185	Prostaglandin E synthase 3 [OS=Homo sapiens]	16	2.35	2	PTGES3
Q06323	Proteasome activator complex subunit 1 [OS=Homo sapiens]	12	9.52	3	PSME1
Q92530	Proteasome inhibitor PI31 subunit [OS=Homo sapiens]	20	5.27	2	PSMF1
P25787	Proteasome subunit alpha type-2 [OS=Homo sapiens]	5	2.3	1	PSMA2
P25788	Proteasome subunit alpha type-3 [OS=Homo sapiens]	5	5.74	1	PSMA3
P25789	Proteasome subunit alpha type-4 [OS=Homo sapiens]	12	18.33	2	PSMA4
P28066	Proteasome subunit alpha type-5 [OS=Homo sapiens]	20	20.56	3	PSMA5
P60900	Proteasome subunit alpha type-6 [OS=Homo sapiens]	15	14.56	3	PSMA6
O14818	Proteasome subunit alpha type-7 [OS=Homo sapiens]	31	24.46	5	PSMA7
P20618	Proteasome subunit beta type-1 [OS=Homo sapiens]	15	1.92	2	PSMB1
P49721	Proteasome subunit beta type-2 [OS=Homo sapiens]	10	19.93	2	PSMB2
P49720	Proteasome subunit beta type-3 [OS=Homo sapiens]	16	3.59	2	PSMB3
P28074	Proteasome subunit beta type-5 [OS=Homo sapiens]	22	3.96	2	PSMB5
Q7Z5M8	Protein ABHD12B [OS=Homo sapiens]	2	21.92	1	ABHD12B
P55198	Protein AF-17 [OS=Homo sapiens]	9	2.02	5	MLLT6
P02760	Protein AMBP [OS=Homo sapiens]	18	125.77	5	AMBP
Q9UPA5	Protein bassoon [OS=Homo sapiens]	1	1.7	5	BSN
O60888	Protein CutA [OS=Homo sapiens]	8	16.78	1	CUTA
Q9P219	Protein Daple [OS=Homo sapiens]	3	10.84	6	CCDC88C
P07237	Protein disulfide-isomerase [OS=Homo sapiens]	31	117.2	14	P4HB
P30101	Protein disulfide-isomerase A3 [OS=Homo sapiens]	39	125.51	16	PDIA3
P13667	Protein disulfide-isomerase A4 [OS=Homo sapiens]	27	95.87	12	PDIA4
Q14554	Protein disulfide-isomerase A5 [OS=Homo sapiens]	11	5.04	4	PDIA5
Q15084	Protein disulfide-isomerase A6 [OS=Homo sapiens]	18	90.33	6	PDIA6
Q8TAY7	Protein FAM110D [OS=Homo sapiens]	10	1.66	2	FAM110D
Q9NWS6	Protein FAM118A [OS=Homo sapiens]	3	1.63	1	FAM118A
Q96LP2	Protein FAM81B [OS=Homo sapiens]	13	1.62	3	FAM81B
Q68CZ1	Protein fantom [OS=Homo sapiens]	4	1.77	4	RPGRIP1L
Q05513	Protein kinase C zeta type [OS=Homo sapiens]	8	2.55	2	PRKCZ
Q96GY3	Protein lin-37 homolog [OS=Homo sapiens]	12	1.67	2	LIN37
Q16821	Protein phosphatase 1 regulatory subunit 3A [OS=Homo sapiens]	4	6.99	4	PPP1R3A
Q15435	Protein phosphatase 1 regulatory subunit 7 [OS=Homo sapiens]	9	1.69	2	PPP1R7
Q76I76	Protein phosphatase Slingshot homolog 2 [OS=Homo sapiens]	2	1.63	2	SSH2
Q9Y6V0	Protein piccolo [OS=Homo sapiens]	2	30.64	8	PCLO
Q14690	Protein RRP5 homolog [OS=Homo sapiens]	4	1.62	6	PDCD11
P23297	Protein S100-A1 [OS=Homo sapiens]	16	14.04	1	S100A1
P60903	Protein S100-A10 [OS=Homo sapiens]	51	24.85	5	S100A10
P31949	Protein S100-A11 [OS=Homo sapiens]	64	79.38	5	S100A11
Q99584	Protein S100-A13 [OS=Homo sapiens]	11	9.09	1	S100A13
P26447	Protein S100-A4 [OS=Homo sapiens]	39	4.19	6	S100A4
P06703	Protein S100-A6 [OS=Homo sapiens]	74	102.65	6	S100A6
P05109	Protein S100-A8 [OS=Homo sapiens]	60	40.39	7	S100A8
P06702	Protein S100-A9 [OS=Homo sapiens]	66	66.35	6	S100A9
P25815	Protein S100-P [OS=Homo sapiens]	49	76.06	4	S100P
Q01105	Protein SET [OS=Homo sapiens]	23	73.96	5	SET
P0DME0	Protein SETSIP [OS=Homo sapiens]	14	34.17	4	SETSIP
Q13796	Protein Shroom2 [OS=Homo sapiens]	3	2.05	3	SHROOM2
Q92734	Protein TFG [OS=Homo sapiens]	7	15.56	2	TFG
Q8NB66	Protein unc-13 homolog C [OS=Homo sapiens]	2	1.64	3	UNC13C
Q70YC5	Protein ZNF365 [OS=Homo sapiens]	7	9.75	2	ZNF365
P21980	Protein-glutamine gamma-glutamyltransferase 2 [OS=Homo sapiens]	9	28.19	5	TGM2
Q96PF1	Protein-glutamine gamma-glutamyltransferase Z [OS=Homo sapiens]	6	1.61	3	TGM7
P00734	Prothrombin [OS=Homo sapiens]	9	32.08	5	F2
Q9Y5H3	Protocadherin gamma-A10 [OS=Homo sapiens]	1	5.05	1	PCDHGA10
Q9UN71	Protocadherin gamma-B4 [OS=Homo sapiens]	1	1.71	1	PCDHGB4
Q9Y5G0	Protocadherin gamma-B5 [OS=Homo sapiens]	1	12.65	2	PCDHGB5
Q08174	Protocadherin-1 [OS=Homo sapiens]	4	10.21	2	PCDH1
O60245	Protocadherin-7 [OS=Homo sapiens]	4	2.68	3	PCDH7
Q9HC56	Protocadherin-9 [OS=Homo sapiens]	7	3.17	3	PCDH9
P55786	Puromycin-sensitive aminopeptidase [OS=Homo sapiens]	5	5.69	3	NPEPPS
Q9NQ39	Putative 40S ribosomal protein S10-like [OS=Homo sapiens]	18	1.6	2	RPS10P5
A6NMY6	Putative annexin A2-like protein [OS=Homo sapiens]	55	169.18	15	ANXA2P2
Q58FG1	Putative heat shock protein HSP 90-alpha A4 [OS=Homo sapiens]	5	35.87	2	HSP90AA4P
Q58FG0	Putative heat shock protein HSP 90-alpha A5 [OS=Homo sapiens]	15	42.72	5	HSP90AA5P
Q58FF8	Putative heat shock protein HSP 90-beta 2 [OS=Homo sapiens]	19	48.06	7	HSP90AB2P
Q58FF7	Putative heat shock protein HSP 90-beta-3 [OS=Homo sapiens]	20	69.59	11	HSP90AB3P
Q9C0F0	Putative Polycomb group protein ASXL3 [OS=Homo sapiens]	4	5.05	4	ASXL3
Q8NFI4	Putative protein FAM10A5 [OS=Homo sapiens]	6	1.85	3	ST13P5
Q9Y383	Putative RNA-binding protein Luc7-like 2 [OS=Homo sapiens]	8	3.99	2	LUC7L2
Q5JXB2	Putative ubiquitin-conjugating enzyme E2 N-like [OS=Homo sapiens]	24	13.42	3	UBE2NL
Q9Y6Z5	Putative uncharacterized protein AFDN-DT [OS=Homo sapiens]	6	1.6	1	AFDN-DT
Q8TAF5	Putative uncharacterized protein LQK1 [OS=Homo sapiens]	13	7.14	1	FLVCR1-DT
P14618	Pyruvate kinase PKM [OS=Homo sapiens]	56	325.04	24	PKM
P31150	Rab GDP dissociation inhibitor alpha [OS=Homo sapiens]	17	46.87	5	GDI1
P50395	Rab GDP dissociation inhibitor beta [OS=Homo sapiens]	40	136.03	13	GDI2
Q96B01	RAD51-associated protein 1 [OS=Homo sapiens]	2	1.65	1	RAD51AP1
P43487	Ran-specific GTPase-activating protein [OS=Homo sapiens]	5	5.88	1	RANBP1
P46940	Ras GTPase-activating-like protein IQGAP1 [OS=Homo sapiens]	14	117.74	15	IQGAP1
Q15404	Ras suppressor protein 1 [OS=Homo sapiens]	18	7.68	5	RSU1
P60763	Ras-related C3 botulinum toxin substrate 3 [OS=Homo sapiens]	19	14.59	4	RAC3
P61026	Ras-related protein Rab-10 [OS=Homo sapiens]	21	23.1	4	RAB10
P62491	Ras-related protein Rab-11A [OS=Homo sapiens]	10	17.32	2	RAB11A
P51153	Ras-related protein Rab-13 [OS=Homo sapiens]	10	8.39	2	RAB13
P61106	Ras-related protein Rab-14 [OS=Homo sapiens]	11	14.71	3	RAB14
P62820	Ras-related protein Rab-1A [OS=Homo sapiens]	18	23.1	3	RAB1A
Q9ULC3	Ras-related protein Rab-23 [OS=Homo sapiens]	8	3.34	2	RAB23
P61019	Ras-related protein Rab-2A [OS=Homo sapiens]	10	2.54	2	RAB2A
Q96AX2	Ras-related protein Rab-37 [OS=Homo sapiens]	24	14.71	3	RAB37
Q14964	Ras-related protein Rab-39A [OS=Homo sapiens]	8	14.71	2	RAB39A
Q96DA2	Ras-related protein Rab-39B [OS=Homo sapiens]	15	14.71	2	RAB39B
Q96E17	Ras-related protein Rab-3C [OS=Homo sapiens]	13	14.71	2	RAB3C
Q96S21	Ras-related protein Rab-40C [OS=Homo sapiens]	7	12.57	2	RAB40C
Q86YS6	Ras-related protein Rab-43 [OS=Homo sapiens]	22	14.71	3	RAB43
P61006	Ras-related protein Rab-8A [OS=Homo sapiens]	27	23.1	5	RAB8A
Q92930	Ras-related protein Rab-8B [OS=Homo sapiens]	22	23.1	4	RAB8B
P61224	Ras-related protein Rap-1b [OS=Homo sapiens]	34	15.63	5	RAP1B
P63244	Receptor of activated protein C kinase 1 [OS=Homo sapiens]	4	12.06	2	RACK1
Q15493	Regucalcin [OS=Homo sapiens]	6	1.65	2	RGN
P49758	Regulator of G-protein signaling 6 [OS=Homo sapiens]	4	1.69	2	RGS6
Q9HAU5	Regulator of nonsense transcripts 2 [OS=Homo sapiens]	3	1.84	3	UPF2
Q8N122	Regulatory-associated protein of mTOR [OS=Homo sapiens]	3	3.25	3	RPTOR
Q96T23	Remodeling and spacing factor 1 [OS=Homo sapiens]	6	11.42	7	RSF1
Q96D15	Reticulocalbin-3 [OS=Homo sapiens]	8	14.55	2	RCN3
Q8NFJ5	Retinoic acid-induced protein 3 [OS=Homo sapiens]	6	25.8	2	GPRC5A
P52565	Rho GDP-dissociation inhibitor 1 [OS=Homo sapiens]	24	17.33	2	ARHGDIA
Q13464	Rho-associated protein kinase 1 [OS=Homo sapiens]	9	1.68	10	ROCK1
O94955	Rho-related BTB domain-containing protein 3 [OS=Homo sapiens]	7	6.55	4	RHOBTB3
Q9NRR4	Ribonuclease 3 [OS=Homo sapiens]	2	12.66	3	DROSHA
Q5TBB1	Ribonuclease H2 subunit B [OS=Homo sapiens]	4	10.92	1	RNASEH2B
P13489	Ribonuclease inhibitor [OS=Homo sapiens]	6	8.2	2	RNH1
O00584	Ribonuclease T2 [OS=Homo sapiens]	19	42.75	4	RNASET2
Q01844	RNA-binding protein EWS [OS=Homo sapiens]	7	9.16	4	EWSR1
Q5TZA2	Rootletin [OS=Homo sapiens]	3	6.86	6
Q92622	Run domain Beclin-1-interacting and cysteine-rich domain-containing protein [OS=Homo sapiens]	2	4.85	2	RUBCN
Q9NZJ4	Sacsin [OS=Homo sapiens]	4	1.66	12	SACS
Q14BN4	Sarcolemmal membrane-associated protein [OS=Homo sapiens]	14	63.64	10	SLMAP
P16615	Sarcoplasmic/endoplasmic reticulum calcium ATPase 2 [OS=Homo sapiens]	3	2.87	2	ATP2A2
Q93084	Sarcoplasmic/endoplasmic reticulum calcium ATPase 3 [OS=Homo sapiens]	4	2.87	3	ATP2A3
Q15468	SCL-interrupting locus protein [OS=Homo sapiens]	1	3.33	1	STIL
Q6P3W7	SCY1-like protein 2 [OS=Homo sapiens]	9	25.72	4	SCYL2
Q15019	Septin-2 [OS=Homo sapiens]	9	11	3	SEPTIN2
Q14141	Septin-6 [OS=Homo sapiens]	8	1.64	4	SEPTIN6
Q16181	Septin-7 [OS=Homo sapiens]	8	3.34	3	SEPTIN7
Q92599	Septin-8 [OS=Homo sapiens]	12	1.64	5	SEPTIN8
Q92743	Serine protease HTRA1 [OS=Homo sapiens]	2	1.85	1	HTRA1
P00995	Serine protease inhibitor Kazal-type 1 [OS=Homo sapiens]	41	42.67	2	SPINK1
Q9NYY3	Serine/threonine-protein kinase PLK2 [OS=Homo sapiens]	4	1.75	2	PLK2
Q96J92	Serine/threonine-protein kinase WNK4 [OS=Homo sapiens]	5	10.04	4	WNK4
P30153	Serine/threonine-protein phosphatase 2A 65 kDa regulatory subunit A alpha isoform [OS=Homo sapiens]	2	5.4	1	PPP2R1A
P50454	Serpin H1 [OS=Homo sapiens]	6	1.74	2	SERPINH1
P02743	Serum amyloid P-component [OS=Homo sapiens]	17	24.57	4	APCS
P04278	Sex hormone-binding globulin [OS=Homo sapiens]	4	20.28	1	SHBG
Q9UQQ2	SH2B adapter protein 3 [OS=Homo sapiens]	5	3.36	3	SH2B3
Q9H299	SH3 domain-binding glutamic acid-rich-like protein 3 [OS=Homo sapiens]	19	25.75	2	SH3BGRL3
Q9Y210	Short transient receptor potential channel 6 [OS=Homo sapiens]	5	3.65	3	TRPC6
Q5T5P2	Sickle tail protein homolog [OS=Homo sapiens]	6	7.3	9	KIAA1217
P49458	Signal recognition particle 9 kDa protein [OS=Homo sapiens]	13	10.69	1	SRP9
O75886	Signal transducing adapter molecule 2 [OS=Homo sapiens]	2	3.26	1	STAM2
Q04837	Single-stranded DNA-binding protein, mitochondrial [OS=Homo sapiens]	42	24.01	5	SSBP1
P62308	Small nuclear ribonucleoprotein G [OS=Homo sapiens]	22	1.93	2	SNRPG
P62316	Small nuclear ribonucleoprotein Sm D2 [OS=Homo sapiens]	25	6.14	3	SNRPD2
P62318	Small nuclear ribonucleoprotein Sm D3 [OS=Homo sapiens]	15	12.61	2	SNRPD3
Q6EEV6	Small ubiquitin-related modifier 4 [OS=Homo sapiens]	13	17.08	1
Q13126	S-methyl-5'-thioadenosine phosphorylase [OS=Homo sapiens]	18	8.07	3	MTAP
P53814	Smoothelin [OS=Homo sapiens]	8	21.28	6	SMTN
P05023	Sodium/potassium-transporting ATPase subunit alpha-1 [OS=Homo sapiens]	9	21.1	6	ATP1A1
P50993	Sodium/potassium-transporting ATPase subunit alpha-2 [OS=Homo sapiens]	4	15.22	3	ATP1A2
P13637	Sodium/potassium-transporting ATPase subunit alpha-3 [OS=Homo sapiens]	10	21.1	6	ATP1A3
Q16348	Solute carrier family 15 member 2 [OS=Homo sapiens]	2	3.31	1	SLC15A2
Q8TCC7	Solute carrier family 22 member 8 [OS=Homo sapiens]	1	10.19	1	SLC22A8
Q8IVN8	Somatomedin-B and thrombospondin type-1 domain-containing protein [OS=Homo sapiens]	11	10.79	2	SBSPON
Q9BX66	Sorbin and SH3 domain-containing protein 1 [OS=Homo sapiens]	6	5.1	5	SORBS1
Q00796	Sorbitol dehydrogenase [OS=Homo sapiens]	11	2.87	2	SORD
Q15036	Sorting nexin-17 [OS=Homo sapiens]	1	1.67	1	SNX17
P09486	SPARC [OS=Homo sapiens]	5	4.37	1	SPARC
Q96JI7	Spatacsin [OS=Homo sapiens]	2	6.85	5	SPG11
Q13813	Spectrin alpha chain, non-erythrocytic 1 [OS=Homo sapiens]	7	12.38	14	SPTAN1
Q01082	Spectrin beta chain, non-erythrocytic 1 [OS=Homo sapiens]	12	53.89	18	SPTBN1
Q9H254	Spectrin beta chain, non-erythrocytic 4 [OS=Homo sapiens]	3	6.06	7	SPTBN4
Q9NRC6	Spectrin beta chain, non-erythrocytic 5 [OS=Homo sapiens]	4	3.41	12	SPTBN5
P21453	Sphingosine 1-phosphate receptor 1 [OS=Homo sapiens]	3	8.19	1	S1PR1
P26368	Splicing factor U2AF 65 kDa subunit [OS=Homo sapiens]	10	24.46	3	U2AF2
Q6ZMY3	SPOC domain-containing protein 1 [OS=Homo sapiens]	3	1.75	2	SPOCD1
P08686	Steroid 21-hydroxylase [OS=Homo sapiens]	3	1.89	1	CYP21A2
Q02318	Sterol 26-hydroxylase, mitochondrial [OS=Homo sapiens]	4	12.31	2	CYP27A1
P38646	Stress-70 protein, mitochondrial [OS=Homo sapiens]	4	4	2	HSPA9
P31948	Stress-induced-phosphoprotein 1 [OS=Homo sapiens]	23	19.7	11	STIP1
A6NHR9	Structural maintenance of chromosomes flexible hinge domain-containing protein 1 [OS=Homo sapiens]	2	4.35	3	SMCHD1
Q14683	Structural maintenance of chromosomes protein 1A [OS=Homo sapiens]	7	1.61	7	SMC1A
P31040	Succinate dehydrogenase [ubiquinone] flavoprotein subunit, mitochondrial [OS=Homo sapiens]	4	4.88	2	SDHA
O00391	Sulfhydryl oxidase 1 [OS=Homo sapiens]	18	93.5	11	QSOX1
O75897	Sulfotransferase 1C4 [OS=Homo sapiens]	7	3.22	2	SULT1C4
Q92797	Symplekin [OS=Homo sapiens]	5	2.05	4	SYMPK
Q99536	Synaptic vesicle membrane protein VAT-1 homolog [OS=Homo sapiens]	4	3.42	1	VAT1
P18827	Syndecan-1 [OS=Homo sapiens]	9	15.04	2	SDC1
P31431	Syndecan-4 [OS=Homo sapiens]	13	11.25	2	SDC4
O00560	Syntenin-1 [OS=Homo sapiens]	17	9.12	3	SDCBP
Q9H190	Syntenin-2 [OS=Homo sapiens]	3	9.27	1	SDCBP2
Q9Y490	Talin-1 [OS=Homo sapiens]	23	311.04	40	TLN1
Q9Y4G6	Talin-2 [OS=Homo sapiens]	2	11.72	5	TLN2
Q7Z7G0	Target of Nesh-SH3 [OS=Homo sapiens]	2	13.76	2	ABI3BP
P48643	T-complex protein 1 subunit epsilon [OS=Homo sapiens]	13	2.53	5	CCT5
P49368	T-complex protein 1 subunit gamma [OS=Homo sapiens]	5	2.59	2	CCT3
P40227	T-complex protein 1 subunit zeta [OS=Homo sapiens]	7	3.06	3	CCT6A
Q63HK5	Teashirt homolog 3 [OS=Homo sapiens]	6	3.24	4	TSHZ3
O14746	Telomerase reverse transcriptase [OS=Homo sapiens]	1	3.94	1	TERT
P24821	Tenascin [OS=Homo sapiens]	48	1362.07	66	TNC
P22105	Tenascin-X [OS=Homo sapiens]	10	96.95	23	TNXB
Q9HBL0	Tensin-1 [OS=Homo sapiens]	3	14.72	3	TNS1
Q9UGI8	Testin [OS=Homo sapiens]	10	44.69	4	TES
Q9NXF1	Testis-expressed protein 10 [OS=Homo sapiens]	3	1.82	3	TEX10
Q6SA08	Testis-specific serine/threonine-protein kinase 4 [OS=Homo sapiens]	11	13.77	5	TSSK4
Q9H2G4	Testis-specific Y-encoded-like protein 2 [OS=Homo sapiens]	1	14.78	1	TSPYL2
P05452	Tetranectin [OS=Homo sapiens]	23	78.42	3	CLEC3B
O60635	Tetraspanin-1 [OS=Homo sapiens]	5	27.46	1	TSPAN1
P19075	Tetraspanin-8 [OS=Homo sapiens]	25	44.28	4	TSPAN8
Q8NBS9	Thioredoxin domain-containing protein 5 [OS=Homo sapiens]	13	34.85	4	TXNDC5
Q16881	Thioredoxin reductase 1, cytoplasmic [OS=Homo sapiens]	11	23.98	4	TXNRD1
P30048	Thioredoxin-dependent peroxide reductase, mitochondrial [OS=Homo sapiens]	17	17.06	4	PRDX3
P07996	Thrombospondin-1 [OS=Homo sapiens]	16	86.45	14	THBS1
P35443	Thrombospondin-4 [OS=Homo sapiens]	5	70.75	4	THBS4
O00142	Thymidine kinase 2, mitochondrial [OS=Homo sapiens]	3	7.36	1	TK2
P63313	Thymosin beta-10 [OS=Homo sapiens]	50	17.36	2	TMSB10
P62328	Thymosin beta-4 [OS=Homo sapiens]	43	5.57	2	TMSB4X
Q15643	Thyroid receptor-interacting protein 11 [OS=Homo sapiens]	5	1.63	11	TRIP11
P05543	Thyroxine-binding globulin [OS=Homo sapiens]	12	55.85	5	SERPINA7
P48307	Tissue factor pathway inhibitor 2 [OS=Homo sapiens]	8	2.01	1	TFPI2
Q9Y4F4	TOG array regulator of axonemal microtubules protein 1 [OS=Homo sapiens]	4	3.21	5	TOGARAM1
Q9UPV9	Trafficking kinesin-binding protein 1 [OS=Homo sapiens]	7	12.47	6	TRAK1
Q96Q05	Trafficking protein particle complex subunit 9 [OS=Homo sapiens]	6	11.53	4	TRAPPC9
P37837	Transaldolase [OS=Homo sapiens]	20	80.07	7	TALDO1
O00267	Transcription elongation factor SPT5 [OS=Homo sapiens]	1	1.77	1	SUPT5H
P15923	Transcription factor E2-alpha [OS=Homo sapiens]	10	2.83	3	TCF3
Q8TDD2	Transcription factor Sp7 [OS=Homo sapiens]	10	1.64	2	SP7
Q04724	Transducin-like enhancer protein 1 [OS=Homo sapiens]	1	1.67	1	TLE1
Q15582	Transforming growth factor-beta-induced protein ig-h3 [OS=Homo sapiens]	76	1125.01	35	TGFBI
Q01995	Transgelin [OS=Homo sapiens]	57	133.77	10	TAGLN
P37802	Transgelin-2 [OS=Homo sapiens]	63	79.68	11	TAGLN2
P55072	Transitional endoplasmic reticulum ATPase [OS=Homo sapiens]	34	146.24	19	VCP
P29401	Transketolase [OS=Homo sapiens]	46	213.76	17	TKT
P13693	Translationally-controlled tumor protein [OS=Homo sapiens]	32	2.89	2	TPT1
P02766	Transthyretin [OS=Homo sapiens]	4	10.86	1	TTR
Q07654	Trefoil factor 3 [OS=Homo sapiens]	7	1.66	1
P40939	Trifunctional enzyme subunit alpha, mitochondrial [OS=Homo sapiens]	8	11.82	4	HADHA
Q9H2D6	TRIO and F-actin-binding protein [OS=Homo sapiens]	4	1.63	8	TRIOBP
P60174	Triosephosphate isomerase [OS=Homo sapiens]	81	300.74	14	TPI1
O75962	Triple functional domain protein [OS=Homo sapiens]	2	4.38	3	TRIO
P09493	Tropomyosin alpha-1 chain [OS=Homo sapiens]	29	79.2	12	TPM1
P06753	Tropomyosin alpha-3 chain [OS=Homo sapiens]	34	94.61	13	TPM3
P67936	Tropomyosin alpha-4 chain [OS=Homo sapiens]	48	130.66	15	TPM4
P07951	Tropomyosin beta chain [OS=Homo sapiens]	33	82.92	13	TPM2
P23381	Tryptophan--tRNA ligase, cytoplasmic [OS=Homo sapiens]	5	23.51	2	WARS1
A6NHL2	Tubulin alpha chain-like 3 [OS=Homo sapiens]	7	15.04	3	TUBAL3
Q71U36	Tubulin alpha-1A chain [OS=Homo sapiens]	39	157.52	13	TUBA1A
P0DPH7	Tubulin alpha-3C chain [OS=Homo sapiens]	34	127.53	11	TUBA3C
P68366	Tubulin alpha-4A chain [OS=Homo sapiens]	30	100.89	10	TUBA4A
P07437	Tubulin beta chain [OS=Homo sapiens]	55	177.88	16	TUBB
P68371	Tubulin beta-4B chain [OS=Homo sapiens]	49	160.64	15	TUBB4B
Q9BUF5	Tubulin beta-6 chain [OS=Homo sapiens]	18	19.25	6	TUBB6
Q9BW30	Tubulin polymerization-promoting protein family member 3 [OS=Homo sapiens]	9	2.04	1	TPPP3
Q9GZM7	Tubulointerstitial nephritis antigen-like [OS=Homo sapiens]	16	15.35	5	TINAGL1
Q8NAT2	Tudor domain-containing protein 5 [OS=Homo sapiens]	2	3.37	2	TDRD5
Q9NP84	Tumor necrosis factor receptor superfamily member 12A [OS=Homo sapiens]	26	12.35	2	TNFRSF12A
P55327	Tumor protein D52 [OS=Homo sapiens]	7	1.97	1	TPD52
Q6IBS0	Twinfilin-2 [OS=Homo sapiens]	4	2.04	1	TWF2
O60674	Tyrosine-protein kinase JAK2 [OS=Homo sapiens]	1	1.77	2	JAK2
Q96DC9	Ubiquitin thioesterase OTUB2 [OS=Homo sapiens]	11	1.66	2	OTUB2
Q8NBM4	Ubiquitin-associated domain-containing protein 2 [OS=Homo sapiens]	4	12.25	2	UBAC2
P61077	Ubiquitin-conjugating enzyme E2 D3 [OS=Homo sapiens]	7	1.68	1	UBE2D3
A0A1B0GUS4	Ubiquitin-conjugating enzyme E2 L5 [OS=Homo sapiens]	19	22.26	2	UBE2L5
P61088	Ubiquitin-conjugating enzyme E2 N [OS=Homo sapiens]	26	24.73	4	UBE2N
Q13404	Ubiquitin-conjugating enzyme E2 variant 1 [OS=Homo sapiens]	27	25	4	UBE2V1
P61960	Ubiquitin-fold modifier 1 [OS=Homo sapiens]	51	9.93	2	UFM1
Q8N7F7	Ubiquitin-like protein 4B [OS=Homo sapiens]	7	1.79	2	UBL4B
Q6BDS2	UHRF1-binding protein 1 [OS=Homo sapiens]	2	8.91	3	UHRF1BP1
Q8TAL5	Uncharacterized protein C9orf43 [OS=Homo sapiens]	2	5.1	1	C9orf43
Q6ZU52	Uncharacterized protein KIAA0408 [OS=Homo sapiens]	4	3.47	2	KIAA0408
Q9BY89	Uncharacterized protein KIAA1671 [OS=Homo sapiens]	5	6.49	6	KIAA1671
O00159	Unconventional myosin-Ic [OS=Homo sapiens]	7	9.01	5	MYO1C
P46939	Utrophin [OS=Homo sapiens]	4	7.92	9	UTRN
Q96QK1	Vacuolar protein sorting-associated protein 35 [OS=Homo sapiens]	3	1.95	2	VPS35
O95498	Vascular non-inflammatory molecule 2 [OS=Homo sapiens]	3	12.45	1	VNN2
Q6EMK4	Vasorin [OS=Homo sapiens]	1	1.65	1	VASN
P13611	Versican core protein [OS=Homo sapiens]	7	151.98	17	VCAN
Q12981	Vesicle transport protein SEC20 [OS=Homo sapiens]	8	5.09	2	BNIP1
P08670	Vimentin [OS=Homo sapiens]	47	251.35	22	VIM
P18206	Vinculin [OS=Homo sapiens]	50	575.22	49	VCL
P02774	Vitamin D-binding protein [OS=Homo sapiens]	32	288.44	13	GC
P07225	Vitamin K-dependent protein S [OS=Homo sapiens]	8	8.09	3	PROS1
P04004	Vitronectin [OS=Homo sapiens]	21	107.39	9	VTN
P21796	Voltage-dependent anion-selective channel protein 1 [OS=Homo sapiens]	6	11.25	2	VDAC1
Q9Y277	Voltage-dependent anion-selective channel protein 3 [OS=Homo sapiens]	8	3.72	2	VDAC3
P04275	von Willebrand factor [OS=Homo sapiens]	2	10.26	5	VWF
Q6PCB0	von Willebrand factor A domain-containing protein 1 [OS=Homo sapiens]	8	5.3	2	VWA1
Q8IZQ1	WD repeat and FYVE domain-containing protein 3 [OS=Homo sapiens]	2	1.9	5	WDFY3
Q9Y484	WD repeat domain phosphoinositide-interacting protein 4 [OS=Homo sapiens]	3	1.62	1	WDR45
O75083	WD repeat-containing protein 1 [OS=Homo sapiens]	3	12.41	2	WDR1
A4UGR9	Xin actin-binding repeat-containing protein 2 [OS=Homo sapiens]	4	10.22	10	XIRP2
P13010	X-ray repair cross-complementing protein 5 [OS=Homo sapiens]	12	11.2	5	XRCC5
P12956	X-ray repair cross-complementing protein 6 [OS=Homo sapiens]	13	4.54	8	XRCC6
P67809	Y-box-binding protein 1 [OS=Homo sapiens]	15	24.8	3	YBX1
Q8IZ26	Zinc finger protein 34 [OS=Homo sapiens]	13	13.47	3	ZNF34
O60765	Zinc finger protein 354A [OS=Homo sapiens]	5	2.08	3	ZNF354A
Q9C0D4	Zinc finger protein 518B [OS=Homo sapiens]	4	11.4	3	ZNF518B
O15090	Zinc finger protein 536 [OS=Homo sapiens]	3	2.15	2	ZNF536
E7ETH6	Zinc finger protein 587B [OS=Homo sapiens]	4	1.62	2	ZNF587B
Q9ULD9	Zinc finger protein 608 [OS=Homo sapiens]	10	2.06	8	ZNF608
Q969S3	Zinc finger protein 622 [OS=Homo sapiens]	6	3.83	3	ZNF622
O43361	Zinc finger protein 749 [OS=Homo sapiens]	2	3.38	2	ZNF749
Q6ZN30	Zinc finger protein basonuclin-2 [OS=Homo sapiens]	2	1.64	2	BNC2
Q9UKY1	Zinc fingers and homeoboxes protein 1 [OS=Homo sapiens]	4	2.04	2	ZHX1
P25311	Zinc-alpha-2-glycoprotein [OS=Homo sapiens]	23	48.19	5	AZGP1
Q15942	Zyxin [OS=Homo sapiens]	5	14.6	2	ZYX

## Sheet: RM EV_Surnatants
List of proteins identified in RM_EV_surnatants
Accession	Description	Coverage [%]	Score Sequest HT: Sequest HT	# Peptides (by Search Engine): Sequest HT	Gene Symbol
P35749	Myosin-11 [OS=Homo sapiens]	54	2384.18	121	MYH11
P98160	Basement membrane-specific heparan sulfate proteoglycan core protein [OS=Homo sapiens]	53	1731.72	139	HSPG2
P21333	Filamin-A [OS=Homo sapiens]	57	1496.02	105	FLNA
P02751	Fibronectin [OS=Homo sapiens]	47	1445.43	73	FN1
P35555	Fibrillin-1 [OS=Homo sapiens]	41	1387.62	89	FBN1
P35579	Myosin-9 [OS=Homo sapiens]	49	1286.63	89	MYH9
Q02817	Mucin-2 [OS=Homo sapiens]	17	1220.79	65	MUC2
P12111	Collagen alpha-3(VI) chain [OS=Homo sapiens]	29	956.53	77	COL6A3
P24821	Tenascin [OS=Homo sapiens]	44	781.09	60	TNC
Q14315	Filamin-C [OS=Homo sapiens]	45	777.94	89	FLNC
P12814	Alpha-actinin-1 [OS=Homo sapiens]	52	668.37	40	ACTN1
O43707	Alpha-actinin-4 [OS=Homo sapiens]	63	663.93	45	ACTN4
Q15582	Transforming growth factor-beta-induced protein ig-h3 [OS=Homo sapiens]	71	627.05	34	TGFBI
P63267	Actin, gamma-enteric smooth muscle [OS=Homo sapiens]	63	590.76	19	ACTG2
Q15063	Periostin [OS=Homo sapiens]	52	585.23	32	POSTN
Q99715	Collagen alpha-1(XII) chain [OS=Homo sapiens]	34	558.28	68	COL12A1
P05783	Keratin, type I cytoskeletal 18 [OS=Homo sapiens]	73	547.12	32	KRT18
P68133	Actin, alpha skeletal muscle [OS=Homo sapiens]	63	536.13	19	ACTA1
P02452	Collagen alpha-1(I) chain [OS=Homo sapiens]	42	497.47	44
O00468	Agrin [OS=Homo sapiens]	34	485.31	47	AGRN
P23142	Fibulin-1 [OS=Homo sapiens]	43	468.96	21	FBLN1
P08123	Collagen alpha-2(I) chain [OS=Homo sapiens]	34	458.93	30	COL1A2
P06733	Alpha-enolase [OS=Homo sapiens]	71	447.97	25	ENO1
P18206	Vinculin [OS=Homo sapiens]	52	436.85	49	VCL
P04075	Fructose-bisphosphate aldolase A [OS=Homo sapiens]	74	420.39	22	ALDOA
P01024	Complement C3 [OS=Homo sapiens]	19	392.06	26	C3
P17661	Desmin [OS=Homo sapiens]	58	364.48	28	DES
P12109	Collagen alpha-1(VI) chain [OS=Homo sapiens]	30	354.12	23	COL6A1
P14618	Pyruvate kinase PKM [OS=Homo sapiens]	65	339.24	27	PKM
P11142	Heat shock cognate 71 kDa protein [OS=Homo sapiens]	51	326.44	27	HSPA8
P11047	Laminin subunit gamma-1 [OS=Homo sapiens]	36	321.12	43	LAMC1
P01009	Alpha-1-antitrypsin [OS=Homo sapiens]	64	310.23	19	SERPINA1
P08670	Vimentin [OS=Homo sapiens]	45	302.94	22	VIM
P00558	Phosphoglycerate kinase 1 [OS=Homo sapiens]	54	290.2	19	PGK1
P07355	Annexin A2 [OS=Homo sapiens]	61	290.19	21	ANXA2
Q08380	Galectin-3-binding protein [OS=Homo sapiens]	35	289.93	15	LGALS3BP
P02675	Fibrinogen beta chain [OS=Homo sapiens]	57	274.46	20	FGB
P07996	Thrombospondin-1 [OS=Homo sapiens]	32	272.49	30	THBS1
P02774	Vitamin D-binding protein [OS=Homo sapiens]	16	270.96	8	GC
P04406	Glyceraldehyde-3-phosphate dehydrogenase [OS=Homo sapiens]	56	263.56	15	GAPDH
Q9Y490	Talin-1 [OS=Homo sapiens]	22	263.39	40	TLN1
P08238	Heat shock protein HSP 90-beta [OS=Homo sapiens]	43	257.11	26	HSP90AB1
P35580	Myosin-10 [OS=Homo sapiens]	21	253.2	36	MYH10
P60174	Triosephosphate isomerase [OS=Homo sapiens]	70	253.18	14	TPI1
Q12805	EGF-containing fibulin-like extracellular matrix protein 1 [OS=Homo sapiens]	45	237.13	16	EFEMP1
P10809	60 kDa heat shock protein, mitochondrial [OS=Homo sapiens]	39	233.73	15	HSPD1
P06744	Glucose-6-phosphate isomerase [OS=Homo sapiens]	43	225.42	20	GPI
P63104	14-3-3 protein zeta/delta [OS=Homo sapiens]	57	225.17	13	YWHAZ
P02545	Prelamin-A/C [OS=Homo sapiens]	46	223.61	31	LMNA
P02679	Fibrinogen gamma chain [OS=Homo sapiens]	53	220.62	17	FGG
P00338	L-lactate dehydrogenase A chain [OS=Homo sapiens]	73	218.8	18	LDHA
P02765	Alpha-2-HS-glycoprotein [OS=Homo sapiens]	9	211.9	6	AHSG
P11021	Endoplasmic reticulum chaperone BiP [OS=Homo sapiens]	33	198.47	17	HSPA5
P19823	Inter-alpha-trypsin inhibitor heavy chain H2 [OS=Homo sapiens]	14	195.98	13	ITIH2
P55268	Laminin subunit beta-2 [OS=Homo sapiens]	30	195.32	34	LAMB2
P62258	14-3-3 protein epsilon [OS=Homo sapiens]	64	194.11	16	YWHAE
P20774	Mimecan [OS=Homo sapiens]	46	190.64	13	OGN
Q9Y6C2	EMILIN-1 [OS=Homo sapiens]	25	184.69	17	EMILIN1
P07437	Tubulin beta chain [OS=Homo sapiens]	61	184.01	17	TUBB
Q7Z406	Myosin-14 [OS=Homo sapiens]	9	180.7	18	MYH14
P08603	Complement factor H [OS=Homo sapiens]	28	176.08	27	CFH
Q9BQE3	Tubulin alpha-1C chain [OS=Homo sapiens]	47	172.64	16	TUBA1C
P07900	Heat shock protein HSP 90-alpha [OS=Homo sapiens]	31	172.34	22	HSP90AA1
P0DPH7	Tubulin alpha-3C chain [OS=Homo sapiens]	44	172.27	14	TUBA3C
P29401	Transketolase [OS=Homo sapiens]	46	170.22	17	TKT
P68104	Elongation factor 1-alpha 1 [OS=Homo sapiens]	40	167.4	13	EEF1A1
P31946	14-3-3 protein beta/alpha [OS=Homo sapiens]	59	166.78	12	YWHAB
P68371	Tubulin beta-4B chain [OS=Homo sapiens]	61	166.02	17	TUBB4B
P0DMV9	Heat shock 70 kDa protein 1B [OS=Homo sapiens]	44	164.52	21	HSPA1B
P68366	Tubulin alpha-4A chain [OS=Homo sapiens]	47	160.06	15	TUBA4A
Q9BYX7	Putative beta-actin-like protein 3 [OS=Homo sapiens]	14	156.27	4	POTEKP
Q05707	Collagen alpha-1(XIV) chain [OS=Homo sapiens]	22	154.1	28	COL14A1
P04792	Heat shock protein beta-1 [OS=Homo sapiens]	46	153.71	8	HSPB1
P01023	Alpha-2-macroglobulin [OS=Homo sapiens]	12	151.61	13	A2M
P07237	Protein disulfide-isomerase [OS=Homo sapiens]	29	150	13	P4HB
P01857	Immunoglobulin heavy constant gamma 1 [OS=Homo sapiens]	35	149.36	8	IGHG1
P00747	Plasminogen [OS=Homo sapiens]	21	147.95	13	PLG
Q92876	Kallikrein-6 [OS=Homo sapiens]	45	145.97	7	KLK6
P23528	Cofilin-1 [OS=Homo sapiens]	56	145.01	9	CFL1
P12110	Collagen alpha-2(VI) chain [OS=Homo sapiens]	25	143.69	19	COL6A2
P37802	Transgelin-2 [OS=Homo sapiens]	75	141.86	13	TAGLN2
P07195	L-lactate dehydrogenase B chain [OS=Homo sapiens]	51	141.72	14	LDHB
P0C0L4	Complement C4-A [OS=Homo sapiens]	13	141.54	17	C4A
Q5QNW6	Histone H2B type 2-F [OS=Homo sapiens]	41	141.28	5	H2BC18
Q08431	Lactadherin [OS=Homo sapiens]	44	140.68	14	MFGE8
P26022	Pentraxin-related protein PTX3 [OS=Homo sapiens]	38	139.95	11	PTX3
O94985	Calsyntenin-1 [OS=Homo sapiens]	16	135.44	13	CLSTN1
P40926	Malate dehydrogenase, mitochondrial [OS=Homo sapiens]	40	133.71	10	MDH2
P30101	Protein disulfide-isomerase A3 [OS=Homo sapiens]	48	132.58	19	PDIA3
P35609	Alpha-actinin-2 [OS=Homo sapiens]	12	130.16	9	ACTN2
P51884	Lumican [OS=Homo sapiens]	44	128.88	11	LUM
P55072	Transitional endoplasmic reticulum ATPase [OS=Homo sapiens]	30	126.24	17	VCP
P18669	Phosphoglycerate mutase 1 [OS=Homo sapiens]	49	125.05	9	PGAM1
P61981	14-3-3 protein gamma [OS=Homo sapiens]	51	123.56	11	YWHAG
P07737	Profilin-1 [OS=Homo sapiens]	81	123.32	8	PFN1
P09972	Fructose-bisphosphate aldolase C [OS=Homo sapiens]	26	122.66	7	ALDOC
P26038	Moesin [OS=Homo sapiens]	32	122.01	16	MSN
P13611	Versican core protein [OS=Homo sapiens]	6	120.72	16	VCAN
P34931	Heat shock 70 kDa protein 1-like [OS=Homo sapiens]	22	120.15	12	HSPA1L
P09382	Galectin-1 [OS=Homo sapiens]	92	118.88	9	LGALS1
Q13885	Tubulin beta-2A chain [OS=Homo sapiens]	40	118.63	12	TUBB2A
Q01995	Transgelin [OS=Homo sapiens]	69	117.39	11	TAGLN
O00391	Sulfhydryl oxidase 1 [OS=Homo sapiens]	16	114.57	10	QSOX1
P00352	Aldehyde dehydrogenase 1A1 [OS=Homo sapiens]	37	111.61	13	ALDH1A1
Q9Y6R7	IgGFc-binding protein [OS=Homo sapiens]	15	110.45	28	FCGBP
P08572	Collagen alpha-2(IV) chain [OS=Homo sapiens]	8	110.05	10	COL4A2
P67936	Tropomyosin alpha-4 chain [OS=Homo sapiens]	44	106.79	12	TPM4
O75369	Filamin-B [OS=Homo sapiens]	12	103.78	23	FLNB
P14625	Endoplasmin [OS=Homo sapiens]	30	103.04	22	HSP90B1
P49747	Cartilage oligomeric matrix protein [OS=Homo sapiens]	21	100.27	12	COMP
P01834	Immunoglobulin kappa constant [OS=Homo sapiens]	64	99.59	4	IGKC
P09525	Annexin A4 [OS=Homo sapiens]	33	98.37	10	ANXA4
Q15149	Plectin [OS=Homo sapiens]	9	97.88	40	PLEC
P06576	ATP synthase subunit beta, mitochondrial [OS=Homo sapiens]	25	96.19	10	ATP5F1B
P20742	Pregnancy zone protein [OS=Homo sapiens]	4	95.03	4	PZP
P46940	Ras GTPase-activating-like protein IQGAP1 [OS=Homo sapiens]	13	94.42	13	IQGAP1
Q6NZI2	Caveolae-associated protein 1 [OS=Homo sapiens]	18	94.39	5	CAVIN1
P06703	Protein S100-A6 [OS=Homo sapiens]	74	92.36	6	S100A6
P60660	Myosin light polypeptide 6 [OS=Homo sapiens]	59	91.92	8	MYL6
P10909	Clusterin [OS=Homo sapiens]	23	90	10	CLU
P50395	Rab GDP dissociation inhibitor beta [OS=Homo sapiens]	39	86.68	12	GDI2
Q99497	Parkinson disease protein 7 [OS=Homo sapiens]	49	85.94	6	PARK7
Q16777	Histone H2A type 2-C [OS=Homo sapiens]	50	85.68	5	H2AC20
P62805	Histone H4 [OS=Homo sapiens]	50	84.37	5	H4C1; H4C11; H4C12; H4C13; H4C14; H4C15; H4C16; H4C2; H4C3; H4C4; H4C5; H4C6; H4C8; H4C9
Q16363	Laminin subunit alpha-4 [OS=Homo sapiens]	15	84.06	19	LAMA4
P27348	14-3-3 protein theta [OS=Homo sapiens]	36	83.77	8	YWHAQ
P0CG39	POTE ankyrin domain family member J [OS=Homo sapiens]	6	81.78	6	POTEJ
P05452	Tetranectin [OS=Homo sapiens]	30	80.84	4	CLEC3B
P00734	Prothrombin [OS=Homo sapiens]	13	80.78	8	F2
P37837	Transaldolase [OS=Homo sapiens]	28	80.65	10	TALDO1
P04083	Annexin A1 [OS=Homo sapiens]	34	80.45	9	ANXA1
P09104	Gamma-enolase [OS=Homo sapiens]	31	80.05	8	ENO2
P02760	Protein AMBP [OS=Homo sapiens]	18	79.25	5	AMBP
Q06033	Inter-alpha-trypsin inhibitor heavy chain H3 [OS=Homo sapiens]	9	78.96	7	ITIH3
P13639	Elongation factor 2 [OS=Homo sapiens]	17	78.88	12	EEF2
P04004	Vitronectin [OS=Homo sapiens]	19	78.85	7	VTN
P08133	Annexin A6 [OS=Homo sapiens]	22	78.32	12	ANXA6
P06748	Nucleophosmin [OS=Homo sapiens]	27	77.33	6	NPM1
P02671	Fibrinogen alpha chain [OS=Homo sapiens]	14	77.26	10	FGA
P02771	Alpha-fetoprotein [OS=Homo sapiens]	9	76.44	6	AFP
P80188	Neutrophil gelatinase-associated lipocalin [OS=Homo sapiens]	51	75.89	7	LCN2
Q08043	Alpha-actinin-3 [OS=Homo sapiens]	9	75.15	7	ACTN3
P22392	Nucleoside diphosphate kinase B [OS=Homo sapiens]	51	74.9	7	NME2
P04114	Apolipoprotein B-100 [OS=Homo sapiens]	6	74.82	19	APOB
P36955	Pigment epithelium-derived factor [OS=Homo sapiens]	11	74.2	5	SERPINF1
P02461	Collagen alpha-1(III) chain [OS=Homo sapiens]	9	73.04	9	COL3A1
P15311	Ezrin [OS=Homo sapiens]	27	72.43	13	EZR
O95994	Anterior gradient protein 2 homolog [OS=Homo sapiens]	26	72.17	4	AGR2
Q9UBX5	Fibulin-5 [OS=Homo sapiens]	20	71.9	9	FBLN5
P23284	Peptidyl-prolyl cis-trans isomerase B [OS=Homo sapiens]	43	71.45	10	PPIB
P32119	Peroxiredoxin-2 [OS=Homo sapiens]	45	70.86	7	PRDX2
O15230	Laminin subunit alpha-5 [OS=Homo sapiens]	7	70.18	19	LAMA5
P51911	Calponin-1 [OS=Homo sapiens]	34	69.69	8	CNN1
P22626	Heterogeneous nuclear ribonucleoproteins A2/B1 [OS=Homo sapiens]	29	69.61	10	HNRNPA2B1
P35443	Thrombospondin-4 [OS=Homo sapiens]	5	68.83	4	THBS4
P07602	Prosaposin [OS=Homo sapiens]	20	68.02	9	PSAP
Q01105	Protein SET [OS=Homo sapiens]	23	66.81	5	SET
P06753	Tropomyosin alpha-3 chain [OS=Homo sapiens]	39	65.8	14	TPM3
P26599	Polypyrimidine tract-binding protein 1 [OS=Homo sapiens]	22	65.21	6	PTBP1
P21810	Biglycan [OS=Homo sapiens]	25	64.81	7	BGN
P16104	Histone H2AX [OS=Homo sapiens]	36	63.98	4	H2AX
Q05639	Elongation factor 1-alpha 2 [OS=Homo sapiens]	18	63.65	7	EEF1A2
P08253	72 kDa type IV collagenase [OS=Homo sapiens]	28	63.48	15	MMP2
P07951	Tropomyosin beta chain [OS=Homo sapiens]	25	63.31	10	TPM2
P27797	Calreticulin [OS=Homo sapiens]	22	62.87	6	CALR
P23526	Adenosylhomocysteinase [OS=Homo sapiens]	16	62.05	5	AHCY
P31947	14-3-3 protein sigma [OS=Homo sapiens]	31	61.95	7	SFN
P60981	Destrin [OS=Homo sapiens]	70	61.77	10	DSTN
P01860	Immunoglobulin heavy constant gamma 3 [OS=Homo sapiens]	20	61.56	5	IGHG3
P13667	Protein disulfide-isomerase A4 [OS=Homo sapiens]	18	61.13	9	PDIA4
P06702	Protein S100-A9 [OS=Homo sapiens]	54	59.62	5	S100A9
P25815	Protein S100-P [OS=Homo sapiens]	51	59.39	4	S100P
P61978	Heterogeneous nuclear ribonucleoprotein K [OS=Homo sapiens]	27	59.28	9	HNRNPK
Q15084	Protein disulfide-isomerase A6 [OS=Homo sapiens]	22	59.19	7	PDIA6
P24592	Insulin-like growth factor-binding protein 6 [OS=Homo sapiens]	35	59.01	4	IGFBP6
P01871	Immunoglobulin heavy constant mu [OS=Homo sapiens]	27	58.9	9	IGHM
P01034	Cystatin-C [OS=Homo sapiens]	37	58.32	5	CST3
P19338	Nucleolin [OS=Homo sapiens]	18	58.18	13	NCL
P39687	Acidic leucine-rich nuclear phosphoprotein 32 family member A [OS=Homo sapiens]	27	58.13	7	ANP32A
P15531	Nucleoside diphosphate kinase A [OS=Homo sapiens]	43	56.71	6	NME1
P14543	Nidogen-1 [OS=Homo sapiens]	14	56.56	11	NID1
Q09666	Neuroblast differentiation-associated protein AHNAK [OS=Homo sapiens]	16	56.42	26	AHNAK
P16422	Epithelial cell adhesion molecule [OS=Homo sapiens]	25	55.53	5	EPCAM
P25311	Zinc-alpha-2-glycoprotein [OS=Homo sapiens]	26	54.87	6	AZGP1
P05543	Thyroxine-binding globulin [OS=Homo sapiens]	16	54.08	6	SERPINA7
Q58FF7	Putative heat shock protein HSP 90-beta-3 [OS=Homo sapiens]	24	53.7	14	HSP90AB3P
P16112	Aggrecan core protein [OS=Homo sapiens]	4	53.51	7	ACAN
P05386	60S acidic ribosomal protein P1 [OS=Homo sapiens]	53	52.8	2	RPLP1
P35556	Fibrillin-2 [OS=Homo sapiens]	4	52.05	11	FBN2
P01033	Metalloproteinase inhibitor 1 [OS=Homo sapiens]	34	50.42	5	TIMP1
P00995	Serine protease inhibitor Kazal-type 1 [OS=Homo sapiens]	41	50.04	2	SPINK1
P11216	Glycogen phosphorylase, brain form [OS=Homo sapiens]	9	50.01	7	PYGB
P0DOY2	Immunoglobulin lambda constant 2 [OS=Homo sapiens]	56	49.57	4	IGLC2
P28066	Proteasome subunit alpha type-5 [OS=Homo sapiens]	20	48.01	3	PSMA5
Q58FF8	Putative heat shock protein HSP 90-beta 2 [OS=Homo sapiens]	22	47.09	9	HSP90AB2P
B9A064	Immunoglobulin lambda-like polypeptide 5 [OS=Homo sapiens]	18	46.43	3	IGLL5
Q04917	14-3-3 protein eta [OS=Homo sapiens]	17	45.75	5	YWHAH
P02462	Collagen alpha-1(IV) chain [OS=Homo sapiens]	4	45.59	5	COL4A1
P01876	Immunoglobulin heavy constant alpha 1 [OS=Homo sapiens]	16	45.28	5	IGHA1
P31949	Protein S100-A11 [OS=Homo sapiens]	30	45.04	3	S100A11
P02042	Hemoglobin subunit delta [OS=Homo sapiens]	26	45.04	3	HBD
P09486	SPARC [OS=Homo sapiens]	20	43.55	5	SPARC
P51888	Prolargin [OS=Homo sapiens]	16	43.27	5	PRELP
P02100	Hemoglobin subunit epsilon [OS=Homo sapiens]	13	43.04	2	HBE1
O00584	Ribonuclease T2 [OS=Homo sapiens]	34	42.5	6	RNASET2
P05387	60S acidic ribosomal protein P2 [OS=Homo sapiens]	68	41.97	4	RPLP2
P62826	GTP-binding nuclear protein Ran [OS=Homo sapiens]	20	41.87	4	RAN
P09493	Tropomyosin alpha-1 chain [OS=Homo sapiens]	27	41.75	11	TPM1
P00505	Aspartate aminotransferase, mitochondrial [OS=Homo sapiens]	13	41.61	5	GOT2
P53814	Smoothelin [OS=Homo sapiens]	8	41.26	6	SMTN
P04080	Cystatin-B [OS=Homo sapiens]	49	40.74	3	CSTB
P52597	Heterogeneous nuclear ribonucleoprotein F [OS=Homo sapiens]	14	40.24	4	HNRNPF
P02790	Hemopexin [OS=Homo sapiens]	14	39.49	5	HPX
P30041	Peroxiredoxin-6 [OS=Homo sapiens]	33	39.14	6	PRDX6
Q8NBS9	Thioredoxin domain-containing protein 5 [OS=Homo sapiens]	11	39.07	3	TXNDC5
P07585	Decorin [OS=Homo sapiens]	24	38.75	9	DCN
P02647	Apolipoprotein A-I [OS=Homo sapiens]	12	38.36	4	APOA1
P61604	10 kDa heat shock protein, mitochondrial [OS=Homo sapiens]	48	38.34	6	HSPE1
P07942	Laminin subunit beta-1 [OS=Homo sapiens]	8	38.16	12	LAMB1
P22105	Tenascin-X [OS=Homo sapiens]	6	38.05	15	TNXB
O00299	Chloride intracellular channel protein 1 [OS=Homo sapiens]	31	37.37	4	CLIC1
P31948	Stress-induced-phosphoprotein 1 [OS=Homo sapiens]	30	36.9	14	STIP1
P19827	Inter-alpha-trypsin inhibitor heavy chain H1 [OS=Homo sapiens]	12	36.85	5	ITIH1
P14174	Macrophage migration inhibitory factor [OS=Homo sapiens]	24	36.8	3	MIF
P68431	Histone H3.1 [OS=Homo sapiens]	34	36.24	3	H3C1; H3C10; H3C11; H3C12; H3C2; H3C3; H3C4; H3C6; H3C7; H3C8
P47756	F-actin-capping protein subunit beta [OS=Homo sapiens]	25	35.77	5	CAPZB
Q96D15	Reticulocalbin-3 [OS=Homo sapiens]	27	35.74	6	RCN3
P56470	Galectin-4 [OS=Homo sapiens]	24	35.61	8	LGALS4
P30740	Leukocyte elastase inhibitor [OS=Homo sapiens]	24	35.61	7	SERPINB1
P42330	Aldo-keto reductase family 1 member C3 [OS=Homo sapiens]	28	35.54	5	AKR1C3
Q14764	Major vault protein [OS=Homo sapiens]	14	35.26	9	MVP
P05388	60S acidic ribosomal protein P0 [OS=Homo sapiens]	15	35.22	3	RPLP0
Q58FG0	Putative heat shock protein HSP 90-alpha A5 [OS=Homo sapiens]	21	34.94	7	HSP90AA5P
P0DP23	Calmodulin-1 [OS=Homo sapiens]	42	34.23	5	CALM1
P25705	ATP synthase subunit alpha, mitochondrial [OS=Homo sapiens]	18	33.86	8	ATP5F1A
P02656	Apolipoprotein C-III [OS=Homo sapiens]	16	33.8	1	APOC3
P22352	Glutathione peroxidase 3 [OS=Homo sapiens]	22	33.76	5	GPX3
P14136	Glial fibrillary acidic protein [OS=Homo sapiens]	13	33.71	6	GFAP
P07108	Acyl-CoA-binding protein [OS=Homo sapiens]	51	33.59	3	DBI
Q01518	Adenylyl cyclase-associated protein 1 [OS=Homo sapiens]	18	33.34	7	CAP1
Q9UGM3	Deleted in malignant brain tumors 1 protein [OS=Homo sapiens]	15	33.27	3	DMBT1
P31943	Heterogeneous nuclear ribonucleoprotein H [OS=Homo sapiens]	16	32.76	6	HNRNPH1
O76070	Gamma-synuclein [OS=Homo sapiens]	58	32.37	5	SNCG
Q16790	Carbonic anhydrase 9 [OS=Homo sapiens]	15	32.3	4	CA9
P62942	Peptidyl-prolyl cis-trans isomerase FKBP1A [OS=Homo sapiens]	56	32.08	3	FKBP1A
P30086	Phosphatidylethanolamine-binding protein 1 [OS=Homo sapiens]	41	31.69	5	PEBP1
P21291	Cysteine and glycine-rich protein 1 [OS=Homo sapiens]	26	31.06	4	CSRP1
P01859	Immunoglobulin heavy constant gamma 2 [OS=Homo sapiens]	19	31.02	5	IGHG2
Q9BUF5	Tubulin beta-6 chain [OS=Homo sapiens]	22	30.87	7	TUBB6
O75083	WD repeat-containing protein 1 [OS=Homo sapiens]	13	30.42	8	WDR1
P60033	CD81 antigen [OS=Homo sapiens]	17	30.29	2	CD81
P29966	Myristoylated alanine-rich C-kinase substrate [OS=Homo sapiens]	18	30.29	4	MARCKS
Q14974	Importin subunit beta-1 [OS=Homo sapiens]	5	30.2	3	KPNB1
P61204	ADP-ribosylation factor 3 [OS=Homo sapiens]	26	29.94	3	ARF3
P04732	Metallothionein-1E [OS=Homo sapiens]	33	29.46	2	MT1E
O75874	Isocitrate dehydrogenase [NADP] cytoplasmic [OS=Homo sapiens]	17	29.4	6	IDH1
P60842	Eukaryotic initiation factor 4A-I [OS=Homo sapiens]	9	29.33	3	EIF4A1
P18065	Insulin-like growth factor-binding protein 2 [OS=Homo sapiens]	19	29.29	6	IGFBP2
P16035	Metalloproteinase inhibitor 2 [OS=Homo sapiens]	19	29.23	3	TIMP2
P05109	Protein S100-A8 [OS=Homo sapiens]	47	28.83	5	S100A8
P12830	Cadherin-1 [OS=Homo sapiens]	9	28.64	7	CDH1
Q03591	Complement factor H-related protein 1 [OS=Homo sapiens]	17	28.48	5	CFHR1
P30050	60S ribosomal protein L12 [OS=Homo sapiens]	28	28.46	4	RPL12
O43852	Calumenin [OS=Homo sapiens]	14	28.43	3	CALU
P05091	Aldehyde dehydrogenase, mitochondrial [OS=Homo sapiens]	9	28.37	3	ALDH2
P05546	Heparin cofactor 2 [OS=Homo sapiens]	10	28.31	5	SERPIND1
O43240	Kallikrein-10 [OS=Homo sapiens]	22	28.21	5	KLK10
P40121	Macrophage-capping protein [OS=Homo sapiens]	18	27.87	5	CAPG
P05156	Complement factor I [OS=Homo sapiens]	9	27.81	4	CFI
P02748	Complement component C9 [OS=Homo sapiens]	16	27.43	6	C9
Q01082	Spectrin beta chain, non-erythrocytic 1 [OS=Homo sapiens]	9	27.04	14	SPTBN1
Q00610	Clathrin heavy chain 1 [OS=Homo sapiens]	7	26.87	10	CLTC
P02649	Apolipoprotein E [OS=Homo sapiens]	12	26.87	5	APOE
P17931	Galectin-3 [OS=Homo sapiens]	25	26.76	6	LGALS3
P59665	Neutrophil defensin 1 [OS=Homo sapiens]	19	26.45	2	DEFA1; DEFA1B
P80297	Metallothionein-1X [OS=Homo sapiens]	33	26.33	2	MT1X
O14818	Proteasome subunit alpha type-7 [OS=Homo sapiens]	22	26.32	4	PSMA7
Q9UBR2	Cathepsin Z [OS=Homo sapiens]	18	26.3	4	CTSZ
P22692	Insulin-like growth factor-binding protein 4 [OS=Homo sapiens]	23	26.03	6	IGFBP4
Q71DI3	Histone H3.2 [OS=Homo sapiens]	34	25.79	3	H3C13; H3C14; H3C15
P09651	Heterogeneous nuclear ribonucleoprotein A1 [OS=Homo sapiens]	18	25.71	5	HNRNPA1
P24534	Elongation factor 1-beta [OS=Homo sapiens]	18	25.31	3	EEF1B2
P16070	CD44 antigen [OS=Homo sapiens]	4	25.17	3	CD44
O00560	Syntenin-1 [OS=Homo sapiens]	29	24.99	4	SDCBP
P19013	Keratin, type II cytoskeletal 4 [OS=Homo sapiens]	8	24.62	3	KRT4
Q9NR12	PDZ and LIM domain protein 7 [OS=Homo sapiens]	17	24.62	6	PDLIM7
Q5TEC6	Histone HIST2H3PS2 [OS=Homo sapiens]	13	24.55	2	H3-7
Q13642	Four and a half LIM domains protein 1 [OS=Homo sapiens]	17	24.47	6	FHL1
P25789	Proteasome subunit alpha type-4 [OS=Homo sapiens]	21	24.46	3	PSMA4
P62879	Guanine nucleotide-binding protein G(I)/G(S)/G(T) subunit beta-2 [OS=Homo sapiens]	14	24.11	3	GNB2
Q9UGI8	Testin [OS=Homo sapiens]	14	23.75	5	TES
Q04756	Hepatocyte growth factor activator [OS=Homo sapiens]	13	23.67	5	HGFAC
P29373	Cellular retinoic acid-binding protein 2 [OS=Homo sapiens]	34	23.61	5	CRABP2
Q15365	Poly(rC)-binding protein 1 [OS=Homo sapiens]	12	23.58	4	PCBP1
P12277	Creatine kinase B-type [OS=Homo sapiens]	8	23.52	3	CKB
P67809	Y-box-binding protein 1 [OS=Homo sapiens]	15	23.47	3	YBX1
P61088	Ubiquitin-conjugating enzyme E2 N [OS=Homo sapiens]	34	23.27	5	UBE2N
P41219	Peripherin [OS=Homo sapiens]	9	23.19	4	PRPH
P13533	Myosin-6 [OS=Homo sapiens]	3	23.16	7	MYH6
Q14195	Dihydropyrimidinase-related protein 3 [OS=Homo sapiens]	8	23.14	3	DPYSL3
P55083	Microfibril-associated glycoprotein 4 [OS=Homo sapiens]	9	23.12	2	MFAP4
Q58FG1	Putative heat shock protein HSP 90-alpha A4 [OS=Homo sapiens]	6	22.81	2	HSP90AA4P
Q7Z5M8	Protein ABHD12B [OS=Homo sapiens]	2	22.55	1	ABHD12B
P18827	Syndecan-1 [OS=Homo sapiens]	9	22.39	2	SDC1
P31150	Rab GDP dissociation inhibitor alpha [OS=Homo sapiens]	19	22.31	5	GDI1
O14558	Heat shock protein beta-6 [OS=Homo sapiens]	39	22.24	4	HSPB6
Q14766	Latent-transforming growth factor beta-binding protein 1 [OS=Homo sapiens]	5	22.21	6	LTBP1
P98172	Ephrin-B1 [OS=Homo sapiens]	14	22.08	3	EFNB1
P62820	Ras-related protein Rab-1A [OS=Homo sapiens]	25	21.87	4	RAB1A
Q9Y6V0	Protein piccolo [OS=Homo sapiens]	2	21.86	8	PCLO
P05023	Sodium/potassium-transporting ATPase subunit alpha-1 [OS=Homo sapiens]	9	21.73	7	ATP1A1
P16870	Carboxypeptidase E [OS=Homo sapiens]	8	21.71	1	CPE
P15924	Desmoplakin [OS=Homo sapiens]	3	21.49	8	DSP
A0A1B0GUS4	Ubiquitin-conjugating enzyme E2 L5 [OS=Homo sapiens]	19	21.3	2	UBE2L5
P51858	Hepatoma-derived growth factor [OS=Homo sapiens]	44	21.18	7	HDGF
Q6P3W7	SCY1-like protein 2 [OS=Homo sapiens]	4	20.9	2	SCYL2
P02749	Beta-2-glycoprotein 1 [OS=Homo sapiens]	4	20.89	2	APOH
P26641	Elongation factor 1-gamma [OS=Homo sapiens]	14	20.83	5	EEF1G
Q9H299	SH3 domain-binding glutamic acid-rich-like protein 3 [OS=Homo sapiens]	40	20.83	3	SH3BGRL3
P33176	Kinesin-1 heavy chain [OS=Homo sapiens]	4	20.55	5	KIF5B
O60282	Kinesin heavy chain isoform 5C [OS=Homo sapiens]	5	20.55	5	KIF5C
O60635	Tetraspanin-1 [OS=Homo sapiens]	5	20.43	1	TSPAN1
Q9UHR4	Brain-specific angiogenesis inhibitor 1-associated protein 2-like protein 1 [OS=Homo sapiens]	12	20.4	4	BAIAP2L1
P60903	Protein S100-A10 [OS=Homo sapiens]	27	20.36	4	S100A10
P60763	Ras-related C3 botulinum toxin substrate 3 [OS=Homo sapiens]	20	20.34	4	RAC3
Q96S21	Ras-related protein Rab-40C [OS=Homo sapiens]	3	20.01	1	RAB40C
P13637	Sodium/potassium-transporting ATPase subunit alpha-3 [OS=Homo sapiens]	7	20.01	6	ATP1A3
Q14112	Nidogen-2 [OS=Homo sapiens]	5	19.99	4	NID2
P08697	Alpha-2-antiplasmin [OS=Homo sapiens]	7	19.72	3	SERPINF2
Q9Y4G6	Talin-2 [OS=Homo sapiens]	3	19.7	6	TLN2
Q05682	Caldesmon [OS=Homo sapiens]	8	19.37	6	CALD1
P63313	Thymosin beta-10 [OS=Homo sapiens]	50	19.28	2	TMSB10
P62701	40S ribosomal protein S4, X isoform [OS=Homo sapiens]	14	19.15	3	RPS4X
Q04837	Single-stranded DNA-binding protein, mitochondrial [OS=Homo sapiens]	39	18.84	4	SSBP1
P52565	Rho GDP-dissociation inhibitor 1 [OS=Homo sapiens]	18	18.53	3	ARHGDIA
Q15185	Prostaglandin E synthase 3 [OS=Homo sapiens]	19	18.47	2	PTGES3
P61224	Ras-related protein Rap-1b [OS=Homo sapiens]	31	18.36	4	RAP1B
P00450	Ceruloplasmin [OS=Homo sapiens]	6	18.22	6	CP
Q12931	Heat shock protein 75 kDa, mitochondrial [OS=Homo sapiens]	3	18.1	2	TRAP1
P31431	Syndecan-4 [OS=Homo sapiens]	13	18.05	2	SDC4
Q13557	Calcium/calmodulin-dependent protein kinase type II subunit delta [OS=Homo sapiens]	7	18.04	2	CAMK2D
Q9H2G4	Testis-specific Y-encoded-like protein 2 [OS=Homo sapiens]	2	18.01	2	TSPYL2
P39060	Collagen alpha-1(XVIII) chain [OS=Homo sapiens]	3	17.88	4	COL18A1
P07864	L-lactate dehydrogenase C chain [OS=Homo sapiens]	9	17.87	3	LDHC
O60888	Protein CutA [OS=Homo sapiens]	8	17.77	1	CUTA
A0M8Q6	Immunoglobulin lambda constant 7 [OS=Homo sapiens]	51	17.77	3	IGLC7
P61026	Ras-related protein Rab-10 [OS=Homo sapiens]	21	17.62	4	RAB10
P59190	Ras-related protein Rab-15 [OS=Homo sapiens]	34	17.62	4	RAB15
P61006	Ras-related protein Rab-8A [OS=Homo sapiens]	21	17.62	4	RAB8A
Q92930	Ras-related protein Rab-8B [OS=Homo sapiens]	22	17.62	4	RAB8B
Q16769	Glutaminyl-peptide cyclotransferase [OS=Homo sapiens]	34	17.6	6	QPCT
P14923	Junction plakoglobin [OS=Homo sapiens]	16	17.55	7	JUP
P30048	Thioredoxin-dependent peroxide reductase, mitochondrial [OS=Homo sapiens]	11	17.39	2	PRDX3
P11055	Myosin-3 [OS=Homo sapiens]	3	17.28	5	MYH3
P13535	Myosin-8 [OS=Homo sapiens]	3	17.28	7	MYH8
P12882	Myosin-1 [OS=Homo sapiens]	7	17.28	11	MYH1
A7E2Y1	Myosin-7B [OS=Homo sapiens]	6	17.28	10	MYH7B
Q9Y623	Myosin-4 [OS=Homo sapiens]	4	17.28	8	MYH4
P62873	Guanine nucleotide-binding protein G(I)/G(S)/G(T) subunit beta-1 [OS=Homo sapiens]	8	17.23	2	GNB1
Q9H853	Putative tubulin-like protein alpha-4B [OS=Homo sapiens]	19	17.14	3	TUBA4B
P23396	40S ribosomal protein S3 [OS=Homo sapiens]	36	17.11	7	RPS3
P13489	Ribonuclease inhibitor [OS=Homo sapiens]	10	17.09	3	RNH1
P55001	Microfibrillar-associated protein 2 [OS=Homo sapiens]	10	16.94	2	MFAP2
P10412	Histone H1.4 [OS=Homo sapiens]	20	16.74	4	H1-4
P16402	Histone H1.3 [OS=Homo sapiens]	14	16.74	3	H1-3
P13010	X-ray repair cross-complementing protein 5 [OS=Homo sapiens]	15	16.64	7	XRCC5
P06731	Carcinoembryonic antigen-related cell adhesion molecule 5 [OS=Homo sapiens]	6	16.5	4
P21926	CD9 antigen [OS=Homo sapiens]	24	16.49	5	CD9
P84098	60S ribosomal protein L19 [OS=Homo sapiens]	8	16.43	3	RPL19
P60866	40S ribosomal protein S20 [OS=Homo sapiens]	19	16.41	2	RPS20
P14314	Glucosidase 2 subunit beta [OS=Homo sapiens]	9	16.37	4	PRKCSH
Q96AC1	Fermitin family homolog 2 [OS=Homo sapiens]	8	16.08	3	FERMT2
O15204	ADAM DEC1 [OS=Homo sapiens]	9	16.04	2	ADAMDEC1
P25788	Proteasome subunit alpha type-3 [OS=Homo sapiens]	20	15.91	5	PSMA3
Q14847	LIM and SH3 domain protein 1 [OS=Homo sapiens]	15	15.9	4	LASP1
Q13404	Ubiquitin-conjugating enzyme E2 variant 1 [OS=Homo sapiens]	14	15.86	2	UBE2V1
Q15819	Ubiquitin-conjugating enzyme E2 variant 2 [OS=Homo sapiens]	18	15.86	2	UBE2V2
P13693	Translationally-controlled tumor protein [OS=Homo sapiens]	35	15.83	2	TPT1
P04278	Sex hormone-binding globulin [OS=Homo sapiens]	7	15.8	2	SHBG
Q92743	Serine protease HTRA1 [OS=Homo sapiens]	7	15.77	3	HTRA1
P40925	Malate dehydrogenase, cytoplasmic [OS=Homo sapiens]	8	15.73	3	MDH1
Q5JXB2	Putative ubiquitin-conjugating enzyme E2 N-like [OS=Homo sapiens]	27	15.7	4	UBE2NL
P23946	Chymase [OS=Homo sapiens]	12	15.67	2	CMA1
A6NHL2	Tubulin alpha chain-like 3 [OS=Homo sapiens]	7	15.45	3	TUBAL3
Q9H0W9	Ester hydrolase C11orf54 [OS=Homo sapiens]	4	15.39	1	C11orf54
Q9Y617	Phosphoserine aminotransferase [OS=Homo sapiens]	8	15.33	3	PSAT1
P02743	Serum amyloid P-component [OS=Homo sapiens]	9	15.28	2	APCS
Q9GZM7	Tubulointerstitial nephritis antigen-like [OS=Homo sapiens]	20	15.26	6	TINAGL1
P98095	Fibulin-2 [OS=Homo sapiens]	5	15.23	4	FBLN2
Q8WWZ4	ATP-binding cassette sub-family A member 10 [OS=Homo sapiens]	1	15.17	1	ABCA10
P61960	Ubiquitin-fold modifier 1 [OS=Homo sapiens]	51	15.13	2	UFM1
Q9NVD7	Alpha-parvin [OS=Homo sapiens]	4	15.08	1	PARVA
Q01955	Collagen alpha-3(IV) chain [OS=Homo sapiens]	6	15.03	8	COL4A3
P29400	Collagen alpha-5(IV) chain [OS=Homo sapiens]	4	15.03	6	COL4A5
Q6SA08	Testis-specific serine/threonine-protein kinase 4 [OS=Homo sapiens]	2	15	1	TSSK4
Q13011	Delta(3,5)-Delta(2,4)-dienoyl-CoA isomerase, mitochondrial [OS=Homo sapiens]	15	14.97	4	ECH1
Q00839	Heterogeneous nuclear ribonucleoprotein U [OS=Homo sapiens]	18	14.84	8	HNRNPU
P50993	Sodium/potassium-transporting ATPase subunit alpha-2 [OS=Homo sapiens]	4	14.76	3	ATP1A2
Q14BN4	Sarcolemmal membrane-associated protein [OS=Homo sapiens]	6	14.55	5	SLMAP
Q8NBJ4	Golgi membrane protein 1 [OS=Homo sapiens]	14	14.5	3	GOLM1
P60900	Proteasome subunit alpha type-6 [OS=Homo sapiens]	19	14.5	5	PSMA6
O15479	Melanoma-associated antigen B2 [OS=Homo sapiens]	3	14.46	1	MAGEB2
Q9HC84	Mucin-5B [OS=Homo sapiens]	3	14.4	7	MUC5B
P84085	ADP-ribosylation factor 5 [OS=Homo sapiens]	28	14.37	3	ARF5
Q53GG5	PDZ and LIM domain protein 3 [OS=Homo sapiens]	13	14.28	2	PDLIM3
P14555	Phospholipase A2, membrane associated [OS=Homo sapiens]	18	14.13	3	PLA2G2A
P10643	Complement component C7 [OS=Homo sapiens]	2	13.98	2	C7
O43278	Kunitz-type protease inhibitor 1 [OS=Homo sapiens]	8	13.81	4	SPINT1
P50454	Serpin H1 [OS=Homo sapiens]	9	13.77	3	SERPINH1
P62491	Ras-related protein Rab-11A [OS=Homo sapiens]	19	13.75	4	RAB11A
P62328	Thymosin beta-4 [OS=Homo sapiens]	50	13.71	3	TMSB4X
P51572	B-cell receptor-associated protein 31 [OS=Homo sapiens]	28	13.7	7	BCAP31
P29692	Elongation factor 1-delta [OS=Homo sapiens]	21	13.49	4	EEF1D
P26368	Splicing factor U2AF 65 kDa subunit [OS=Homo sapiens]	11	13.41	3	U2AF2
P07910	Heterogeneous nuclear ribonucleoproteins C1/C2 [OS=Homo sapiens]	19	13.38	5	HNRNPC
P49411	Elongation factor Tu, mitochondrial [OS=Homo sapiens]	11	13.35	3	TUFM
Q14624	Inter-alpha-trypsin inhibitor heavy chain H4 [OS=Homo sapiens]	3	13.17	3	ITIH4
Q9C0B2	Cilia- and flagella-associated protein 74 [OS=Homo sapiens]	5	13.16	5	CFAP74
P43487	Ran-specific GTPase-activating protein [OS=Homo sapiens]	15	13.14	3	RANBP1
Q9NUQ9	CYFIP-related Rac1 interactor B [OS=Homo sapiens]	15	13.12	3	CYRIB
Q494V2	Cilia- and flagella-associated protein 100 [OS=Homo sapiens]	4	13.1	2	CFAP100
Q16881	Thioredoxin reductase 1, cytoplasmic [OS=Homo sapiens]	10	13.07	3	TXNRD1
Q9NP84	Tumor necrosis factor receptor superfamily member 12A [OS=Homo sapiens]	6	13.03	1	TNFRSF12A
P49643	DNA primase large subunit [OS=Homo sapiens]	2	13.02	1	PRIM2
P31930	Cytochrome b-c1 complex subunit 1, mitochondrial [OS=Homo sapiens]	9	13.01	3	UQCRC1
Q9BZP6	Acidic mammalian chitinase [OS=Homo sapiens]	6	12.99	2	CHIA
P19075	Tetraspanin-8 [OS=Homo sapiens]	4	12.98	1	TSPAN8
P15172	Myoblast determination protein 1 [OS=Homo sapiens]	3	12.91	1	MYOD1
P30837	Aldehyde dehydrogenase X, mitochondrial [OS=Homo sapiens]	15	12.72	7
P49006	MARCKS-related protein [OS=Homo sapiens]	26	12.71	2	MARCKSL1
O43399	Tumor protein D54 [OS=Homo sapiens]	24	12.7	3	TPD52L2
P12259	Coagulation factor V [OS=Homo sapiens]	1	12.42	3	F5
Q6EEV6	Small ubiquitin-related modifier 4 [OS=Homo sapiens]	13	12.42	1
Q16555	Dihydropyrimidinase-related protein 2 [OS=Homo sapiens]	9	12.41	3	DPYSL2
Q13813	Spectrin alpha chain, non-erythrocytic 1 [OS=Homo sapiens]	6	12.37	13	SPTAN1
Q15746	Myosin light chain kinase, smooth muscle [OS=Homo sapiens]	6	12.28	9	MYLK
Q15181	Inorganic pyrophosphatase [OS=Homo sapiens]	32	12.26	6	PPA1
Q9BXR6	Complement factor H-related protein 5 [OS=Homo sapiens]	5	12.25	3	CFHR5
Q06323	Proteasome activator complex subunit 1 [OS=Homo sapiens]	8	12.24	2	PSME1
Q13361	Microfibrillar-associated protein 5 [OS=Homo sapiens]	17	12.09	3	MFAP5
P39059	Collagen alpha-1(XV) chain [OS=Homo sapiens]	2	12.08	3	COL15A1
Q14103	Heterogeneous nuclear ribonucleoprotein D0 [OS=Homo sapiens]	7	12.03	2	HNRNPD
Q8NFJ5	Retinoic acid-induced protein 3 [OS=Homo sapiens]	4	12.02	1	GPRC5A
O95497	Pantetheinase [OS=Homo sapiens]	9	11.99	4	VNN1
O95396	Adenylyltransferase and sulfurtransferase MOCS3 [OS=Homo sapiens]	4	11.92	2	MOCS3
Q96IY4	Carboxypeptidase B2 [OS=Homo sapiens]	2	11.91	1	CPB2
P05114	Non-histone chromosomal protein HMG-14 [OS=Homo sapiens]	10	11.87	1	HMGN1
Q9C0D4	Zinc finger protein 518B [OS=Homo sapiens]	4	11.86	4	ZNF518B
P40939	Trifunctional enzyme subunit alpha, mitochondrial [OS=Homo sapiens]	8	11.86	4	HADHA
Q9ULV4	Coronin-1C [OS=Homo sapiens]	6	11.82	3	CORO1C
Q8NCE2	Myotubularin-related protein 14 [OS=Homo sapiens]	5	11.77	2	MTMR14
O94808	Glutamine--fructose-6-phosphate aminotransferase [isomerizing] 2 [OS=Homo sapiens]	4	11.69	2	GFPT2
P11717	Cation-independent mannose-6-phosphate receptor [OS=Homo sapiens]	3	11.67	6	IGF2R
Q9NZW4	Dentin sialophosphoprotein [OS=Homo sapiens]	1	11.62	1	DSPP
P55058	Phospholipid transfer protein [OS=Homo sapiens]	2	11.61	1	PLTP
P06858	Lipoprotein lipase [OS=Homo sapiens]	3	11.53	2	LPL
Q70YC5	Protein ZNF365 [OS=Homo sapiens]	2	11.46	1	ZNF365
Q99729	Heterogeneous nuclear ribonucleoprotein A/B [OS=Homo sapiens]	7	11.46	2	HNRNPAB
P11217	Glycogen phosphorylase, muscle form [OS=Homo sapiens]	4	11.44	3	PYGM
Q13555	Calcium/calmodulin-dependent protein kinase type II subunit gamma [OS=Homo sapiens]	9	11.37	4	CAMK2G
P03951	Coagulation factor XI [OS=Homo sapiens]	5	11.36	2	F11
P05067	Amyloid-beta precursor protein [OS=Homo sapiens]	9	11.32	6	APP
Q5H8C1	FRAS1-related extracellular matrix protein 1 [OS=Homo sapiens]	2	11.31	4	FREM1
Q08174	Protocadherin-1 [OS=Homo sapiens]	3	11.27	1	PCDH1
Q8N336	ELMO domain-containing protein 1 [OS=Homo sapiens]	5	11.22	1	ELMOD1
P00367	Glutamate dehydrogenase 1, mitochondrial [OS=Homo sapiens]	4	11.18	1	GLUD1
Q96JB1	Dynein axonemal heavy chain 8 [OS=Homo sapiens]	3	11.17	9	DNAH8
Q96T23	Remodeling and spacing factor 1 [OS=Homo sapiens]	8	11.15	9	RSF1
O95967	EGF-containing fibulin-like extracellular matrix protein 2 [OS=Homo sapiens]	3	11.13	1	EFEMP2
Q9UBX7	Kallikrein-11 [OS=Homo sapiens]	23	11.11	4	KLK11
Q14002	Carcinoembryonic antigen-related cell adhesion molecule 7 [OS=Homo sapiens]	23	11.04	4
Q9NRR4	Ribonuclease 3 [OS=Homo sapiens]	2	11.01	4	DROSHA
O14901	Krueppel-like factor 11 [OS=Homo sapiens]	10	10.99	4	KLF11
P02766	Transthyretin [OS=Homo sapiens]	4	10.96	1	TTR
O60506	Heterogeneous nuclear ribonucleoprotein Q [OS=Homo sapiens]	10	10.93	5	SYNCRIP
P49721	Proteasome subunit beta type-2 [OS=Homo sapiens]	18	10.81	3	PSMB2
P52895	Aldo-keto reductase family 1 member C2 [OS=Homo sapiens]	8	10.8	3	AKR1C2
P07093	Glia-derived nexin [OS=Homo sapiens]	8	10.78	3	SERPINE2
Q16787	Laminin subunit alpha-3 [OS=Homo sapiens]	1	10.73	2
P62318	Small nuclear ribonucleoprotein Sm D3 [OS=Homo sapiens]	17	10.72	3	SNRPD3
P22314	Ubiquitin-like modifier-activating enzyme 1 [OS=Homo sapiens]	10	10.7	6	UBA1
P06454	Prothymosin alpha [OS=Homo sapiens]	14	10.62	3	PTMA
Q14CN4	Keratin, type II cytoskeletal 72 [OS=Homo sapiens]	9	10.59	5	KRT72
Q86Y46	Keratin, type II cytoskeletal 73 [OS=Homo sapiens]	8	10.59	3	KRT73
P08962	CD63 antigen [OS=Homo sapiens]	4	10.53	1	CD63
P15941	Mucin-1 [OS=Homo sapiens]	2	10.53	2	MUC1
Q96DA2	Ras-related protein Rab-39B [OS=Homo sapiens]	15	10.51	2	RAB39B
Q14964	Ras-related protein Rab-39A [OS=Homo sapiens]	8	10.51	2	RAB39A
P61106	Ras-related protein Rab-14 [OS=Homo sapiens]	11	10.51	3	RAB14
Q96AX2	Ras-related protein Rab-37 [OS=Homo sapiens]	19	10.51	2	RAB37
Q8NHP7	piRNA biogenesis protein EXD1 [OS=Homo sapiens]	9	10.5	3	EXD1
Q8NBM4	Ubiquitin-associated domain-containing protein 2 [OS=Homo sapiens]	2	10.49	1	UBAC2
Q92186	Alpha-2,8-sialyltransferase 8B [OS=Homo sapiens]	7	10.48	2	ST8SIA2
Q86UU0	B-cell CLL/lymphoma 9-like protein [OS=Homo sapiens]	3	10.48	2	BCL9L
P23786	Carnitine O-palmitoyltransferase 2, mitochondrial [OS=Homo sapiens]	6	10.48	3	CPT2
Q9HBL0	Tensin-1 [OS=Homo sapiens]	1	10.44	1	TNS1
P31327	Carbamoyl-phosphate synthase [ammonia], mitochondrial [OS=Homo sapiens]	5	10.43	5	CPS1
P36578	60S ribosomal protein L4 [OS=Homo sapiens]	3	10.41	1	RPL4
P40261	Nicotinamide N-methyltransferase [OS=Homo sapiens]	6	10.28	2	NNMT
P24539	ATP synthase F(0) complex subunit B1, mitochondrial [OS=Homo sapiens]	18	10.22	4	ATP5PB
P62857	40S ribosomal protein S28 [OS=Homo sapiens]	16	10.21	1	RPS28
Q9C000	NACHT, LRR and PYD domains-containing protein 1 [OS=Homo sapiens]	3	10.19	3	NLRP1
Q9Y266	Nuclear migration protein nudC [OS=Homo sapiens]	16	10.06	4	NUDC
Q8TDB6	E3 ubiquitin-protein ligase DTX3L [OS=Homo sapiens]	1	10	1	DTX3L
Q96J92	Serine/threonine-protein kinase WNK4 [OS=Homo sapiens]	3	10	3	WNK4
P23297	Protein S100-A1 [OS=Homo sapiens]	16	9.98	1	S100A1
P05204	Non-histone chromosomal protein HMG-17 [OS=Homo sapiens]	21	9.84	2	HMGN2
P22234	Multifunctional protein ADE2 [OS=Homo sapiens]	3	9.84	1	PAICS
O14979	Heterogeneous nuclear ribonucleoprotein D-like [OS=Homo sapiens]	9	9.78	3	HNRNPDL
Q8NF91	Nesprin-1 [OS=Homo sapiens]	2	9.72	20	SYNE1
P23381	Tryptophan--tRNA ligase, cytoplasmic [OS=Homo sapiens]	5	9.61	2	WARS1
O60218	Aldo-keto reductase family 1 member B10 [OS=Homo sapiens]	22	9.57	5	AKR1B10
O43570	Carbonic anhydrase 12 [OS=Homo sapiens]	14	9.55	3	CA12
P48444	Coatomer subunit delta [OS=Homo sapiens]	6	9.54	3	ARCN1
Q8TCC7	Solute carrier family 22 member 8 [OS=Homo sapiens]	3	9.41	2	SLC22A8
P12724	Eosinophil cationic protein [OS=Homo sapiens]	8	9.3	1	RNASE3
P16401	Histone H1.5 [OS=Homo sapiens]	15	9.28	3	H1-5
A8MWY0	Endosome/lysosome-associated apoptosis and autophagy regulator family member 2 [OS=Homo sapiens]	3	9.26	2	ELAPOR2
Q9UPV9	Trafficking kinesin-binding protein 1 [OS=Homo sapiens]	2	9.21	3	TRAK1
Q99623	Prohibitin-2 [OS=Homo sapiens]	4	9.2	1	PHB2
Q8IWI9	MAX gene-associated protein [OS=Homo sapiens]	3	9.14	8	MGA
Q9P219	Protein Daple [OS=Homo sapiens]	2	9.13	5	CCDC88C
P04843	Dolichyl-diphosphooligosaccharide--protein glycosyltransferase subunit 1 [OS=Homo sapiens]	4	9.12	2	RPN1
Q5T0U0	Coiled-coil domain-containing protein 122 [OS=Homo sapiens]	9	9.11	3	CCDC122
Q9Y5G0	Protocadherin gamma-B5 [OS=Homo sapiens]	1	9.07	2	PCDHGB5
P14210	Hepatocyte growth factor [OS=Homo sapiens]	5	8.97	3	HGF
P49368	T-complex protein 1 subunit gamma [OS=Homo sapiens]	8	8.89	4	CCT3
Q14527	Helicase-like transcription factor [OS=Homo sapiens]	4	8.89	3	HLTF
Q7Z7A1	Centriolin [OS=Homo sapiens]	4	8.88	6	CNTRL
P34932	Heat shock 70 kDa protein 4 [OS=Homo sapiens]	13	8.87	6	HSPA4
Q14451	Growth factor receptor-bound protein 7 [OS=Homo sapiens]	1	8.84	1	GRB7
P31942	Heterogeneous nuclear ribonucleoprotein H3 [OS=Homo sapiens]	12	8.83	2	HNRNPH3
Q8NFJ9	Bardet-Biedl syndrome 1 protein [OS=Homo sapiens]	5	8.82	2	BBS1
P13473	Lysosome-associated membrane glycoprotein 2 [OS=Homo sapiens]	2	8.82	1	LAMP2
Q9GZN2	Homeobox protein TGIF2 [OS=Homo sapiens]	8	8.81	1	TGIF2
Q96LJ7	Dehydrogenase/reductase SDR family member 1 [OS=Homo sapiens]	8	8.78	3	DHRS1
A4UGR9	Xin actin-binding repeat-containing protein 2 [OS=Homo sapiens]	5	8.71	13	XIRP2
P49458	Signal recognition particle 9 kDa protein [OS=Homo sapiens]	13	8.71	1	SRP9
P43652	Afamin [OS=Homo sapiens]	4	8.68	3	AFM
Q08257	Quinone oxidoreductase [OS=Homo sapiens]	10	8.65	2	CRYZ
Q53G44	Interferon-induced protein 44-like [OS=Homo sapiens]	2	8.64	1	IFI44L
Q8WUI4	Histone deacetylase 7 [OS=Homo sapiens]	2	8.59	3	HDAC7
Q6BDS2	UHRF1-binding protein 1 [OS=Homo sapiens]	3	8.56	5	UHRF1BP1
Q5TBB1	Ribonuclease H2 subunit B [OS=Homo sapiens]	7	8.49	2	RNASEH2B
B2RXH8	Heterogeneous nuclear ribonucleoprotein C-like 2 [OS=Homo sapiens]	17	8.47	4	HNRNPCL2
P09496	Clathrin light chain A [OS=Homo sapiens]	13	8.43	4	CLTA
Q14721	Potassium voltage-gated channel subfamily B member 1 [OS=Homo sapiens]	6	8.36	2	KCNB1
O60762	Dolichol-phosphate mannosyltransferase subunit 1 [OS=Homo sapiens]	7	8.35	2	DPM1
P98088	Mucin-5AC [OS=Homo sapiens]	1	8.33	5	MUC5AC
P20618	Proteasome subunit beta type-1 [OS=Homo sapiens]	8	8.33	1	PSMB1
O14925	Mitochondrial import inner membrane translocase subunit Tim23 [OS=Homo sapiens]	22	8.3	2	TIMM23
P49454	Centromere protein F [OS=Homo sapiens]	5	8.27	12	CENPF
P38935	DNA-binding protein SMUBP-2 [OS=Homo sapiens]	6	8.22	5	IGHMBP2
Q02318	Sterol 26-hydroxylase, mitochondrial [OS=Homo sapiens]	4	8.17	2	CYP27A1
P20160	Azurocidin [OS=Homo sapiens]	7	8.16	2	AZU1
P48643	T-complex protein 1 subunit epsilon [OS=Homo sapiens]	9	8.13	3	CCT5
P38646	Stress-70 protein, mitochondrial [OS=Homo sapiens]	10	8.13	5	HSPA9
Q9NRN5	Olfactomedin-like protein 3 [OS=Homo sapiens]	7	8.12	2	OLFML3
Q0VDD8	Dynein axonemal heavy chain 14 [OS=Homo sapiens]	1	8.02	3	DNAH14
Q14192	Four and a half LIM domains protein 2 [OS=Homo sapiens]	12	8.01	3	FHL2
P04275	von Willebrand factor [OS=Homo sapiens]	2	7.98	6	VWF
O75367	Core histone macro-H2A.1 [OS=Homo sapiens]	8	7.91	2	H2afy; H2AFY; LOC100466888; LOC101338325; LOC101381952; LOC101564704; LOC102987354; LOC103079324; LOC103663804; LOC105869993; LOC106989149; LOC109250833; LOC110591142; LOC111141291; LOC111182462; LOC112404331; LOC112625777; LOC112815157; LOC112861289; LOC112917035; LOC113261754; LOC113928700; LOC114891795; LOC115516119; LOC116529369; LOC116750637; MACROH2A1
P46939	Utrophin [OS=Homo sapiens]	5	7.9	9	UTRN
P61158	Actin-related protein 3 [OS=Homo sapiens]	14	7.89	3	ACTR3
Q15113	Procollagen C-endopeptidase enhancer 1 [OS=Homo sapiens]	4	7.86	2	PCOLCE
Q03135	Caveolin-1 [OS=Homo sapiens]	12	7.84	1	CAV1
Q92598	Heat shock protein 105 kDa [OS=Homo sapiens]	11	7.83	8	HSPH1
P63244	Receptor of activated protein C kinase 1 [OS=Homo sapiens]	7	7.82	3	RACK1
P78371	T-complex protein 1 subunit beta [OS=Homo sapiens]	10	7.81	3	CCT2
P84090	Enhancer of rudimentary homolog [OS=Homo sapiens]	12	7.73	1	ERH
P10515	Dihydrolipoyllysine-residue acetyltransferase component of pyruvate dehydrogenase complex, mitochondrial [OS=Homo sapiens]	5	7.65	2	DLAT
P08865	40S ribosomal protein SA [OS=Homo sapiens]	9	7.59	1	RPSA
P61160	Actin-related protein 2 [OS=Homo sapiens]	5	7.56	2	ACTR2
Q92802	NEDD4-binding protein 2-like 2 [OS=Homo sapiens]	2	7.54	2	N4BP2L2
P62249	40S ribosomal protein S16 [OS=Homo sapiens]	7	7.54	1	RPS16
P61916	NPC intracellular cholesterol transporter 2 [OS=Homo sapiens]	26	7.53	2	NPC2
P13797	Plastin-3 [OS=Homo sapiens]	6	7.51	4	PLS3
Q8TAF5	Putative uncharacterized protein LQK1 [OS=Homo sapiens]	13	7.49	1	FLVCR1-DT
O00142	Thymidine kinase 2, mitochondrial [OS=Homo sapiens]	3	7.48	1	TK2
Q96Q05	Trafficking protein particle complex subunit 9 [OS=Homo sapiens]	6	7.44	4	TRAPPC9
O00267	Transcription elongation factor SPT5 [OS=Homo sapiens]	1	7.44	1	SUPT5H
P05155	Plasma protease C1 inhibitor [OS=Homo sapiens]	3	7.42	2	SERPING1
P46781	40S ribosomal protein S9 [OS=Homo sapiens]	8	7.37	1	RPS9
P25398	40S ribosomal protein S12 [OS=Homo sapiens]	11	7.32	1	RPS12
Q5TZA2	Rootletin [OS=Homo sapiens]	2	7.32	5
P25786	Proteasome subunit alpha type-1 [OS=Homo sapiens]	15	7.3	3	PSMA1
Q16649	Nuclear factor interleukin-3-regulated protein [OS=Homo sapiens]	6	7.3	3	NFIL3
Q5T5P2	Sickle tail protein homolog [OS=Homo sapiens]	5	7.29	9	KIAA1217
Q9NPH3	Interleukin-1 receptor accessory protein [OS=Homo sapiens]	2	7.19	1	IL1RAP
Q9Y5G5	Protocadherin gamma-A8 [OS=Homo sapiens]	2	7.19	2	PCDHGA8
Q12841	Follistatin-related protein 1 [OS=Homo sapiens]	6	7.18	2	FSTL1
P51153	Ras-related protein Rab-13 [OS=Homo sapiens]	27	7.11	4	RAB13
Q9BY89	Uncharacterized protein KIAA1671 [OS=Homo sapiens]	4	7.08	6	KIAA1671
P14550	Aldo-keto reductase family 1 member A1 [OS=Homo sapiens]	3	7.08	1	AKR1A1
O94819	Kelch repeat and BTB domain-containing protein 11 [OS=Homo sapiens]	6	7.07	1	KBTBD11
Q9Y210	Short transient receptor potential channel 6 [OS=Homo sapiens]	1	7.06	1	TRPC6
P35573	Glycogen debranching enzyme [OS=Homo sapiens]	3	7.05	4	AGL
O15145	Actin-related protein 2/3 complex subunit 3 [OS=Homo sapiens]	15	7.04	2	ARPC3
O94761	ATP-dependent DNA helicase Q4 [OS=Homo sapiens]	2	6.99	2	RECQL4
Q15293	Reticulocalbin-1 [OS=Homo sapiens]	6	6.95	2	RCN1
Q9P2G9	Kelch-like protein 8 [OS=Homo sapiens]	5	6.9	3	KLHL8
P27635	60S ribosomal protein L10 [OS=Homo sapiens]	13	6.9	1	LOC100768740; LOC101344695; LOC105294701; LOC112632580; Rpl10; RPL10
P63241	Eukaryotic translation initiation factor 5A-1 [OS=Homo sapiens]	29	6.88	4	EIF5A
P60953	Cell division control protein 42 homolog [OS=Homo sapiens]	27	6.87	4	CDC42
Q9BXP8	Pappalysin-2 [OS=Homo sapiens]	2	6.84	1	PAPPA2
P40879	Chloride anion exchanger [OS=Homo sapiens]	1	6.84	1	SLC26A3
Q96JI7	Spatacsin [OS=Homo sapiens]	2	6.8	5	SPG11
P25787	Proteasome subunit alpha type-2 [OS=Homo sapiens]	5	6.78	1	PSMA2
B2RPK0	Putative high mobility group protein B1-like 1 [OS=Homo sapiens]	18	6.72	3	HMGB1P1
P09429	High mobility group protein B1 [OS=Homo sapiens]	18	6.72	3	HMGB1
O75648	Mitochondrial tRNA-specific 2-thiouridylase 1 [OS=Homo sapiens]	3	6.71	1	TRMU
Q8TAL5	Uncharacterized protein C9orf43 [OS=Homo sapiens]	7	6.69	2	C9orf43
Q9NRC6	Spectrin beta chain, non-erythrocytic 5 [OS=Homo sapiens]	4	6.69	12	SPTBN5
Q8N1N4	Keratin, type II cytoskeletal 78 [OS=Homo sapiens]	9	6.69	4	KRT78
P00966	Argininosuccinate synthase [OS=Homo sapiens]	11	6.67	4	ASS1
Q9UNN8	Endothelial protein C receptor [OS=Homo sapiens]	4	6.64	1	PROCR
P02511	Alpha-crystallin B chain [OS=Homo sapiens]	15	6.61	1	CRYAB
Q2M1P5	Kinesin-like protein KIF7 [OS=Homo sapiens]	4	6.61	6	KIF7
Q01844	RNA-binding protein EWS [OS=Homo sapiens]	11	6.54	6	EWSR1
Q7Z6G8	Ankyrin repeat and sterile alpha motif domain-containing protein 1B [OS=Homo sapiens]	4	6.51	2	ANKS1B
Q9NQC3	Reticulon-4 [OS=Homo sapiens]	5	6.41	4	RTN4
P49327	Fatty acid synthase [OS=Homo sapiens]	3	6.38	6	FASN
Q92841	Probable ATP-dependent RNA helicase DDX17 [OS=Homo sapiens]	4	6.17	2	DDX17
P17844	Probable ATP-dependent RNA helicase DDX5 [OS=Homo sapiens]	10	6.17	5	DDX5
P62304	Small nuclear ribonucleoprotein E [OS=Homo sapiens]	12	6.1	1	SNRPE
Q8IZ26	Zinc finger protein 34 [OS=Homo sapiens]	13	6.08	3	ZNF34
P05556	Integrin beta-1 [OS=Homo sapiens]	9	6.05	5	ITGB1
Q93052	Lipoma-preferred partner [OS=Homo sapiens]	10	5.97	3	LPP
P02458	Collagen alpha-1(II) chain [OS=Homo sapiens]	5	5.91	5	COL2A1
Q16352	Alpha-internexin [OS=Homo sapiens]	5	5.86	2	INA
P07196	Neurofilament light polypeptide [OS=Homo sapiens]	7	5.86	3	NEFL
P12036	Neurofilament heavy polypeptide [OS=Homo sapiens]	8	5.86	5	NEFH
P07197	Neurofilament medium polypeptide [OS=Homo sapiens]	3	5.86	2	NEFM
P42261	Glutamate receptor 1 [OS=Homo sapiens]	2	5.82	2	GRIA1
P42262	Glutamate receptor 2 [OS=Homo sapiens]	2	5.82	2	GRIA2
Q9P2E9	Ribosome-binding protein 1 [OS=Homo sapiens]	22	5.82	11	RRBP1
P02008	Hemoglobin subunit zeta [OS=Homo sapiens]	13	5.82	2	HBZ
P30040	Endoplasmic reticulum resident protein 29 [OS=Homo sapiens]	18	5.74	4	ERP29
P53597	Succinate--CoA ligase [ADP/GDP-forming] subunit alpha, mitochondrial [OS=Homo sapiens]	3	5.67	1	SUCLG1
Q16181	Septin-7 [OS=Homo sapiens]	8	5.65	3	SEPTIN7
Q99988	Growth/differentiation factor 15 [OS=Homo sapiens]	15	5.65	3	GDF15
P21741	Midkine [OS=Homo sapiens]	7	5.6	1	MDK
Q9ULC3	Ras-related protein Rab-23 [OS=Homo sapiens]	4	5.6	1	RAB23
P29762	Cellular retinoic acid-binding protein 1 [OS=Homo sapiens]	13	5.59	2	CRABP1
Q8NC51	Plasminogen activator inhibitor 1 RNA-binding protein [OS=Homo sapiens]	11	5.59	3	SERBP1
Q9UJ98	Cohesin subunit SA-3 [OS=Homo sapiens]	5	5.5	6	STAG3
Q13418	Integrin-linked protein kinase [OS=Homo sapiens]	15	5.5	4	ILK
O43854	EGF-like repeat and discoidin I-like domain-containing protein 3 [OS=Homo sapiens]	8	5.45	3	EDIL3
P07954	Fumarate hydratase, mitochondrial [OS=Homo sapiens]	5	5.44	1	FH
P43121	Cell surface glycoprotein MUC18 [OS=Homo sapiens]	8	5.42	3	MCAM
Q5JPF3	Ankyrin repeat domain-containing protein 36C [OS=Homo sapiens]	5	5.42	8	ANKRD36C
Q8NEK5	Zinc finger protein 548 [OS=Homo sapiens]	1	5.42	1	ZNF548
P61019	Ras-related protein Rab-2A [OS=Homo sapiens]	7	5.42	1	RAB2A
Q8WX93	Palladin [OS=Homo sapiens]	1	5.41	1	PALLD
Q8NFP9	Neurobeachin [OS=Homo sapiens]	3	5.39	5	NBEA
Q9Y624	Junctional adhesion molecule A [OS=Homo sapiens]	8	5.36	2	F11R
P08254	Stromelysin-1 [OS=Homo sapiens]	7	5.33	3	MMP3
Q07020	60S ribosomal protein L18 [OS=Homo sapiens]	7	5.32	1	RPL18
P05164	Myeloperoxidase [OS=Homo sapiens]	5	5.27	2	MPO
Q6ZU52	Uncharacterized protein KIAA0408 [OS=Homo sapiens]	1	5.25	1	KIAA0408
P47755	F-actin-capping protein subunit alpha-2 [OS=Homo sapiens]	18	5.25	3	CAPZA2
O60437	Periplakin [OS=Homo sapiens]	5	5.24	7	PPL
Q9HAU5	Regulator of nonsense transcripts 2 [OS=Homo sapiens]	2	5.23	3	UPF2
P07148	Fatty acid-binding protein, liver [OS=Homo sapiens]	19	5.21	2	FABP1
O95299	NADH dehydrogenase [ubiquinone] 1 alpha subcomplex subunit 10, mitochondrial [OS=Homo sapiens]	3	5.21	1	NDUFA10
Q9BZZ5	Apoptosis inhibitor 5 [OS=Homo sapiens]	4	5.14	2	API5
P18124	60S ribosomal protein L7 [OS=Homo sapiens]	13	5.13	3	RPL7
Q92889	DNA repair endonuclease XPF [OS=Homo sapiens]	2	5.13	3	ERCC4
Q92597	Protein NDRG1 [OS=Homo sapiens]	4	5.12	1	NDRG1
Q6IBS0	Twinfilin-2 [OS=Homo sapiens]	4	5.1	1	TWF2
Q9P126	C-type lectin domain family 1 member B [OS=Homo sapiens]	21	5.1	3	CLEC1B
Q16663	C-C motif chemokine 15 [OS=Homo sapiens]	17	5.07	1	CCL15-CCL14
Q9BW30	Tubulin polymerization-promoting protein family member 3 [OS=Homo sapiens]	9	5.06	1	TPPP3
M0R2J8	Doublecortin domain-containing protein 1 [OS=Homo sapiens]	2	5.06	2	DCDC1
Q8TBG4	Ethanolamine-phosphate phospho-lyase [OS=Homo sapiens]	6	5.06	3	ETNPPL
O95445	Apolipoprotein M [OS=Homo sapiens]	11	5.05	3	APOM
O00148	ATP-dependent RNA helicase DDX39A [OS=Homo sapiens]	17	5.05	4	DDX39A
O95995	Dynein regulatory complex subunit 4 [OS=Homo sapiens]	7	5.04	4	GAS8
Q03001	Dystonin [OS=Homo sapiens]	3	4.99	14	DST
Q6P0N0	Mis18-binding protein 1 [OS=Homo sapiens]	7	4.97	5	MIS18BP1
Q92508	Piezo-type mechanosensitive ion channel component 1 [OS=Homo sapiens]	1	4.96	3	PIEZO1
P09237	Matrilysin [OS=Homo sapiens]	6	4.96	2	MMP7
Q04724	Transducin-like enhancer protein 1 [OS=Homo sapiens]	3	4.93	2	TLE1
O15090	Zinc finger protein 536 [OS=Homo sapiens]	2	4.93	2	ZNF536
O95498	Vascular non-inflammatory molecule 2 [OS=Homo sapiens]	3	4.93	1	VNN2
P21453	Sphingosine 1-phosphate receptor 1 [OS=Homo sapiens]	3	4.93	1	S1PR1
P78347	General transcription factor II-I [OS=Homo sapiens]	5	4.91	4	GTF2I
Q6EKJ0	General transcription factor II-I repeat domain-containing protein 2B [OS=Homo sapiens]	3	4.91	2	GTF2IRD2B
Q9C0F0	Putative Polycomb group protein ASXL3 [OS=Homo sapiens]	3	4.9	5	ASXL3
Q9HCI6	E3 SUMO-protein ligase KIAA1586 [OS=Homo sapiens]	2	4.89	2	KIAA1586
Q8TDD2	Transcription factor Sp7 [OS=Homo sapiens]	10	4.89	2	SP7
Q9H4Y5	Glutathione S-transferase omega-2 [OS=Homo sapiens]	4	4.85	1	GSTO2
P57721	Poly(rC)-binding protein 3 [OS=Homo sapiens]	8	4.84	3	PCBP3
Q04760	Lactoylglutathione lyase [OS=Homo sapiens]	19	4.76	2	GLO1
Q8IYT4	Katanin p60 ATPase-containing subunit A-like 2 [OS=Homo sapiens]	8	4.69	3	KATNAL2
P61247	40S ribosomal protein S3a [OS=Homo sapiens]	20	4.68	5	RPS3A
Q99584	Protein S100-A13 [OS=Homo sapiens]	11	4.67	1	S100A13
P21980	Protein-glutamine gamma-glutamyltransferase 2 [OS=Homo sapiens]	6	4.67	3	TGM2
P04003	C4b-binding protein alpha chain [OS=Homo sapiens]	3	4.65	1	C4BPA
Q96TC7	Regulator of microtubule dynamics protein 3 [OS=Homo sapiens]	3	4.65	2	RMDN3
P30044	Peroxiredoxin-5, mitochondrial [OS=Homo sapiens]	9	4.52	2	PRDX5
A6NHR9	Structural maintenance of chromosomes flexible hinge domain-containing protein 1 [OS=Homo sapiens]	4	4.49	6	SMCHD1
Q9BXL6	Caspase recruitment domain-containing protein 14 [OS=Homo sapiens]	1	4.48	1	CARD14
Q96FW1	Ubiquitin thioesterase OTUB1 [OS=Homo sapiens]	6	4.45	1	OTUB1
Q96NU7	Probable imidazolonepropionase [OS=Homo sapiens]	5	4.42	1	AMDHD1
P61970	Nuclear transport factor 2 [OS=Homo sapiens]	13	4.36	1	NUTF2
O75962	Triple functional domain protein [OS=Homo sapiens]	2	4.3	3	TRIO
P49720	Proteasome subunit beta type-3 [OS=Homo sapiens]	23	4.22	3	PSMB3
P46783	40S ribosomal protein S10 [OS=Homo sapiens]	4	4.18	1	RPS10
Q13126	S-methyl-5'-thioadenosine phosphorylase [OS=Homo sapiens]	20	4.17	3	MTAP
Q9UI33	Sodium channel protein type 11 subunit alpha [OS=Homo sapiens]	3	4.17	3	SCN11A
Q7Z434	Mitochondrial antiviral-signaling protein [OS=Homo sapiens]	10	4.16	2	MAVS
O75891	Cytosolic 10-formyltetrahydrofolate dehydrogenase [OS=Homo sapiens]	2	4.1	2	ALDH1L1
P55786	Puromycin-sensitive aminopeptidase [OS=Homo sapiens]	5	4.1	3	NPEPPS
P21589	5'-nucleotidase [OS=Homo sapiens]	14	4.05	4	NT5E
P26196	Probable ATP-dependent RNA helicase DDX6 [OS=Homo sapiens]	1	4.02	1	DDX6
P58107	Epiplakin [OS=Homo sapiens]	6	3.97	8	EPPK1
P40227	T-complex protein 1 subunit zeta [OS=Homo sapiens]	5	3.96	2	CCT6A
P20700	Lamin-B1 [OS=Homo sapiens]	10	3.95	4	LMNB1
P05997	Collagen alpha-2(V) chain [OS=Homo sapiens]	13	3.95	9	COL5A2
Q07092	Collagen alpha-1(XVI) chain [OS=Homo sapiens]	5	3.92	4	COL16A1
Q14571	Inositol 1,4,5-trisphosphate receptor type 2 [OS=Homo sapiens]	6	3.91	13	ITPR2
P10915	Hyaluronan and proteoglycan link protein 1 [OS=Homo sapiens]	10	3.9	2	HAPLN1
O60447	Ecotropic viral integration site 5 protein homolog [OS=Homo sapiens]	2	3.87	2	EVI5
P12956	X-ray repair cross-complementing protein 6 [OS=Homo sapiens]	9	3.85	6	XRCC6
P52209	6-phosphogluconate dehydrogenase, decarboxylating [OS=Homo sapiens]	6	3.84	2	PGD
P05455	Lupus La protein [OS=Homo sapiens]	7	3.82	2	SSB
P46779	60S ribosomal protein L28 [OS=Homo sapiens]	14	3.75	2	RPL28
O75822	Eukaryotic translation initiation factor 3 subunit J [OS=Homo sapiens]	4	3.71	1	EIF3J
O43390	Heterogeneous nuclear ribonucleoprotein R [OS=Homo sapiens]	7	3.69	3	HNRNPR
Q12882	Dihydropyrimidine dehydrogenase [NADP(+)] [OS=Homo sapiens]	3	3.68	2	DPYD
Q7Z3Z3	Piwi-like protein 3 [OS=Homo sapiens]	5	3.65	3	PIWIL3
Q9H611	ATP-dependent DNA helicase PIF1 [OS=Homo sapiens]	1	3.64	1	PIF1
P20929	Nebulin [OS=Homo sapiens]	5	3.64	26	NEB
P00439	Phenylalanine-4-hydroxylase [OS=Homo sapiens]	11	3.63	4	PAH
Q9NZU5	LIM and cysteine-rich domains protein 1 [OS=Homo sapiens]	11	3.63	3	LMCD1
Q86WA8	Lon protease homolog 2, peroxisomal [OS=Homo sapiens]	7	3.62	3	LONP2
Q5M9N0	Coiled-coil domain-containing protein 158 [OS=Homo sapiens]	4	3.58	4	CCDC158
Q13308	Inactive tyrosine-protein kinase 7 [OS=Homo sapiens]	2	3.57	2	PTK7
P26373	60S ribosomal protein L13 [OS=Homo sapiens]	5	3.53	1	RPL13
P45880	Voltage-dependent anion-selective channel protein 2 [OS=Homo sapiens]	7	3.53	1	VDAC2
P50895	Basal cell adhesion molecule [OS=Homo sapiens]	10	3.52	4	BCAM
P61289	Proteasome activator complex subunit 3 [OS=Homo sapiens]	4	3.51	1	PSME3
Q03181	Peroxisome proliferator-activated receptor delta [OS=Homo sapiens]	11	3.5	4	PPARD
Q9H8M2	Bromodomain-containing protein 9 [OS=Homo sapiens]	7	3.49	3	BRD9
O75886	Signal transducing adapter molecule 2 [OS=Homo sapiens]	2	3.49	1	STAM2
Q8N7F7	Ubiquitin-like protein 4B [OS=Homo sapiens]	7	3.48	2	UBL4B
P16949	Stathmin [OS=Homo sapiens]	17	3.48	3	STMN1
P54819	Adenylate kinase 2, mitochondrial [OS=Homo sapiens]	12	3.48	2	AK2
P50502	Hsc70-interacting protein [OS=Homo sapiens]	7	3.47	3	ST13
Q8N584	Tetratricopeptide repeat protein 39C [OS=Homo sapiens]	6	3.46	2	TTC39C
Q9BQ69	ADP-ribose glycohydrolase MACROD1 [OS=Homo sapiens]	2	3.46	1	MACROD1
Q06278	Aldehyde oxidase [OS=Homo sapiens]	4	3.43	4	AOX1
Q9H4E7	Differentially expressed in FDCP 6 homolog [OS=Homo sapiens]	4	3.42	2	DEF6
Q96DC9	Ubiquitin thioesterase OTUB2 [OS=Homo sapiens]	3	3.41	1	OTUB2
P17096	High mobility group protein HMG-I/HMG-Y [OS=Homo sapiens]	16	3.41	2	HMGA1
Q15435	Protein phosphatase 1 regulatory subunit 7 [OS=Homo sapiens]	9	3.4	2	PPP1R7
Q6EMK4	Vasorin [OS=Homo sapiens]	1	3.4	1	VASN
A0A0B4J263	T cell receptor alpha variable 39 [OS=Homo sapiens]	7	3.38	1	TRAV39
Q02878	60S ribosomal protein L6 [OS=Homo sapiens]	7	3.37	2	RPL6
Q9Y2D4	Exocyst complex component 6B [OS=Homo sapiens]	3	3.37	3	EXOC6B
O75897	Sulfotransferase 1C4 [OS=Homo sapiens]	2	3.37	1	SULT1C4
Q12905	Interleukin enhancer-binding factor 2 [OS=Homo sapiens]	16	3.36	3	ILF2
Q9UHA2	SS18-like protein 2 [OS=Homo sapiens]	49	3.36	2	SS18L2
Q86TI0	TBC1 domain family member 1 [OS=Homo sapiens]	1	3.36	1	TBC1D1
Q63ZY3	KN motif and ankyrin repeat domain-containing protein 2 [OS=Homo sapiens]	8	3.36	5	KANK2
Q9UQQ2	SH2B adapter protein 3 [OS=Homo sapiens]	3	3.36	2	SH2B3
Q16348	Solute carrier family 15 member 2 [OS=Homo sapiens]	2	3.33	1	SLC15A2
Q9P232	Contactin-3 [OS=Homo sapiens]	2	3.33	1	CNTN3
O43264	Centromere/kinetochore protein zw10 homolog [OS=Homo sapiens]	1	3.32	1	ZW10
P11388	DNA topoisomerase 2-alpha [OS=Homo sapiens]	2	3.32	3	TOP2A
Q14019	Coactosin-like protein [OS=Homo sapiens]	16	3.32	3	COTL1
P48165	Gap junction alpha-8 protein [OS=Homo sapiens]	3	3.32	2	GJA8
O14950	Myosin regulatory light chain 12B [OS=Homo sapiens]	12	3.31	1	MYL12B
Q9UPN3	Microtubule-actin cross-linking factor 1, isoforms 1/2/3/5 [OS=Homo sapiens]	3	3.31	19	MACF1
O14986	Phosphatidylinositol 4-phosphate 5-kinase type-1 beta [OS=Homo sapiens]	5	3.3	2	PIP5K1B
P00491	Purine nucleoside phosphorylase [OS=Homo sapiens]	6	3.29	1	PNP
Q3KNW1	Zinc finger protein SNAI3 [OS=Homo sapiens]	17	3.29	2	SNAI3
Q9H7H0	Methyltransferase-like protein 17, mitochondrial [OS=Homo sapiens]	3	3.28	1	METTL17
P08581	Hepatocyte growth factor receptor [OS=Homo sapiens]	4	3.28	3	MET
Q96CN4	EVI5-like protein [OS=Homo sapiens]	4	3.27	2	EVI5L
P09958	Furin [OS=Homo sapiens]	3	3.27	1	FURIN
O94955	Rho-related BTB domain-containing protein 3 [OS=Homo sapiens]	7	3.27	4	RHOBTB3
Q6ZRR7	Leucine-rich repeat-containing protein 9 [OS=Homo sapiens]	4	3.27	6	LRRC9
Q3MJ13	WD repeat-containing protein 72 [OS=Homo sapiens]	3	3.26	2	WDR72
P32456	Guanylate-binding protein 2 [OS=Homo sapiens]	3	3.26	2	GBP2
P02794	Ferritin heavy chain [OS=Homo sapiens]	20	3.25	3	FTH1
Q5XG92	Carboxylesterase 4A [OS=Homo sapiens]	2	3.24	1	CES4A
Q9NYQ6	Cadherin EGF LAG seven-pass G-type receptor 1 [OS=Homo sapiens]	1	3.23	1	CELSR1
Q9C0B1	Alpha-ketoglutarate-dependent dioxygenase FTO [OS=Homo sapiens]	4	3.23	2	FTO
Q16853	Membrane primary amine oxidase [OS=Homo sapiens]	6	3.23	2	AOC3
P02689	Myelin P2 protein [OS=Homo sapiens]	20	3.23	2	PMP2
Q8IVN8	Somatomedin-B and thrombospondin type-1 domain-containing protein [OS=Homo sapiens]	16	3.22	2	SBSPON
Q12955	Ankyrin-3 [OS=Homo sapiens]	3	3.22	10	ANK3
P50995	Annexin A11 [OS=Homo sapiens]	3	3.22	1	ANXA11
Q9H2D6	TRIO and F-actin-binding protein [OS=Homo sapiens]	2	3.21	5	TRIOBP
P27701	CD82 antigen [OS=Homo sapiens]	4	3	1	CD82
Q92826	Homeobox protein Hox-B13 [OS=Homo sapiens]	19	2.99	3	HOXB13
Q92520	Protein FAM3C [OS=Homo sapiens]	12	2.99	2	FAM3C
Q9UBI6	Guanine nucleotide-binding protein G(I)/G(S)/G(O) subunit gamma-12 [OS=Homo sapiens]	22	2.93	1	GNG12
P14866	Heterogeneous nuclear ribonucleoprotein L [OS=Homo sapiens]	8	2.91	3	HNRNPL
Q7Z7G0	Target of Nesh-SH3 [OS=Homo sapiens]	1	2.9	1	ABI3BP
Q15404	Ras suppressor protein 1 [OS=Homo sapiens]	12	2.87	3	RSU1
P31939	Bifunctional purine biosynthesis protein ATIC [OS=Homo sapiens]	6	2.81	2	ATIC
Q9UBP4	Dickkopf-related protein 3 [OS=Homo sapiens]	7	2.76	1	DKK3
P55327	Tumor protein D52 [OS=Homo sapiens]	14	2.74	2	TPD52
P13796	Plastin-2 [OS=Homo sapiens]	6	2.74	3	LCP1
Q8TF17	SH3 domain and tetratricopeptide repeat-containing protein 2 [OS=Homo sapiens]	4	2.72	3	SH3TC2
P14324	Farnesyl pyrophosphate synthase [OS=Homo sapiens]	4	2.69	1	FDPS
P0CJ78	Zinc finger protein 865 [OS=Homo sapiens]	3	2.64	2	ZNF865
O95816	BAG family molecular chaperone regulator 2 [OS=Homo sapiens]	18	2.61	4	BAG2
Q7Z304	MAM domain-containing protein 2 [OS=Homo sapiens]	5	2.52	1	MAMDC2
P38159	RNA-binding motif protein, X chromosome [OS=Homo sapiens]	11	2.52	4	RBMX
Q32P28	Prolyl 3-hydroxylase 1 [OS=Homo sapiens]	11	2.5	5	P3H1
Q96KP4	Cytosolic non-specific dipeptidase [OS=Homo sapiens]	7	2.5	4	CNDP2
P11413	Glucose-6-phosphate 1-dehydrogenase [OS=Homo sapiens]	3	2.49	1	G6PD
P15169	Carboxypeptidase N catalytic chain [OS=Homo sapiens]	5	2.49	2	CPN1
Q16891	MICOS complex subunit MIC60 [OS=Homo sapiens]	7	2.48	4	IMMT
Q14767	Latent-transforming growth factor beta-binding protein 2 [OS=Homo sapiens]	6	2.48	6	LTBP2
Q00796	Sorbitol dehydrogenase [OS=Homo sapiens]	3	2.47	1	SORD
P02750	Leucine-rich alpha-2-glycoprotein [OS=Homo sapiens]	7	2.47	1	LRG1
Q9NZN4	EH domain-containing protein 2 [OS=Homo sapiens]	6	2.46	2	EHD2
Q68DQ2	Very large A-kinase anchor protein [OS=Homo sapiens]	4	2.46	6	CRYBG3
O00754	Lysosomal alpha-mannosidase [OS=Homo sapiens]	6	2.46	2	MAN2B1
Q92530	Proteasome inhibitor PI31 subunit [OS=Homo sapiens]	20	2.45	2	PSMF1
O75391	Sperm-associated antigen 7 [OS=Homo sapiens]	15	2.44	2	SPAG7
P00326	Alcohol dehydrogenase 1C [OS=Homo sapiens]	8	2.43	2	ADH1C
P07327	Alcohol dehydrogenase 1A [OS=Homo sapiens]	9	2.43	2	ADH1A
P24298	Alanine aminotransferase 1 [OS=Homo sapiens]	8	2.42	1	GPT
P27824	Calnexin [OS=Homo sapiens]	6	2.39	3	CANX
P47914	60S ribosomal protein L29 [OS=Homo sapiens]	18	2.38	2	RPL29
Q6YHK3	CD109 antigen [OS=Homo sapiens]	3	2.34	3	CD109
O75531	Barrier-to-autointegration factor [OS=Homo sapiens]	27	2.33	1	BANF1
Q12860	Contactin-1 [OS=Homo sapiens]	3	2.32	2	CNTN1
Q99798	Aconitate hydratase, mitochondrial [OS=Homo sapiens]	4	2.31	2	ACO2
Q14980	Nuclear mitotic apparatus protein 1 [OS=Homo sapiens]	9	2.31	15	NUMA1
Q99536	Synaptic vesicle membrane protein VAT-1 homolog [OS=Homo sapiens]	4	2.28	1	VAT1
P15088	Mast cell carboxypeptidase A [OS=Homo sapiens]	13	2.28	5	CPA3
P16615	Sarcoplasmic/endoplasmic reticulum calcium ATPase 2 [OS=Homo sapiens]	4	2.25	3	ATP2A2
Q93084	Sarcoplasmic/endoplasmic reticulum calcium ATPase 3 [OS=Homo sapiens]	7	2.25	4	ATP2A3
Q15019	Septin-2 [OS=Homo sapiens]	6	2.25	2	SEPTIN2
Q9BRA2	Thioredoxin domain-containing protein 17 [OS=Homo sapiens]	11	2.24	1	TXNDC17
P26447	Protein S100-A4 [OS=Homo sapiens]	38	2.23	5	S100A4
P28072	Proteasome subunit beta type-6 [OS=Homo sapiens]	4	2.21	1	PSMB6
P08294	Extracellular superoxide dismutase [Cu-Zn] [OS=Homo sapiens]	5	2.2	1	SOD3
P05121	Plasminogen activator inhibitor 1 [OS=Homo sapiens]	6	2.19	1	SERPINE1
Q92804	TATA-binding protein-associated factor 2N [OS=Homo sapiens]	20	2.19	4	TAF15
P62263	40S ribosomal protein S14 [OS=Homo sapiens]	9	2.15	1	RPS14
P56537	Eukaryotic translation initiation factor 6 [OS=Homo sapiens]	10	2.12	1	EIF6
P19404	NADH dehydrogenase [ubiquinone] flavoprotein 2, mitochondrial [OS=Homo sapiens]	4	2.11	1	NDUFV2
Q96JM4	Leucine-rich repeat and IQ domain-containing protein 1 [OS=Homo sapiens]	2	2.11	2	LRRIQ1
P48735	Isocitrate dehydrogenase [NADP], mitochondrial [OS=Homo sapiens]	9	2.09	3	IDH2
Q15758	Neutral amino acid transporter B(0) [OS=Homo sapiens]	2	2.09	1	SLC1A5
Q8N7P1	Inactive phospholipase D5 [OS=Homo sapiens]	4	2.08	1	PLD5
A6NEL2	Ankyrin repeat domain-containing protein SOWAHB [OS=Homo sapiens]	6	2.06	3	SOWAHB
P23634	Plasma membrane calcium-transporting ATPase 4 [OS=Homo sapiens]	5	2.06	6	ATP2B4
P42166	Lamina-associated polypeptide 2, isoform alpha [OS=Homo sapiens]	9	2.06	4	TMPO
P55198	Protein AF-17 [OS=Homo sapiens]	2	2.05	1	MLLT6
A6NK06	Cis-aconitate decarboxylase [OS=Homo sapiens]	7	2.05	2	ACOD1
P08708	40S ribosomal protein S17 [OS=Homo sapiens]	23	2.05	2	RPS17
Q96TA1	Protein Niban 2 [OS=Homo sapiens]	5	2.05	3	NIBAN2
Q96RT1	Erbin [OS=Homo sapiens]	6	2.03	4	ERBIN
Q9H190	Syntenin-2 [OS=Homo sapiens]	3	2.03	1	SDCBP2
O75475	PC4 and SFRS1-interacting protein [OS=Homo sapiens]	5	2.02	2	PSIP1
Q8NFY4	Semaphorin-6D [OS=Homo sapiens]	4	2.01	3	SEMA6D
P01601	Immunoglobulin kappa variable 1D-16 [OS=Homo sapiens]	21	2	1	IGKV1D-16
Q96RW7	Hemicentin-1 [OS=Homo sapiens]	2	2	8	HMCN1
Q5SQS7	SH2 domain-containing protein 4B [OS=Homo sapiens]	6	2	2	SH2D4B
Q9Y3Z3	Deoxynucleoside triphosphate triphosphohydrolase SAMHD1 [OS=Homo sapiens]	8	1.99	4	SAMHD1
Q6ZMP0	Thrombospondin type-1 domain-containing protein 4 [OS=Homo sapiens]	2	1.97	2	THSD4
Q96QK1	Vacuolar protein sorting-associated protein 35 [OS=Homo sapiens]	3	1.97	2	VPS35
P01266	Thyroglobulin [OS=Homo sapiens]	1	1.96	3	TG
P62316	Small nuclear ribonucleoprotein Sm D2 [OS=Homo sapiens]	17	1.95	2	SNRPD2
P33121	Long-chain-fatty-acid--CoA ligase 1 [OS=Homo sapiens]	3	1.94	3	ACSL1
Q8N2S1	Latent-transforming growth factor beta-binding protein 4 [OS=Homo sapiens]	3	1.89	4	LTBP4
Q8IWC1	MAP7 domain-containing protein 3 [OS=Homo sapiens]	5	1.89	4	MAP7D3
P21796	Voltage-dependent anion-selective channel protein 1 [OS=Homo sapiens]	3	1.87	1	VDAC1
P30046	D-dopachrome decarboxylase [OS=Homo sapiens]	9	1.86	1	DDT
Q16821	Protein phosphatase 1 regulatory subunit 3A [OS=Homo sapiens]	4	1.86	4	PPP1R3A
Q8IZA3	Histone H1.8 [OS=Homo sapiens]	4	1.85	2	H1-8
O60701	UDP-glucose 6-dehydrogenase [OS=Homo sapiens]	8	1.84	4	UGDH
Q9H6Z9	Prolyl hydroxylase EGLN3 [OS=Homo sapiens]	11	1.83	2	EGLN3
P05141	ADP/ATP translocase 2 [OS=Homo sapiens]	14	1.82	3	SLC25A5
Q8IYW2	Cilia- and flagella-associated protein 46 [OS=Homo sapiens]	3	1.82	8	CFAP46
Q9HDC9	Adipocyte plasma membrane-associated protein [OS=Homo sapiens]	5	1.81	2	APMAP
Q9UJX6	Anaphase-promoting complex subunit 2 [OS=Homo sapiens]	2	1.81	2	ANAPC2
P12694	2-oxoisovalerate dehydrogenase subunit alpha, mitochondrial [OS=Homo sapiens]	6	1.81	2	BCKDHA
Q14554	Protein disulfide-isomerase A5 [OS=Homo sapiens]	4	1.8	2	PDIA5
Q9HA90	EF-hand and coiled-coil domain-containing protein 1 [OS=Homo sapiens]	5	1.8	2	EFCC1
Q12906	Interleukin enhancer-binding factor 3 [OS=Homo sapiens]	4	1.79	3	ILF3
Q9NPR2	Semaphorin-4B [OS=Homo sapiens]	1	1.79	1	SEMA4B
Q5T9S5	Coiled-coil domain-containing protein 18 [OS=Homo sapiens]	3	1.79	5	CCDC18
P39748	Flap endonuclease 1 [OS=Homo sapiens]	4	1.78	2	FEN1
Q9ULE0	Protein WWC3 [OS=Homo sapiens]	2	1.78	2	WWC3
Q8IY63	Angiomotin-like protein 1 [OS=Homo sapiens]	2	1.78	2	AMOTL1
Q66GS9	Centrosomal protein of 135 kDa [OS=Homo sapiens]	5	1.78	6	CEP135
Q8N283	Ankyrin repeat domain-containing protein 35 [OS=Homo sapiens]	13	1.78	8	ANKRD35
Q07065	Cytoskeleton-associated protein 4 [OS=Homo sapiens]	4	1.78	3	CKAP4
P48637	Glutathione synthetase [OS=Homo sapiens]	6	1.77	2	GSS
Q96J66	ATP-binding cassette sub-family C member 11 [OS=Homo sapiens]	2	1.77	2	ABCC11
Q9UHW9	Solute carrier family 12 member 6 [OS=Homo sapiens]	3	1.77	3	SLC12A6
Q06481	Amyloid beta precursor like protein 2 [OS=Homo sapiens]	5	1.77	3	APLP2
Q9BX66	Sorbin and SH3 domain-containing protein 1 [OS=Homo sapiens]	6	1.76	5	SORBS1
P0DN86	Choriogonadotropin subunit beta 3 [OS=Homo sapiens]	12	1.76	1	CGB3; CGB5; CGB8
Q9UPA5	Protein bassoon [OS=Homo sapiens]	2	1.76	7	BSN
O15504	Nucleoporin NUP42 [OS=Homo sapiens]	4	1.76	1	NUP42
Q6UB99	Ankyrin repeat domain-containing protein 11 [OS=Homo sapiens]	3	1.75	6	ANKRD11
O75170	Serine/threonine-protein phosphatase 6 regulatory subunit 2 [OS=Homo sapiens]	3	1.75	3	PPP6R2
P53367	Arfaptin-1 [OS=Homo sapiens]	5	1.75	2	ARFIP1
Q96B01	RAD51-associated protein 1 [OS=Homo sapiens]	2	1.75	1	RAD51AP1
Q14031	Collagen alpha-6(IV) chain [OS=Homo sapiens]	6	1.74	5	COL4A6
Q5VVM6	Coiled-coil domain-containing protein 30 [OS=Homo sapiens]	8	1.74	4	CCDC30
O14529	Homeobox protein cut-like 2 [OS=Homo sapiens]	3	1.74	5	CUX2
O00459	Phosphatidylinositol 3-kinase regulatory subunit beta [OS=Homo sapiens]	4	1.73	2	PIK3R2
A0FGR8	Extended synaptotagmin-2 [OS=Homo sapiens]	3	1.73	2	ESYT2
Q9UQ53	Alpha-1,3-mannosyl-glycoprotein 4-beta-N-acetylglucosaminyltransferase B [OS=Homo sapiens]	5	1.72	2	MGAT4B
Q8NAT2	Tudor domain-containing protein 5 [OS=Homo sapiens]	3	1.72	3	TDRD5
Q8TDX9	Polycystic kidney disease protein 1-like 1 [OS=Homo sapiens]	2	1.72	4	PKD1L1
P41250	Glycine--tRNA ligase [OS=Homo sapiens]	6	1.72	3	GARS1
Q5VT79	Annexin A8-like protein 1 [OS=Homo sapiens]	6	1.72	2	ANXA8L1
Q9Y5J1	U3 small nucleolar RNA-associated protein 18 homolog [OS=Homo sapiens]	3	1.72	1	UTP18
Q6PCB0	von Willebrand factor A domain-containing protein 1 [OS=Homo sapiens]	8	1.72	2	VWA1
Q68BL8	Olfactomedin-like protein 2B [OS=Homo sapiens]	1	1.71	1	OLFML2B
Q15493	Regucalcin [OS=Homo sapiens]	10	1.71	3	RGN
Q63HK5	Teashirt homolog 3 [OS=Homo sapiens]	11	1.71	7	TSHZ3
P42126	Enoyl-CoA delta isomerase 1, mitochondrial [OS=Homo sapiens]	10	1.71	2	ECI1
Q96KB5	Lymphokine-activated killer T-cell-originated protein kinase [OS=Homo sapiens]	2	1.71	1	PBK
Q5T1M5	FK506-binding protein 15 [OS=Homo sapiens]	4	1.71	3	FKBP15
Q5T8P6	RNA-binding protein 26 [OS=Homo sapiens]	5	1.71	2	RBM26
Q9UQ80	Proliferation-associated protein 2G4 [OS=Homo sapiens]	3	1.7	1	PA2G4
Q5CZC0	Fibrous sheath-interacting protein 2 [OS=Homo sapiens]	3	1.7	13	FSIP2
P50991	T-complex protein 1 subunit delta [OS=Homo sapiens]	1	1.7	1	CCT4
Q9P2B4	CTTNBP2 N-terminal-like protein [OS=Homo sapiens]	4	1.7	2	CTTNBP2NL
Q8NA75	DDB1- and CUL4-associated factor 4-like protein 2 [OS=Homo sapiens]	2	1.7	1	DCAF4L2
P49773	Adenosine 5'-monophosphoramidase HINT1 [OS=Homo sapiens]	6	1.7	1	HINT1
Q9UKF5	Disintegrin and metalloproteinase domain-containing protein 29 [OS=Homo sapiens]	3	1.69	2	ADAM29
Q5TGI4	Sterile alpha motif domain-containing protein 5 [OS=Homo sapiens]	9	1.69	1	SAMD5
Q92794	Histone acetyltransferase KAT6A [OS=Homo sapiens]	2	1.69	4	KAT6A
P78395	Melanoma antigen preferentially expressed in tumors [OS=Homo sapiens]	15	1.69	4	PRAME
Q8TDY2	RB1-inducible coiled-coil protein 1 [OS=Homo sapiens]	4	1.69	6	RB1CC1
P42766	60S ribosomal protein L35 [OS=Homo sapiens]	6	1.69	2	RPL35
Q14573	Inositol 1,4,5-trisphosphate receptor type 3 [OS=Homo sapiens]	5	1.69	9	ITPR3
Q14643	Inositol 1,4,5-trisphosphate receptor type 1 [OS=Homo sapiens]	2	1.69	6	ITPR1
P78314	SH3 domain-binding protein 2 [OS=Homo sapiens]	10	1.68	4	SH3BP2
Q9Y6D5	Brefeldin A-inhibited guanine nucleotide-exchange protein 2 [OS=Homo sapiens]	5	1.68	6	ARFGEF2
Q8WWK9	Cytoskeleton-associated protein 2 [OS=Homo sapiens]	7	1.68	3	CKAP2
E7EW31	Proline-rich basic protein 1 [OS=Homo sapiens]	4	1.68	2	PROB1
Q07654	Trefoil factor 3 [OS=Homo sapiens]	7	1.68	1
Q02779	Mitogen-activated protein kinase kinase kinase 10 [OS=Homo sapiens]	3	1.68	4	MAP3K10
Q5TCS8	Adenylate kinase 9 [OS=Homo sapiens]	3	1.68	7	AK9
Q7Z2W9	39S ribosomal protein L21, mitochondrial [OS=Homo sapiens]	5	1.68	1	MRPL21
P05423	DNA-directed RNA polymerase III subunit RPC4 [OS=Homo sapiens]	11	1.67	4	POLR3D
A2RUQ5	Uncharacterized protein TMEM132E-DT [OS=Homo sapiens]	7	1.67	1	TMEM132E-DT
O60238	BCL2/adenovirus E1B 19 kDa protein-interacting protein 3-like [OS=Homo sapiens]	3	1.67	1	BNIP3L
Q00005	Serine/threonine-protein phosphatase 2A 55 kDa regulatory subunit B beta isoform [OS=Homo sapiens]	5	1.67	2	PPP2R2B
Q92734	Protein TFG [OS=Homo sapiens]	2	1.67	1	TFG
Q13395	Probable methyltransferase TARBP1 [OS=Homo sapiens]	3	1.67	3	TARBP1
Q9Y2D8	Afadin- and alpha-actinin-binding protein [OS=Homo sapiens]	3	1.67	2	SSX2IP
Q9GZM8	Nuclear distribution protein nudE-like 1 [OS=Homo sapiens]	10	1.66	3	NDEL1
P00738	Haptoglobin [OS=Homo sapiens]	6	1.66	2	HP
Q15056	Eukaryotic translation initiation factor 4H [OS=Homo sapiens]	7	1.66	3	EIF4H
Q14161	ARF GTPase-activating protein GIT2 [OS=Homo sapiens]	9	1.66	7	GIT2
P04632	Calpain small subunit 1 [OS=Homo sapiens]	7	1.66	1	CAPNS1
Q8NFZ4	Neuroligin-2 [OS=Homo sapiens]	2	1.66	1	NLGN2
Q9BXL7	Caspase recruitment domain-containing protein 11 [OS=Homo sapiens]	2	1.66	2	CARD11
Q9Y383	Putative RNA-binding protein Luc7-like 2 [OS=Homo sapiens]	8	1.66	2	LUC7L2
P78346	Ribonuclease P protein subunit p30 [OS=Homo sapiens]	4	1.66	1	RPP30
Q8N9H8	Exonuclease mut-7 homolog [OS=Homo sapiens]	3	1.65	2	EXD3
O14647	Chromodomain-helicase-DNA-binding protein 2 [OS=Homo sapiens]	3	1.65	5	CHD2
Q8N9V7	Protein TOPAZ1 [OS=Homo sapiens]	2	1.65	3	TOPAZ1
A2RU48	Single-pass membrane and coiled-coil domain-containing protein 3 [OS=Homo sapiens]	20	1.65	3	SMCO3
P13804	Electron transfer flavoprotein subunit alpha, mitochondrial [OS=Homo sapiens]	4	1.65	1	ETFA
O43866	CD5 antigen-like [OS=Homo sapiens]	3	1.65	1	CD5L
Q03252	Lamin-B2 [OS=Homo sapiens]	6	1.64	4	LMNB2
Q6ZQQ6	WD repeat-containing protein 87 [OS=Homo sapiens]	2	1.64	7	WDR87
Q9BV73	Centrosome-associated protein CEP250 [OS=Homo sapiens]	2	1.64	6	CEP250
O75179	Ankyrin repeat domain-containing protein 17 [OS=Homo sapiens]	1	1.64	2	ANKRD17
Q9H7D7	WD repeat-containing protein 26 [OS=Homo sapiens]	2	1.64	1	WDR26
Q96LP2	Protein FAM81B [OS=Homo sapiens]	4	1.64	2	FAM81B
Q92558	Wiskott-Aldrich syndrome protein family member 1 [OS=Homo sapiens]	4	1.64	2	WASF1
Q9UHN6	Cell surface hyaluronidase [OS=Homo sapiens]	1	1.64	2	CEMIP2
O75691	Small subunit processome component 20 homolog [OS=Homo sapiens]	1	1.64	5	UTP20
Q9P243	Zinc finger protein ZFAT [OS=Homo sapiens]	6	1.64	5	ZFAT
Q8TEK3	Histone-lysine N-methyltransferase, H3 lysine-79 specific [OS=Homo sapiens]	4	1.63	4	DOT1L
P11310	Medium-chain specific acyl-CoA dehydrogenase, mitochondrial [OS=Homo sapiens]	8	1.63	3	ACADM
Q7Z7B0	Filamin-A-interacting protein 1 [OS=Homo sapiens]	5	1.63	5	FILIP1
Q8TCW7	Zona pellucida-like domain-containing protein 1 [OS=Homo sapiens]	3	1.63	1	ZPLD1
Q9UBS9	SUN domain-containing ossification factor [OS=Homo sapiens]	3	1.63	4	SUCO
P10586	Receptor-type tyrosine-protein phosphatase F [OS=Homo sapiens]	1	1.63	1	PTPRF
Q16543	Hsp90 co-chaperone Cdc37 [OS=Homo sapiens]	8	1.63	3	CDC37
B4DU55	Zinc finger protein 879 [OS=Homo sapiens]	3	1.63	1	ZNF879
Q5TA45	Integrator complex subunit 11 [OS=Homo sapiens]	2	1.62	1	INTS11
Q7LDG7	RAS guanyl-releasing protein 2 [OS=Homo sapiens]	3	1.62	2	RASGRP2
Q96PQ0	VPS10 domain-containing receptor SorCS2 [OS=Homo sapiens]	1	1.62	1	SORCS2
Q9Y2G3	Phospholipid-transporting ATPase IF [OS=Homo sapiens]	5	1.62	4	ATP11B
Q9HBJ8	Collectrin [OS=Homo sapiens]	6	1.62	1	CLTRN
Q8N4C6	Ninein [OS=Homo sapiens]	5	1.62	11	NIN
P34969	5-hydroxytryptamine receptor 7 [OS=Homo sapiens]	3	1.62	1	HTR7
P63220	40S ribosomal protein S21 [OS=Homo sapiens]	12	1.62	2	RPS21
P62633	CCHC-type zinc finger nucleic acid binding protein [OS=Homo sapiens]	10	1.62	2	CNBP
Q96JJ6	Junctophilin-4 [OS=Homo sapiens]	3	1.62	1	JPH4
Q14839	Chromodomain-helicase-DNA-binding protein 4 [OS=Homo sapiens]	5	1.62	6	CHD4
Q12873	Chromodomain-helicase-DNA-binding protein 3 [OS=Homo sapiens]	2	1.62	3	CHD3
Q8TDI0	Chromodomain-helicase-DNA-binding protein 5 [OS=Homo sapiens]	6	1.62	7	CHD5
A6NNT2	Uncharacterized protein C16orf96 [OS=Homo sapiens]	7	1.62	8	C16orf96
O95715	C-X-C motif chemokine 14 [OS=Homo sapiens]	6	1.62	1	CXCL14
P00403	Cytochrome c oxidase subunit 2 [OS=Homo sapiens]	4	1.62	1	MT-CO2
P22083	Alpha-(1,3)-fucosyltransferase 4 [OS=Homo sapiens]	7	1.62	3	FUT4
Q93034	Cullin-5 [OS=Homo sapiens]	3	1.62	2	CUL5
O75410	Transforming acidic coiled-coil-containing protein 1 [OS=Homo sapiens]	3	1.61	2	TACC1
P45973	Chromobox protein homolog 5 [OS=Homo sapiens]	10	1.61	2	CBX5
Q9H7D0	Dedicator of cytokinesis protein 5 [OS=Homo sapiens]	3	1.61	5	DOCK5
Q8IZ13	Protein ZBED8 [OS=Homo sapiens]	5	1.61	3	ZBED8
Q9NXB0	Meckel syndrome type 1 protein [OS=Homo sapiens]	4	1.61	2	MKS1
Q9UN81	LINE-1 retrotransposable element ORF1 protein [OS=Homo sapiens]	5	1.61	2	L1RE1
Q16630	Cleavage and polyadenylation specificity factor subunit 6 [OS=Homo sapiens]	3	1.61	2	CPSF6
O76074	cGMP-specific 3',5'-cyclic phosphodiesterase [OS=Homo sapiens]	7	1.61	4	PDE5A
A6NM62	Leucine-rich repeat-containing protein 53 [OS=Homo sapiens]	2	1.61	2	LRRC53
Q04671	P protein [OS=Homo sapiens]	1	1.61	1	OCA2
O43772	Mitochondrial carnitine/acylcarnitine carrier protein [OS=Homo sapiens]	3	1.61	1	SLC25A20
Q92599	Septin-8 [OS=Homo sapiens]	9	1.61	3	SEPTIN8
Q14141	Septin-6 [OS=Homo sapiens]	7	1.61	3	SEPTIN6
Q9NVA2	Septin-11 [OS=Homo sapiens]	7	1.61	3	SEPTIN11
P29590	Protein PML [OS=Homo sapiens]	1	1.6	1	PML
P46439	Glutathione S-transferase Mu 5 [OS=Homo sapiens]	6	1.6	1	GSTM5
Q460N5	Protein mono-ADP-ribosyltransferase PARP14 [OS=Homo sapiens]	6	1.6	8	PARP14
Q12830	Nucleosome-remodeling factor subunit BPTF [OS=Homo sapiens]	4	1.6	8	BPTF
Q6ZMV9	Kinesin-like protein KIF6 [OS=Homo sapiens]	3	1.6	2	KIF6

## Sheet: RM EV_vs_RM CTRL_SN
Comparison: TRM_EV vs TRM_CTRL_surnatants
Accession	Description	Score Sequest HT: Sequest HT	Gene Symbol	Abundance Ratio:(RM EV_SN)/(RM CTRL_SN)	Abundance Ratio (log2):(RM EV_SN)/(RM CTRL_SN)	Abundance Ratio P-Value:(RM EV_SN)/(RM CTRL_SN)
P16112	Aggrecan core protein [OS=Homo sapiens]	53.51	ACAN	41.635	5.38	6.3927e-05
P08253	72 kDa type IV collagenase [OS=Homo sapiens]	65.09	MMP2	8.525	3.09	0.0168469
P08123	Collagen alpha-2(I) chain [OS=Homo sapiens]	523.79	COL1A2	8.516	3.09	9.01582e-05
O43854	EGF-like repeat and discoidin I-like domain-containing protein 3 [OS=Homo sapiens]	5.45	EDIL3	6.507	2.7	0.0119661
P02452	Collagen alpha-1(I) chain [OS=Homo sapiens]	596.23		5.708	2.51	0.000179716
Q12841	Follistatin-related protein 1 [OS=Homo sapiens]	7.18	FSTL1	5.689	2.51	0.00386674
P01266	Thyroglobulin [OS=Homo sapiens]	1.96	TG	4.323	2.11	0.00122602
P02794	Ferritin heavy chain [OS=Homo sapiens]	3.25	FTH1	3.852	1.95	0.0014355
O15144	Actin-related protein 2/3 complex subunit 2 [OS=Homo sapiens]	0	ARPC2	3.852	1.95	0.0014355
Q86UW6	NEDD4-binding protein 2 [OS=Homo sapiens]	0	N4BP2	3.749	1.91	0.0116246
Q15113	Procollagen C-endopeptidase enhancer 1 [OS=Homo sapiens]	7.86	PCOLCE	3.196	1.68	0.00725171
P09486	SPARC [OS=Homo sapiens]	47.92	SPARC	3.055	1.61	0.00788601
P62263	40S ribosomal protein S14 [OS=Homo sapiens]	2.15	RPS14	3.046	1.61	0.0327531
P07996	Thrombospondin-1 [OS=Homo sapiens]	358.94	THBS1	2.739	1.45	0.00646563
P49327	Fatty acid synthase [OS=Homo sapiens]	6.38	FASN	2.728	1.45	0.0446973
O43852	Calumenin [OS=Homo sapiens]	28.43	CALU	2.543	1.35	0.028781
Q9NQC3	Reticulon-4 [OS=Homo sapiens]	6.41	RTN4	2.501	1.32	0.0256649
P01023	Alpha-2-macroglobulin [OS=Homo sapiens]	314.97	A2M	2.428	1.28	0.00592398
Q96D15	Reticulocalbin-3 [OS=Homo sapiens]	50.3	RCN3	2.397	1.26	0.0287426
Q9BZC7	ATP-binding cassette sub-family A member 2 [OS=Homo sapiens]	0	ABCA2	2.209	1.14	0.0182425
P78371	T-complex protein 1 subunit beta [OS=Homo sapiens]	7.81	CCT2	2.106	1.07	0.00259059
P16401	Histone H1.5 [OS=Homo sapiens]	11.52	H1-5	2.065	1.05	0.0288833
Q9UNP9	Peptidyl-prolyl cis-trans isomerase E [OS=Homo sapiens]	0	PPIE	2.032	1.02	0.0382263
P61247	40S ribosomal protein S3a [OS=Homo sapiens]	4.68	RPS3A	1.901	0.93	0.0343707
O43390	Heterogeneous nuclear ribonucleoprotein R [OS=Homo sapiens]	3.69	HNRNPR	1.88	0.91	0.0322391
P50991	T-complex protein 1 subunit delta [OS=Homo sapiens]	1.7	CCT4	1.819	0.86	0.0442552
P09496	Clathrin light chain A [OS=Homo sapiens]	8.43	CLTA	1.812	0.86	0.0141064
P06748	Nucleophosmin [OS=Homo sapiens]	153.2	NPM1	1.795	0.84	0.000530235
P80723	Brain acid soluble protein 1 [OS=Homo sapiens]	0	BASP1	1.719	0.78	0.0237013
P17096	High mobility group protein HMG-I/HMG-Y [OS=Homo sapiens]	3.41	HMGA1	1.532	0.62	0.0429178
P40227	T-complex protein 1 subunit zeta [OS=Homo sapiens]	7.01	CCT6A	1.529	0.61	0.0389037
P28799	Progranulin [OS=Homo sapiens]	2.87	GRN	1.514	0.6	0.0487502
P68366	Tubulin alpha-4A chain [OS=Homo sapiens]	260.95	TUBA4A	1.502	0.59	0.0116398
P07355	Annexin A2 [OS=Homo sapiens]	516.53	ANXA2	1.484	0.57	0.0235002
P20962	Parathymosin [OS=Homo sapiens]	0	PTMS	1.434	0.52	0.0546915
P12259	Coagulation factor V [OS=Homo sapiens]	19.33	F5	1.382	0.47	0.00945612
Q8N884	Cyclic GMP-AMP synthase [OS=Homo sapiens]	0	CGAS	1.374	0.46	0.00742435
P30040	Endoplasmic reticulum resident protein 29 [OS=Homo sapiens]	13.25	ERP29	1.366	0.45	0.0509313
Q9NPH3	Interleukin-1 receptor accessory protein [OS=Homo sapiens]	14.68	IL1RAP	1.354	0.44	0.0431572
P07305	Histone H1.0 [OS=Homo sapiens]	4.93	H1-0	1.349	0.43	0.0175834
P04114	Apolipoprotein B-100 [OS=Homo sapiens]	129.96	APOB	1.335	0.42	0.0521761
Q9BXR6	Complement factor H-related protein 5 [OS=Homo sapiens]	29.13	CFHR5	1.334	0.42	0.0218161
Q71U36	Tubulin alpha-1A chain [OS=Homo sapiens]	364.66	TUBA1A	1.268	0.34	0.0489652
P10643	Complement component C7 [OS=Homo sapiens]	21.09	C7	1.184	0.24	0.0474606
P01024	Complement C3 [OS=Homo sapiens]	860.83	C3	1.171	0.23	0.0207729
P20700	Lamin-B1 [OS=Homo sapiens]	3.95	LMNB1	0.713	-0.49	0.0190048
P54819	Adenylate kinase 2, mitochondrial [OS=Homo sapiens]	22.29	AK2	0.424	-1.24	0.0548615

## Sheet: DAVID_BP_RM EV_vs_RM CTRL_SN
DAVID with up-regulated proteins in RM_EV vs RM_CTRL_surnatants
Biological process, BP
Category	Term	Term	%	PValue	.-Log10(p-value)	Genes	List Total	Pop Hits	Pop Total	Fold Enrichment	Bonferroni	Benjamini	FDR
GOTERM_BP_DIRECT	GO:0032964	collagen biosynthetic process	13.0435	5.03047e-05	4.29839	P02452, Q15113, Q96D15	22	10	19333	263.632	0.016365	0.0165	0.0162484
GOTERM_BP_DIRECT	GO:0071230	cellular response to amino acid stimulus	13.0435	0.00185232	2.73228	P02452, P08123, P08253	22	59	19333	44.6834	0.45563	0.156203	0.153822
GOTERM_BP_DIRECT	GO:0030199	collagen fibril organization	13.0435	0.00191495	2.71784	P02452, P16112, P08123	22	60	19333	43.9386	0.466718	0.156203	0.153822
GOTERM_BP_DIRECT	GO:0009410	response to xenobiotic stimulus	17.3913	0.00218073	2.6614	P02452, P08253, P07996, Q9BZC7	22	242	19333	14.5252	0.511327	0.156203	0.153822
GOTERM_BP_DIRECT	GO:0009612	response to mechanical stimulus	13.0435	0.00238114	2.62322	P02452, P08253, P07996	22	67	19333	39.348	0.542485	0.156203	0.153822
GOTERM_BP_DIRECT	GO:0090156	cellular sphingolipid homeostasis	8.69565	0.0054199	2.26601	Q9NQC3, Q9BZC7	22	5	19333	351.509	0.831793	0.296288	0.291771
GOTERM_BP_DIRECT	GO:0001957	intramembranous ossification	8.69565	0.00758002	2.12033	P02452, P08253	22	7	19333	251.078	0.917563	0.314384	0.309592
GOTERM_BP_DIRECT	GO:0060346	bone trabecula formation	8.69565	0.0086584	2.06256	P02452, P08253	22	8	19333	219.693	0.94229	0.314384	0.309592
GOTERM_BP_DIRECT	GO:0001553	luteinization	8.69565	0.0086584	2.06256	P08253, P01023	22	8	19333	219.693	0.94229	0.314384	0.309592
GOTERM_BP_DIRECT	GO:0001501	skeletal system development	13.0435	0.00958488	2.01841	P02452, P16112, P08123	22	137	19333	19.2432	0.957532	0.314384	0.309592
GOTERM_BP_DIRECT	GO:0043589	skin morphogenesis	8.69565	0.0129608	1.88737	P02452, P08123	22	12	19333	146.462	0.986142	0.37362	0.367925
GOTERM_BP_DIRECT	GO:0030198	extracellular matrix organization	13.0435	0.013669	1.86426	P02452, P08123, P08253	22	165	19333	15.9777	0.989049	0.37362	0.367925
GOTERM_BP_DIRECT	GO:0010952	positive regulation of peptidase activity	8.69565	0.0161759	1.79113	Q15113, Q96D15	22	15	19333	117.17	0.995247	0.40813	0.401909
GOTERM_BP_DIRECT	GO:0007155	cell adhesion	17.3913	0.0213021	1.67158	P02452, P16112, O43854, P07996	22	555	19333	6.3335	0.999143	0.453085	0.446178
GOTERM_BP_DIRECT	GO:0055093	response to hyperoxia	8.69565	0.0215123	1.66731	P02452, P08253	22	20	19333	87.8773	0.999202	0.453085	0.446178
GOTERM_BP_DIRECT	GO:0007507	heart development	13.0435	0.0232847	1.63293	P16112, P08253, P09486	22	219	19333	12.038	0.99956	0.453085	0.446178
GOTERM_BP_DIRECT	GO:0050821	protein stabilization	13.0435	0.0234831	1.62925	P78371, Q9NQC3, P16401	22	220	19333	11.9833	0.999588	0.453085	0.446178
GOTERM_BP_DIRECT	GO:0030335	positive regulation of cell migration	13.0435	0.0328897	1.48294	P02452, P08253, P07996	22	264	19333	9.98605	0.999983	0.590526	0.581524
GOTERM_BP_DIRECT	GO:0060325	face morphogenesis	8.69565	0.0342073	1.46588	P02452, P08253	22	32	19333	54.9233	0.999989	0.590526	0.581524
GOTERM_BP_DIRECT	GO:0042493	response to drug	13.0435	0.0397742	1.4004	P02452, P07996, Q9BZC7	22	293	19333	8.99767	0.999998	0.652297	0.642353
GOTERM_BP_DIRECT	GO:0001937	negative regulation of endothelial cell proliferation	8.69565	0.0425833	1.37076	P09486, P07996	22	40	19333	43.9386	0.999999	0.665111	0.654972
GOTERM_BP_DIRECT	GO:0001568	blood vessel development	8.69565	0.0477832	1.32073	P02452, P08123	22	45	19333	39.0566	1	0.710983	0.700145
GOTERM_BP_DIRECT	GO:0051591	response to cAMP	8.69565	0.0498555	1.30229	P02452, P09486	22	47	19333	37.3946	1	0.710983	0.700145
GOTERM_BP_DIRECT	GO:0042542	response to hydrogen peroxide	8.69565	0.056047		P02452, P08253	22	53	19333	33.1612	1	0.765976	0.754299
GOTERM_BP_DIRECT	GO:0043434	response to peptide hormone	8.69565	0.0591283		P02452, P09486	22	56	19333	31.3847	1	0.775763	0.763937
GOTERM_BP_DIRECT	GO:0051592	response to calcium ion	8.69565	0.0662808		P09486, P07996	22	63	19333	27.8975	1	0.817385	0.804925
GOTERM_BP_DIRECT	GO:0051384	response to glucocorticoid	8.69565	0.0703446		P09486, P01023	22	67	19333	26.232	1	0.817385	0.804925
GOTERM_BP_DIRECT	GO:0010595	positive regulation of endothelial cell migration	8.69565	0.0713579		P09486, P07996	22	68	19333	25.8463	1	0.817385	0.804925
GOTERM_BP_DIRECT	GO:0048661	positive regulation of smooth muscle cell proliferation	8.69565	0.0733814		P08253, P07996	22	70	19333	25.1078	1	0.817385	0.804925
GOTERM_BP_DIRECT	GO:0006508	proteolysis	13.0435	0.0747608		P16112, P08253, Q15113	22	418	19333	6.30698	1	0.817385	0.804925
GOTERM_BP_DIRECT	GO:0001503	ossification	8.69565	0.0884244		P02452, P09486	22	85	19333	20.677	1	0.935587	0.921325

## Sheet: DAVID_MF_RM EV_vs_RM CTRL_SN
DAVID with up-regulated proteins in RM_EV vs RM_CTRL_surnatants
Molecular function, MF
Category	Term	Term	Count	%	PValue	.-Log10(p-value)	Genes	List Total	Pop Hits	Pop Total	Fold Enrichment	Bonferroni	Benjamini	FDR
GOTERM_MF_DIRECT	GO:0005201~extracellular matrix structural constituent	extracellular matrix structural constituent	7	30.4348	9.18377e-09	8.03698	P02452, P16112, P08123, O43854, P09486, Q15113, P07996	23	138	18908	41.7001	9.09193e-07	9.09193e-07	8.81642e-07
GOTERM_MF_DIRECT	GO:0005509~calcium ion binding	calcium ion binding	7	30.4348	0.000166306	3.77909	Q12841, P16112, O43852, O43854, P09486, P07996, Q96D15	23	751	18908	7.66259	0.0163308	0.00823215	0.00798269
GOTERM_MF_DIRECT	GO:0002020~protease binding	protease binding	3	13.0435	0.00730722	2.13625	P02452, P08123, P01023	23	111	18908	22.2186	0.516194	0.210011	0.203647
GOTERM_MF_DIRECT	GO:0005515~protein binding	protein binding	21	91.3043	0.00946032	2.02409	P02452, Q12841, Q86UW6, O43852, O15144, Q9UNP9, P16401, Q96D15, P16112, P62263, P78371, P49327, P08123, P08253, Q9NQC3, P09486, Q15113, P07996, P01266, P01023, P02794	23	12619	18908	1.36808	0.609774	0.210011	0.203647
GOTERM_MF_DIRECT	GO:0042802~identical protein binding	identical protein binding	7	30.4348	0.0117733	1.9291	P02452, P49327, P08123, P07996, P01266, P01023, P02794	23	1722	18908	3.34182	0.6904	0.210011	0.203647
GOTERM_MF_DIRECT	GO:0048407~platelet-derived growth factor binding	platelet-derived growth factor binding	2	8.69565	0.012728	1.89524	P02452, P08123	23	11	18908	149.47	0.71865	0.210011	0.203647
GOTERM_MF_DIRECT	GO:0008201~heparin binding	heparin binding	3	13.0435	0.0176122	1.75419	Q12841, Q15113, P07996	23	176	18908	14.0128	0.827808	0.249087	0.241539
GOTERM_MF_DIRECT	GO:0050840~extracellular matrix binding	extracellular matrix binding	2	8.69565	0.0354746	1.45008	P09486, P07996	23	31	18908	53.0379	0.972007	0.402585	0.390386
GOTERM_MF_DIRECT	GO:0001968~fibronectin binding	fibronectin binding	2	8.69565	0.0365987	1.43653	P08253, P07996	23	32	18908	51.3804	0.975059	0.402585	0.390386
GOTERM_MF_DIRECT	GO:0030020~extracellular matrix structural constituent conferring tensile strength	extracellular matrix structural constituent conferring tensile strength	2	8.69565	0.0466594	1.33106	P02452, P08123	23	41	18908	40.1018	0.991178	0.461928	0.44793
GOTERM_MF_DIRECT	GO:0005518~collagen binding	collagen binding	2	8.69565	0.0762434		P09486, Q15113	23	68	18908	24.179	0.999611	0.686191	0.665397
GOTERM_MF_DIRECT	GO:0003723~RNA binding	RNA binding	5	21.7391	0.0867503		P62263, P49327, Q9UNP9, Q9NQC3, P16401	23	1471	18908	2.79431	0.999875	0.71569	0.694002

## Sheet: DAVID_CC_RM EV_vs_RM CTRL_SN
DAVID with up-regulated proteins in RM_EV vs RM_CTRL_surnatants
Cellular component
Category	Term	Term	Count	%	PValue	.-Log10(p-value)	Genes	List Total	Pop Hits	Pop Total	Fold Enrichment	Bonferroni	Benjamini	FDR
GOTERM_CC_DIRECT	GO:0005576~extracellular region	extracellular region	14	60.8696	3.0706e-08	7.51278	P02452, Q12841, O43852, Q9UNP9, P16112, P78371, P08123, P08253, P09486, Q15113, P07996, P01266, P01023, P02794	23	2131	20580	5.87844	2.64071e-06	2.64072e-06	2.42578e-06
GOTERM_CC_DIRECT	GO:0005788~endoplasmic reticulum lumen	endoplasmic reticulum lumen	6	26.087	1.50493e-05	4.82248	P02452, Q12841, O43852, P08123, P07996, Q96D15	23	306	20580	17.5448	0.00129341	0.000647118	0.000594446
GOTERM_CC_DIRECT	GO:0070062~extracellular exosome	extracellular exosome	11	47.8261	3.95689e-05	4.40265	Q12841, O15144, P62263, P78371, P49327, P08123, O43854, Q15113, P07996, P01023, P02794	23	2219	20580	4.43561	0.00339721	0.00113431	0.00104198
GOTERM_CC_DIRECT	GO:0031012~extracellular matrix	extracellular matrix	5	21.7391	0.00015221	3.81756	P02452, P16112, P08123, P08253, P07996	23	260	20580	17.2074	0.0130058	0.00327252	0.00300615
GOTERM_CC_DIRECT	GO:0005615~extracellular space	extracellular space	9	39.1304	0.000584349	3.23333	P02452, Q12841, P08123, P08253, P09486, Q15113, P07996, P01266, P01023	23	1939	20580	4.15319	0.0490262	0.0100508	0.00923272
GOTERM_CC_DIRECT	GO:0005584~collagen type I trimer	collagen type I trimer	2	8.69565	0.00213691	2.67021	P02452, P08123	23	2	20580	894.783	0.16804	0.0284113	0.0260988
GOTERM_CC_DIRECT	GO:0031093~platelet alpha granule lumen	platelet alpha granule lumen	3	13.0435	0.00231255	2.63591	P09486, P07996, P01023	23	67	20580	40.0649	0.18054	0.0284113	0.0260988
GOTERM_CC_DIRECT	GO:0005581~collagen trimer	collagen trimer	3	13.0435	0.00430813	2.36571	P02452, P08123, Q15113	23	92	20580	29.1777	0.310163	0.0463124	0.0425428
GOTERM_CC_DIRECT	GO:0098978~glutamatergic synapse	glutamatergic synapse	4	17.3913	0.0120264	1.91986	P16112, O15144, Q9NQC3, P09486	23	454	20580	7.88355	0.646737	0.114919	0.105565
GOTERM_CC_DIRECT	GO:0031091~platelet alpha granule	platelet alpha granule	2	8.69565	0.0180253	1.74412	P09486, P07996	23	17	20580	105.269	0.79077	0.155018	0.1424
GOTERM_CC_DIRECT	GO:0005783~endoplasmic reticulum	endoplasmic reticulum	5	21.7391	0.0311696	1.50627	O43852, P08123, Q9NQC3, P07996, Q96D15	23	1144	20580	3.91076	0.934339	0.24369	0.223855
GOTERM_CC_DIRECT	GO:0005604~basement membrane		2	8.69565	0.0968279	1.014	P16112, P09486	23	95	20580	18.8375	0.999843	0.648206	0.595445
